# Supplementary material for: Quantitative Consequences of Protein Carriers in Immunopeptidomics and Tyrosine Phosphorylation MS2 Analyses
Source: Mol Cell Proteomics. 2021 May 28;20:100104. doi: 10.1016/j.mcpro.2021.100104 (PMC8240026; doi:10.1016/j.mcpro.2021.100104)
Supplement: Supplemental Table S1 [file mmc2.xlsx]

## Sheet: Summary
Data type	File name-data sheet	Experimental dataset		*PSM Filtration criteria: search engine rank =1, isolation interference ≤ 30%, ion score ≥ 15 and percolator q-value ≤ 0.05
Filtered PSMs*	F1-1	hipMHC-no boost
	F2-2	hipMHC-IFNg boost
	F3-3	Palbociclib-no boost
	F4-4	Palbociclib- IFNg boost
Analysed datasets	F1-5	hipMHC-no boost
	F2-6	hipMHC-IFNg boost
	F3-7	Palbociclib-no boost
	F4-8	Palbociclib- IFNg boost
File #	Filename	Description	Associated Pride files
F1	SKMEL5_hipMHCs_noboost.raw	TMT6-plex of SKMEL5 cells with titrated hipMHCs, no protein carrier	SKMEL5_MHC_analyses.mzid
F2	SKMEL5_hipMHCs_IFNgboost.raw	TMT8-plex of SKMEL5 cells with titrated hipMHCs, IFN-g stimulated SKMEL5 cells as protein carrier	SKMEL5_MHC_analyses.mzML
F3	SKMEL5_Palbo_noboost.raw	TMT6-plex of SKMEL5 cells treated n=3 with DMSO or 10 uM palbociclib, no protein carrier
F4	SKMEL5_Palbo_IFNgboost.raw	TMT8-plex of SKMEL5 cells treated n=3 with DMSO or 10 uM palbociclib, IFN-g stimulated SKMEL5 cells as protein carrier

## Sheet: F1.1
Sequence	Modifications	Master Protein Descriptions	Protein Accessions	Charge	mz in Da	Number of Proteins	Delta M in ppm	Isolation Interference in Percent	Ions Score	Percolator q-Value	126	127N	128C	129N	130C	131
GPVDGQGDNPGPQAAEQGTDTAVPSDSDKKLPEMDID	N-Term(TMT6plex); K29(TMT6plex); K30(TMT6plex)	Heat shock 70 kDa protein 4 OS=Homo sapiens OX=9606 GN=HSPA4 PE=1 SV=4	P34932	4	1110.56	1	5.41	0	28	0	24245.5	27035.7	35022.3	18074	16948.7	20760.6
GQSDIAITK	N-Term(TMT6plex); K9(TMT6plex)	DNA replication licensing factor MCM4 OS=Homo sapiens OX=9606 GN=MCM4 PE=1 SV=5	P33991	2	695.918	1	-1.22	11.8544	45	0	300028	236983	281606	273604	244499	276494
ATSVITIVK	N-Term(TMT6plex); K9(TMT6plex)	Transcription factor MafG OS=Homo sapiens OX=9606 GN=MAFG PE=1 SV=1	O15525	2	695.459	1	2.55	0	61	0	422467	332635	348297	320588	291410	343163
ATSVITIVK	N-Term(TMT6plex); K9(TMT6plex)	Transcription factor MafG OS=Homo sapiens OX=9606 GN=MAFG PE=1 SV=1	O15525	2	695.458	1	0.09	9.36332	61	0	409503	302023	345220	326512	308222	315780
ASLELPAAKK	N-Term(TMT6plex); K9(TMT6plex); K10(TMT6plex)	Cysteine and histidine-rich domain-containing protein 1 OS=Homo sapiens OX=9606 GN=CHORDC1 PE=1 SV=2	Q9UHD1	3	572.373	1	-0.17	20.9567	20	0	641866	493962	605766	536735	507769	571750
RLYPEGLAQL	N-Term(TMT6plex)	V-type proton ATPase subunit d 1 OS=Homo sapiens OX=9606 GN=ATP6V0D1 PE=1 SV=1	P61421	2	694.909	1	0.93	6.13687	53	0	119707	78366.6	108077	83956.9	58580.3	96767.1
RQAELAQWQK	N-Term(TMT6plex); K10(TMT6plex)	Cytochrome c oxidase assembly factor 3 homolog, mitochondrial OS=Homo sapiens OX=9606 GN=COA3 PE=1 SV=1	Q9Y2R0	3	572.669	1	-1.25	0	31	0	94241.9	73699.1	88659.7	84729.6	67441	94252.1
GVNDSPALKK	N-Term(TMT6plex); K9(TMT6plex); K10(TMT6plex)	Potassium-transporting ATPase alpha chain 1 OS=Homo sapiens OX=9606 GN=ATP4A PE=2 SV=5;Sodium/potassium-transporting ATPase subunit alpha-1 OS=Homo sapiens OX=9606 GN=ATP1A1 PE=1 SV=1;Potassium-transporting ATPase alpha chain 2 OS=Homo sapiens OX=9606 GN=ATP12A PE=1 SV=3	P50993; Q13733; P20648; P05023; P54707; P13637	3	572.692	6	-0.46	0	26	0	1750680	1.30119e+06	1.5247e+06	1.58943e+06	1.46086e+06	1.55482e+06
GSMGSFSEK	N-Term(TMT6plex); K9(TMT6plex)	ER membrane protein complex subunit 1 OS=Homo sapiens OX=9606 GN=EMC1 PE=1 SV=1	Q8N766	2	694.37	1	2.73	0	52	0	905797	781671	849761	808052	733385	882224
GSMGSFSEK	N-Term(TMT6plex); K9(TMT6plex)	ER membrane protein complex subunit 1 OS=Homo sapiens OX=9606 GN=EMC1 PE=1 SV=1	Q8N766	2	694.369	1	1.23	0	52	0	831766	761899	782568	736440	640492	792942
FLDNERHEV	N-Term(TMT6plex)	Serine/threonine-protein kinase N1 OS=Homo sapiens OX=9606 GN=PKN1 PE=1 SV=2	Q16512	3	463.244	1	1.14	2.88623	23	0	110845	100768	114345	111925	85872.5	110819
FLDNERHEV	N-Term(TMT6plex)	Serine/threonine-protein kinase N1 OS=Homo sapiens OX=9606 GN=PKN1 PE=1 SV=2	Q16512	3	463.243	1	-1.04	11.9585	30	0	204167	181203	175891	176409	132696	186329
GVNDSPALKK	N-Term(TMT6plex); K9(TMT6plex); K10(TMT6plex)	Potassium-transporting ATPase alpha chain 1 OS=Homo sapiens OX=9606 GN=ATP4A PE=2 SV=5;Sodium/potassium-transporting ATPase subunit alpha-1 OS=Homo sapiens OX=9606 GN=ATP1A1 PE=1 SV=1;Potassium-transporting ATPase alpha chain 2 OS=Homo sapiens OX=9606 GN=ATP12A PE=1 SV=3	P50993; Q13733; P20648; P05023; P54707; P13637	3	572.692	6	-0.03	9.43405	24	0	1.62881e+06	1.2232e+06	1.42702e+06	1.31412e+06	1.29441e+06	1.30856e+06
GQSDIAITK	N-Term(TMT6plex); K9(TMT6plex)	DNA replication licensing factor MCM4 OS=Homo sapiens OX=9606 GN=MCM4 PE=1 SV=5	P33991	2	695.919	1	0.19	21.8162	44	0	504848	417307	444382	419566	398167	465021
KAGEVFIHK	N-Term(TMT6plex); K1(TMT6plex); K9(TMT6plex)	Non-POU domain-containing octamer-binding protein OS=Homo sapiens OX=9606 GN=NONO PE=1 SV=4	Q15233	4	429.774	1	-2.28	0	25	0	835509	627771	734820	729287	654225	751709
DADEDYGRDSGPPT	N-Term(TMT6plex)	Nuclear ubiquitous casein and cyclin-dependent kinase substrate 1 OS=Homo sapiens OX=9606 GN=NUCKS1 PE=1 SV=1	Q9H1E3	2	862.385	1	0.88	0	45	0	53838.9	59087.3	59630.9	51238.8	36424.1	51137.6
AVQEFGLARFK	N-Term(TMT6plex); K11(TMT6plex)	PRELI domain-containing protein 1, mitochondrial OS=Homo sapiens OX=9606 GN=PRELID1 PE=1 SV=1	Q9Y255	3	575.347	1	-0.05	0	37	0	1.36284e+06	1.03748e+06	1.1597e+06	1.10323e+06	974252	1.14131e+06
GSSSPLYSK	N-Term(TMT6plex); K9(TMT6plex)	Neuron navigator 2 OS=Homo sapiens OX=9606 GN=NAV2 PE=1 SV=3	Q8IVL1	2	692.397	1	-1.43	4.89574	48	0	524481	442075	499018	466897	409904	494838
SLHDALSGSGNP	N-Term(TMT6plex)	Galectin-3 OS=Homo sapiens OX=9606 GN=LGALS3 PE=1 SV=5	P17931	2	692.358	1	1.07	0	81	0	53788.8	47691.1	55386.6	46300.9	35504.1	40607.3
SLHDALSGSGNP	N-Term(TMT6plex)	Galectin-3 OS=Homo sapiens OX=9606 GN=LGALS3 PE=1 SV=5	P17931	2	692.358	1	1.07	0	71	0	41918.7	43311.2	55776.3	42766.6	33857.3	48859.6
ASHIASNPK	N-Term(TMT6plex); K9(TMT6plex)	ER membrane protein complex subunit 2 OS=Homo sapiens OX=9606 GN=EMC2 PE=1 SV=1	Q15006	3	461.611	1	2.56	0	39	0	124193	103605	136575	114505	116598	141354
GSMEPGFAK	N-Term(TMT6plex); K9(TMT6plex)	Kelch-like protein 11 OS=Homo sapiens OX=9606 GN=KLHL11 PE=1 SV=1	Q9NVR0	2	691.382	1	0.84	0	32	0	150173	161803	154239	150415	132590	159955
AVQEFGLARFK	N-Term(TMT6plex); K11(TMT6plex)	PRELI domain-containing protein 1, mitochondrial OS=Homo sapiens OX=9606 GN=PRELID1 PE=1 SV=1	Q9Y255	3	575.347	1	-0.05	0	38	0	978415	745080	890768	783386	743491	818996
RTIEYLEEV	N-Term(TMT6plex)	Trifunctional enzyme subunit alpha, mitochondrial OS=Homo sapiens OX=9606 GN=HADHA PE=1 SV=2	P40939	2	690.883	1	0.47	0	43	0	98485.3	83089.3	76064.9	62961.4	65551.5	70371.1
RTIEYLEEV	N-Term(TMT6plex)	Trifunctional enzyme subunit alpha, mitochondrial OS=Homo sapiens OX=9606 GN=HADHA PE=1 SV=2	P40939	2	690.882	1	0.03	0	38	0	93329.2	75399.4	84159.2	77861	59418.3	73406.9
RTFSWASVTSK	N-Term(TMT6plex); K11(TMT6plex)	Ras GTPase-activating protein-binding protein 1 OS=Homo sapiens OX=9606 GN=G3BP1 PE=1 SV=1	Q13283	3	576.666	1	-0.99	0	37	0	120240	95516.4	96463.8	104244	88997.5	101902
GTFLEGVAK	N-Term(TMT6plex); K9(TMT6plex)	NADH dehydrogenase [ubiquinone] 1 alpha subcomplex subunit 11 OS=Homo sapiens OX=9606 GN=NDUFA11 PE=1 SV=3	Q86Y39	2	690.419	1	0.54	7.69884	57	0	2731488	2.06496e+06	2.33202e+06	2131404	2009498	2.22392e+06
KAGEVFIHK	N-Term(TMT6plex); K1(TMT6plex); K9(TMT6plex)	Non-POU domain-containing octamer-binding protein OS=Homo sapiens OX=9606 GN=NONO PE=1 SV=4	Q15233	4	429.775	1	0.14	0	31	0	958135	756752	868619	823517	738842	913544
ATSAPEETK	N-Term(TMT6plex); K9(TMT6plex)	RNA helicase aquarius OS=Homo sapiens OX=9606 GN=AQR PE=1 SV=4	O60306	2	696.394	1	1.59	6.7941	50	0	457420	375872	411042	414212	351530	439508
ASLELPAAKK	N-Term(TMT6plex); K9(TMT6plex); K10(TMT6plex)	Cysteine and histidine-rich domain-containing protein 1 OS=Homo sapiens OX=9606 GN=CHORDC1 PE=1 SV=2	Q9UHD1	3	572.372	1	-0.28	5.75955	19	0	686180	503937	583616	576037	532098	602780
GEVADTTKL	N-Term(TMT6plex); K8(TMT6plex)	Zinc finger FYVE domain-containing protein 16 OS=Homo sapiens OX=9606 GN=ZFYVE16 PE=1 SV=3	Q7Z3T8	2	696.412	1	1.5	21.7816	20	0	221887	245341	243455	246955	221371	237482
GSMGSFSEK	N-Term(TMT6plex); M3(Oxidation); K9(TMT6plex)	ER membrane protein complex subunit 1 OS=Homo sapiens OX=9606 GN=EMC1 PE=1 SV=1	Q8N766	2	702.368	1	3.01	16.3824	32	0	878571	646071	794905	764292	637199	774806
ASQLVGIEK	N-Term(TMT6plex); K9(TMT6plex)	Ubiquitin-conjugating enzyme E2 T OS=Homo sapiens OX=9606 GN=UBE2T PE=1 SV=1	Q9NPD8	2	701.938	1	1.74	0	53	0	1.74805e+06	1.35084e+06	1.43375e+06	1433412	1.22895e+06	1.41402e+06
ASQLVGIEK	N-Term(TMT6plex); K9(TMT6plex)	Ubiquitin-conjugating enzyme E2 T OS=Homo sapiens OX=9606 GN=UBE2T PE=1 SV=1	Q9NPD8	2	701.938	1	1.31	0	53	0	2.20518e+06	1724572	1.9703e+06	1841476	1.6754e+06	1.90961e+06
KLDVGNAEV	N-Term(TMT6plex); K1(TMT6plex)	B-cell receptor-associated protein 31 OS=Homo sapiens OX=9606 GN=BCAP31 PE=1 SV=3	P51572	2	701.919	1	0.01	0	48	0	2.0354e+06	1.54661e+06	1.73972e+06	1.68993e+06	1.41054e+06	1648887
KLDVGNAEV	N-Term(TMT6plex); K1(TMT6plex)	B-cell receptor-associated protein 31 OS=Homo sapiens OX=9606 GN=BCAP31 PE=1 SV=3	P51572	2	701.918	1	-1.38	0	46	0	1.85171e+06	1.37574e+06	1.51154e+06	1.45703e+06	1.45663e+06	1.52882e+06
VYPQYVIEY	N-Term(TMT6plex)	Zinc finger CCCH-type antiviral protein 1 OS=Homo sapiens OX=9606 GN=ZC3HAV1 PE=1 SV=3	Q7Z2W4	2	701.877	1	1.01	29.1106	46	0	59276.3	56341.6	66317.7	49764.8	42373.4	68263.1
KSVDPTLAL	N-Term(TMT6plex); K1(TMT6plex)	Clathrin heavy chain 1 OS=Homo sapiens OX=9606 GN=CLTC PE=1 SV=5	Q00610	2	701.441	1	2.27	0	36	0	585098	450981	515811	474400	405706	502817
KLAEGVLDV	N-Term(TMT6plex); K1(TMT6plex)	Protein PRR14L OS=Homo sapiens OX=9606 GN=PRR14L PE=1 SV=1	Q5THK1	2	701.44	1	1.06	0	42	0	213370	150144	200224	153304	136001	175134
KLAEGVLDV	N-Term(TMT6plex); K1(TMT6plex)	Protein PRR14L OS=Homo sapiens OX=9606 GN=PRR14L PE=1 SV=1	Q5THK1	2	701.439	1	-0.25	0	43	0	213418	171388	181032	171517	154408	188080
GLVDQLVKA	N-Term(TMT6plex); K8(TMT6plex)	Serine--tRNA ligase, cytoplasmic OS=Homo sapiens OX=9606 GN=SARS1 PE=1 SV=3	P49591	2	700.949	1	1.76	0	43	0	120546	88146.6	130028	117446	115326	111603
GLVDQLVKA	N-Term(TMT6plex); K8(TMT6plex)	Serine--tRNA ligase, cytoplasmic OS=Homo sapiens OX=9606 GN=SARS1 PE=1 SV=3	P49591	2	700.945	1	-3.47	9.30632	50	0	203613	178403	198783	175430	169653	212116
KVYTPSISK	N-Term(TMT6plex); K1(TMT6plex); K9(TMT6plex)	Threonylcarbamoyladenosine tRNA methylthiotransferase OS=Homo sapiens OX=9606 GN=CDKAL1 PE=1 SV=1	Q5VV42	3	570.698	1	1.29	0	35	0	108991	96585.5	109285	86706.9	91392.7	99244.6
AVIGHFNGK	N-Term(TMT6plex); K9(TMT6plex)	RNA-binding motif, single-stranded-interacting protein 1 OS=Homo sapiens OX=9606 GN=RBMS1 PE=1 SV=3	P29558	3	467.618	1	-1.27	0	41	0	194107	166803	184555	179172	168183	195966
STFQQMWISK	N-Term(TMT6plex); K10(TMT6plex)	Actin, cytoplasmic 2 OS=Homo sapiens OX=9606 GN=ACTG1 PE=1 SV=1	A5A3E0; P63267; Q9BYX7; P0CG39; P60709; Q6S8J3; P62736; Q562R1; P0CG38; P68032; P63261	2	857.471	11	-2.62	12.1351	61	0	91773.2	88372.1	84819.7	86886	73895.1	74343
ATEPTPAQK	N-Term(TMT6plex); K9(TMT6plex)	B-cell CLL/lymphoma 9 protein OS=Homo sapiens OX=9606 GN=BCL9 PE=1 SV=4	O00512	2	700.91	1	-1.19	8.55799	58	0	229574	191561	215880	219012	192388	223676
EEGAPQEGILE	N-Term(TMT6plex)	Alpha-synuclein OS=Homo sapiens OX=9606 GN=SNCA PE=1 SV=1	P37840	2	700.86	1	1.11	0	65	0	58433.7	57661.3	63725.6	53131.8	39213.3	47273.8
EEGAPQEGILE	N-Term(TMT6plex)	Alpha-synuclein OS=Homo sapiens OX=9606 GN=SNCA PE=1 SV=1	P37840	2	700.859	1	0.24	0	62	0	47330.5	51684.8	49014.6	37205.6	34681.2	40460.8
STFQQMWISK	N-Term(TMT6plex); K10(TMT6plex)	Actin, cytoplasmic 2 OS=Homo sapiens OX=9606 GN=ACTG1 PE=1 SV=1	A5A3E0; P63267; Q9BYX7; P0CG39; P60709; Q6S8J3; P62736; Q562R1; P0CG38; P68032; P63261	2	857.471	11	-2.47	19.3707	41	0	60535.2	50081.1	65573	71940.8	52314.8	58848.1
ALFDGVVSK	N-Term(TMT6plex); K9(TMT6plex)	Translation factor GUF1, mitochondrial OS=Homo sapiens OX=9606 GN=GUF1 PE=1 SV=1	Q8N442	2	697.43	1	5.42	0	32	0	234429	170687	207441	194878	193251	201843
ALFDGVVSK	N-Term(TMT6plex); K9(TMT6plex)	Translation factor GUF1, mitochondrial OS=Homo sapiens OX=9606 GN=GUF1 PE=1 SV=1	Q8N442	2	697.427	1	1.56	0	30	0	193640	161399	196400	191811	166790	164330
ATATELTTK	N-Term(TMT6plex); K9(TMT6plex)	Putative E3 ubiquitin-protein ligase makorin-4 OS=Homo sapiens OX=9606 GN=MKRN4P PE=5 SV=1	Q13434; Q9UHC7	2	697.42	2	2.26	17.0071	59	0	971936	762902	816704	803114	755013	801451
ATATELTTK	N-Term(TMT6plex); K9(TMT6plex)	Putative E3 ubiquitin-protein ligase makorin-4 OS=Homo sapiens OX=9606 GN=MKRN4P PE=5 SV=1	Q13434; Q9UHC7	2	697.419	2	-0.01	0	59	0	975308	786656	880755	858921	731793	859477
ASLADIMAK	N-Term(TMT6plex); M7(Oxidation); K9(TMT6plex)	60S ribosomal protein L24 OS=Homo sapiens OX=9606 GN=RPL24 PE=1 SV=1	P83731	2	697.41	1	0.47	10.4684	56	0	284785	196059	241139	264256	226468	252257
ASLADIMAK	N-Term(TMT6plex); M7(Oxidation); K9(TMT6plex)	60S ribosomal protein L24 OS=Homo sapiens OX=9606 GN=RPL24 PE=1 SV=1	P83731	2	697.409	1	-1.02	0	56	0	245009	186415	225949	244613	203391	236007
SVVTGSEQK	N-Term(TMT6plex); K9(TMT6plex)	Centrosomal protein of 131 kDa OS=Homo sapiens OX=9606 GN=CEP131 PE=1 SV=3	Q9UPN4	2	696.913	1	6.22	0	43	0	110568	86061	116039	100845	81751.3	99891.3
GTAEPGGSMK	N-Term(TMT6plex); K10(TMT6plex)	Smoothelin OS=Homo sapiens OX=9606 GN=SMTN PE=1 SV=7	P53814	2	696.882	1	1.01	0	61	0	853231	709039	779260	682834	650276	733841
GTAEPGGSMK	N-Term(TMT6plex); K10(TMT6plex)	Smoothelin OS=Homo sapiens OX=9606 GN=SMTN PE=1 SV=7	P53814	2	696.881	1	-0.66	0	51	0	677513	599381	625124	590385	522623	645175
RTFSWASVTSK	N-Term(TMT6plex); K11(TMT6plex)	Ras GTPase-activating protein-binding protein 1 OS=Homo sapiens OX=9606 GN=G3BP1 PE=1 SV=1	Q13283	3	576.667	1	0.39	0	45	0	93399.4	81067.5	91256.7	91828	84661.3	94270.5
REYQDLLNV	N-Term(TMT6plex)	Vimentin OS=Homo sapiens OX=9606 GN=VIM PE=1 SV=4;Neurofilament heavy polypeptide OS=Homo sapiens OX=9606 GN=NEFH PE=1 SV=4	P17661; P08670; P12036; P07197; Q16352	2	689.881	5	0.93	0	33	0	55875.2	58236.7	53303.9	49426.4	36142.4	39933.5
AELDPVEYTL	N-Term(TMT6plex)	Ribonuclease P protein subunit p20 OS=Homo sapiens OX=9606 GN=POP7 PE=1 SV=2	O75817	2	689.87	1	2.08	20.5309	62	0	53578.7	41135.1	58357.2	57533.2	48709.1	52467.4
AELDPVEYTL	N-Term(TMT6plex)	Ribonuclease P protein subunit p20 OS=Homo sapiens OX=9606 GN=POP7 PE=1 SV=2	O75817	2	689.867	1	-2.87	27.7784	67	0	61762.9	49593.2	65134.3	61375.5	33930.5	50032.6
GQFPSYLETV	N-Term(TMT6plex)	Dynein assembly factor 5, axonemal OS=Homo sapiens OX=9606 GN=DNAAF5 PE=1 SV=4	Q86Y56	2	685.365	1	1.9	26.4176	57	0	38108	35796.7	38357.2	31617.2	24970.9	37450.3
GQFPSYLETV	N-Term(TMT6plex)	Dynein assembly factor 5, axonemal OS=Homo sapiens OX=9606 GN=DNAAF5 PE=1 SV=4	Q86Y56	2	685.365	1	1.37	19.6031	57	0	19204.8	20616.8	28959.4	26232.9	18928.6	26244.2
GEVTNDFVML	N-Term(TMT6plex); M9(Oxidation)	60S ribosomal protein L3 OS=Homo sapiens OX=9606 GN=RPL3 PE=1 SV=2	P39023	2	685.348	1	1.85	14.7131	59	0	252349	207414	217680	192574	182642	201766
GEVTNDFVML	N-Term(TMT6plex); M9(Oxidation)	60S ribosomal protein L3 OS=Homo sapiens OX=9606 GN=RPL3 PE=1 SV=2	P39023	2	685.347	1	-0.29	5.30525	66	0	372256	289943	349592	336945	297917	331125
QLFEDLVYL	N-Term(TMT6plex)	Serine/threonine-protein kinase ATR OS=Homo sapiens OX=9606 GN=ATR PE=1 SV=3	Q13535	2	684.884	1	-0.15	20.3377	59	0	25237.5	21508.8	19174.9	18550.8	19384.2	23295
QLFEDLVYL	N-Term(TMT6plex)	Serine/threonine-protein kinase ATR OS=Homo sapiens OX=9606 GN=ATR PE=1 SV=3	Q13535	2	684.884	1	-0.59	0	76	0	30169.7	16014.1	19016.7	19847.1	12113.4	12679.5
KSIDFPLTK	N-Term(TMT6plex); K1(TMT6plex); K9(TMT6plex)	CAAX prenyl protease 1 homolog OS=Homo sapiens OX=9606 GN=ZMPSTE24 PE=1 SV=2	O75844	3	579.371	1	3.58	0	38	0	190589	149305	166226	160962	150653	195639
KSIDFPLTK	N-Term(TMT6plex); K1(TMT6plex); K9(TMT6plex)	CAAX prenyl protease 1 homolog OS=Homo sapiens OX=9606 GN=ZMPSTE24 PE=1 SV=2	O75844	3	579.371	1	3.79	20.7131	23	0	211410	173236	171148	186107	181307	192856
ASVETGFAK	N-Term(TMT6plex); K9(TMT6plex)	Ferroptosis suppressor protein 1 OS=Homo sapiens OX=9606 GN=AIFM2 PE=1 SV=1	Q9BRQ8	2	684.401	1	0.19	0	56	0	441389	369613	408841	382753	336574	397753
ASVETGFAK	N-Term(TMT6plex); K9(TMT6plex)	Ferroptosis suppressor protein 1 OS=Homo sapiens OX=9606 GN=AIFM2 PE=1 SV=1	Q9BRQ8	2	684.4	1	-0.97	0	56	0	391713	287152	340348	324812	280527	354842
GVFEGIPTYR	N-Term(TMT6plex)	Scavenger receptor class B member 1 OS=Homo sapiens OX=9606 GN=SCARB1 PE=1 SV=1	Q8WTV0	2	684.381	1	1.38	0	41	0	616213	531122	599452	561442	460272	570748
GVFEGIPTYR	N-Term(TMT6plex)	Scavenger receptor class B member 1 OS=Homo sapiens OX=9606 GN=SCARB1 PE=1 SV=1	Q8WTV0	2	684.38	1	0.58	0	49	0	418188	362185	392003	348826	318070	373698
HVMEESLYL	N-Term(TMT6plex); M3(Oxidation)	V-type proton ATPase 116 kDa subunit a isoform 4 OS=Homo sapiens OX=9606 GN=ATP6V0A4 PE=1 SV=2	Q9HBG4	2	683.35	1	0.73	0	38	0	41620	29932.2	31401	25919.9	26246.7	29153
HVMEESLYL	N-Term(TMT6plex); M3(Oxidation)	V-type proton ATPase 116 kDa subunit a isoform 4 OS=Homo sapiens OX=9606 GN=ATP6V0A4 PE=1 SV=2	Q9HBG4	2	683.349	1	-0.52	0	37	0	45876.3	36640.8	50216	44293.9	31413.6	42839.4
LTIEDGIFEV	N-Term(TMT6plex)	Heat shock cognate 71 kDa protein OS=Homo sapiens OX=9606 GN=HSPA8 PE=1 SV=1	P54652; P11142	2	682.879	2	-0.39	12.2756	74	0	12792.6	12419	9004.17	12288.6	7254.75	18305.3
GLIEDYEALL	N-Term(TMT6plex)	CDK5 regulatory subunit-associated protein 2 OS=Homo sapiens OX=9606 GN=CDK5RAP2 PE=1 SV=5	Q96SN8	2	682.877	1	-2.53	0	62	0	14555.8	8029.78	10009.2	5443.9	7002.42	10153.7
KAFQATQQK	N-Term(TMT6plex); K1(TMT6plex); K9(TMT6plex)	Histone-lysine N-methyltransferase SETD7 OS=Homo sapiens OX=9606 GN=SETD7 PE=1 SV=1	Q8WTS6	3	579.693	1	0.41	8.14884	33	0	463162	378725	455364	448697	404135	446954
RLDELGGVYL	N-Term(TMT6plex)	Dolichyl-diphosphooligosaccharide--protein glycosyltransferase subunit 2 OS=Homo sapiens OX=9606 GN=RPN2 PE=1 SV=3	P04844	2	682.392	1	-1.28	0	57	0	650811	482632	505541	500494	429379	466625
RLDELGGVYL	N-Term(TMT6plex)	Dolichyl-diphosphooligosaccharide--protein glycosyltransferase subunit 2 OS=Homo sapiens OX=9606 GN=RPN2 PE=1 SV=3	P04844	2	682.389	1	-5.13	0	56	0	368132	279287	284597	294942	232876	308875
KAFQATQQK	N-Term(TMT6plex); K1(TMT6plex); K9(TMT6plex)	Histone-lysine N-methyltransferase SETD7 OS=Homo sapiens OX=9606 GN=SETD7 PE=1 SV=1	Q8WTS6	3	579.694	1	2.52	0	33	0	727749	546640	657781	618026	573142	650182
GPVDGQGDNPGPQAAEQGTDTAVPSDSDKKLPEMDID	N-Term(TMT6plex); K29(TMT6plex); K30(TMT6plex)	Heat shock 70 kDa protein 4 OS=Homo sapiens OX=9606 GN=HSPA4 PE=1 SV=4	P34932	4	1110.55	1	0.79	0	19	0	33653.7	41689.4	42743.1	31684.3	19747.8	26081.6
SEIEYYAML	N-Term(TMT6plex); M8(Oxidation)	60S ribosomal protein L30 OS=Homo sapiens OX=9606 GN=RPL30 PE=1 SV=2	P62888	2	682.336	1	0.12	25.0427	53	0	52306.8	45970.8	47944.5	53554.9	42938.8	52859.9
AGMALGIQK	N-Term(TMT6plex); M3(Oxidation); K9(TMT6plex)	Protein YIF1A OS=Homo sapiens OX=9606 GN=YIF1A PE=1 SV=2	O95070	2	681.915	1	3.22	0	42	0	188001	145720	179495	164756	157514	173563
AGMALGIQK	N-Term(TMT6plex); M3(Oxidation); K9(TMT6plex)	Protein YIF1A OS=Homo sapiens OX=9606 GN=YIF1A PE=1 SV=2	O95070	2	681.91	1	-3.32	0	26	0	311035	214717	301146	268207	210978	256227
AGMALGIQK	N-Term(TMT6plex); M3(Oxidation); K9(TMT6plex)	Protein YIF1A OS=Homo sapiens OX=9606 GN=YIF1A PE=1 SV=2	O95070	2	681.907	1	-7.62	0	31	0	318148	224588	270332	280518	232392	277461
AVIEDTWHY	N-Term(TMT6plex)	Methylsterol monooxygenase 1 OS=Homo sapiens OX=9606 GN=MSMO1 PE=1 SV=1	Q15800	2	681.849	1	0.81	0	38	0	77617.4	79902.4	79256.9	72505.3	65481	82808.8
STDPSVLGK	N-Term(TMT6plex); K9(TMT6plex)	Transcription factor HES-1 OS=Homo sapiens OX=9606 GN=HES1 PE=1 SV=1	Q14469	2	681.407	1	1.31	0	47	0	471212	369179	421694	385025	349004	375729
AVLDFVKQK	N-Term(TMT6plex); K7(TMT6plex); K9(TMT6plex)	DISP complex protein LRCH3 OS=Homo sapiens OX=9606 GN=LRCH3 PE=1 SV=2	Q96II8	2	868.059	1	1.16	0	40	0	44915.6	38773.6	42789.5	33840.7	43987.8	36470.7
GSMGSFSEK	N-Term(TMT6plex); M3(Oxidation); K9(TMT6plex)	ER membrane protein complex subunit 1 OS=Homo sapiens OX=9606 GN=EMC1 PE=1 SV=1	Q8N766	2	702.369	1	5.36	0	32	0	862839	635126	746240	751366	695277	762729
RPSGPSKAL	N-Term(TMT6plex); K7(TMT6plex)	Coatomer subunit delta OS=Homo sapiens OX=9606 GN=ARCN1 PE=1 SV=1	P48444	3	457.623	1	2.69	0	19	0	1.07746e+06	835203	907154	896762	797129	933077
RELPGHTGYL	N-Term(TMT6plex)	Guanine nucleotide-binding protein G(I)/G(S)/G(T) subunit beta-2 OS=Homo sapiens OX=9606 GN=GNB2 PE=1 SV=3	Q9HAV0; P62879	3	457.924	2	-0.67	3.09397	25	0	91519.2	79572.9	74642.1	82214.4	59933.3	72667.5
AEVGDGTTSVTL	N-Term(TMT6plex)	T-complex protein 1 subunit eta OS=Homo sapiens OX=9606 GN=CCT7 PE=1 SV=2	Q99832	2	689.866	1	-0.58	0	52	0	83675.8	78598.4	82760.3	76746.1	59188.3	74928.1
AEVGDGTTSVTL	N-Term(TMT6plex)	T-complex protein 1 subunit eta OS=Homo sapiens OX=9606 GN=CCT7 PE=1 SV=2	Q99832	2	689.866	1	-1.73	14.8145	49	0	83198.8	71464.7	80672.1	72741.2	53252.6	69657.9
STFQQMWISK	N-Term(TMT6plex); M6(Oxidation); K10(TMT6plex)	Actin, cytoplasmic 2 OS=Homo sapiens OX=9606 GN=ACTG1 PE=1 SV=1	A5A3E0; P63267; Q9BYX7; P0CG39; P60709; Q6S8J3; P62736; Q562R1; P0CG38; P68032; P63261	3	577.316	11	-0.37	0	42	0	451932	355522	414762	432476	379991	394498
GTTAVLTEK	N-Term(TMT6plex); K9(TMT6plex)	Proteasome subunit beta type-7 OS=Homo sapiens OX=9606 GN=PSMB7 PE=1 SV=1	Q99436	2	689.422	1	0.81	10.3371	56	0	320526	248518	277708	249905	237538	290206
ALSTALSEK	N-Term(TMT6plex); K9(TMT6plex)	Prelamin-A/C OS=Homo sapiens OX=9606 GN=LMNA PE=1 SV=1	P02545	2	689.422	1	0.64	0	42	0	121640	97944.8	121228	108887	106876	117663
GTTAVLTEK	N-Term(TMT6plex); K9(TMT6plex)	Proteasome subunit beta type-7 OS=Homo sapiens OX=9606 GN=PSMB7 PE=1 SV=1	Q99436	2	689.421	1	-0.25	0	46	0	199437	184357	195435	173566	148126	198113
ASLADIMAK	N-Term(TMT6plex); K9(TMT6plex)	60S ribosomal protein L24 OS=Homo sapiens OX=9606 GN=RPL24 PE=1 SV=1	P83731	2	689.413	1	0.59	0	57	0	232934	203899	220807	210292	187897	225720
ASLADIMAK	N-Term(TMT6plex); K9(TMT6plex)	60S ribosomal protein L24 OS=Homo sapiens OX=9606 GN=RPL24 PE=1 SV=1	P83731	2	689.411	1	-2.33	9.19564	57	0	248357	224747	217810	211810	177436	207724
STFQQMWISK	N-Term(TMT6plex); M6(Oxidation); K10(TMT6plex)	Actin, cytoplasmic 2 OS=Homo sapiens OX=9606 GN=ACTG1 PE=1 SV=1	A5A3E0; P63267; Q9BYX7; P0CG39; P60709; Q6S8J3; P62736; Q562R1; P0CG38; P68032; P63261	2	865.471	11	0.35	0	19	0	455215	362608	404700	391252	355584	421091
STIDPAVSK	N-Term(TMT6plex); K9(TMT6plex)	3-hydroxyisobutyrate dehydrogenase, mitochondrial OS=Homo sapiens OX=9606 GN=HIBADH PE=1 SV=2	P31937	2	688.413	1	-1.21	10.5712	29	0	374508	349856	367987	368184	286894	361583
ATAGAAGGRGK	N-Term(TMT6plex); K11(TMT6plex)	T-complex protein 1 subunit delta OS=Homo sapiens OX=9606 GN=CCT4 PE=1 SV=4	P50991	3	458.946	1	0.72	0	33	0	200963	158231	177844	165867	161904	183920
ATAGAAGGRGK	N-Term(TMT6plex); K11(TMT6plex)	T-complex protein 1 subunit delta OS=Homo sapiens OX=9606 GN=CCT4 PE=1 SV=4	P50991	3	458.945	1	-1.41	0	35	0	180559	147129	166335	158846	144814	151095
SVDGPVSQK	N-Term(TMT6plex); K9(TMT6plex)	Sentrin-specific protease 5 OS=Homo sapiens OX=9606 GN=SENP5 PE=1 SV=3	Q96HI0	2	687.904	1	0.93	0	44	0	291286	229433	240990	248000	218447	249345
SVDGPVSQK	N-Term(TMT6plex); K9(TMT6plex)	Sentrin-specific protease 5 OS=Homo sapiens OX=9606 GN=SENP5 PE=1 SV=3	Q96HI0	2	687.903	1	0.13	0	45	0	487093	377482	442570	418940	345864	419188
REDNQTNRL	N-Term(TMT6plex)	Guanine nucleotide-binding protein G(s) subunit alpha isoforms XLas OS=Homo sapiens OX=9606 GN=GNAS PE=1 SV=2	Q5JWF2; P63092	3	458.915	2	0.49	0	20	0	67871.3	68185.8	85874.2	63467.3	56745.6	78594.2
ALWEDEGVRA	N-Term(TMT6plex)	Guanine nucleotide-binding protein G(s) subunit alpha isoforms XLas OS=Homo sapiens OX=9606 GN=GNAS PE=1 SV=2	Q5JWF2; P63092	2	687.865	2	1.15	0	42	0	131882	103257	116590	110531	100789	129263
STFQQMWISK	N-Term(TMT6plex); M6(Oxidation); K10(TMT6plex)	Actin, cytoplasmic 2 OS=Homo sapiens OX=9606 GN=ACTG1 PE=1 SV=1	A5A3E0; P63267; Q9BYX7; P0CG39; P60709; Q6S8J3; P62736; Q562R1; P0CG38; P68032; P63261	2	865.473	11	2.75	0	20	0	416605	293722	332969	360387	306730	366357
AVADAVIEK	N-Term(TMT6plex); K9(TMT6plex)	Tryptophan--tRNA ligase, mitochondrial OS=Homo sapiens OX=9606 GN=WARS2 PE=1 SV=1	Q9UGM6	2	687.425	1	1.74	14.315	41	0	254734	224283	223533	238069	210410	225046
AVADAVIEK	N-Term(TMT6plex); K9(TMT6plex)	Tryptophan--tRNA ligase, mitochondrial OS=Homo sapiens OX=9606 GN=WARS2 PE=1 SV=1	Q9UGM6	2	687.425	1	1.38	17.9449	39	0	195868	166026	190455	174585	173712	186208
KSFGELVHK	N-Term(TMT6plex); K1(TMT6plex); K9(TMT6plex)	Mitogen-activated protein kinase kinase kinase kinase 4 OS=Homo sapiens OX=9606 GN=MAP4K4 PE=1 SV=2	O95819	4	433.774	1	0.05	14.7274	16	0	69882	56541.1	65397.7	47737.4	52486.6	61266.1
ASYGSTTTK	N-Term(TMT6plex); K9(TMT6plex)	Sec1 family domain-containing protein 1 OS=Homo sapiens OX=9606 GN=SCFD1 PE=1 SV=4	Q8WVM8	2	687.387	1	-0.03	0	34	0	698373	568412	658195	636926	542415	644280
ASYGSTTTK	N-Term(TMT6plex); K9(TMT6plex)	Sec1 family domain-containing protein 1 OS=Homo sapiens OX=9606 GN=SCFD1 PE=1 SV=4	Q8WVM8	2	687.386	1	-1.54	0	37	0	849659	627764	717306	713131	656593	740158
RVQEAVESMVK	N-Term(TMT6plex); K11(TMT6plex)	Protein FAM136A OS=Homo sapiens OX=9606 GN=FAM136A PE=1 SV=1	Q96C01	3	578.67	1	-1.42	0	51	0	733043	614131	633079	633091	538751	661945
RVQEAVESMVK	N-Term(TMT6plex); K11(TMT6plex)	Protein FAM136A OS=Homo sapiens OX=9606 GN=FAM136A PE=1 SV=1	Q96C01	2	867.503	1	0.52	0	42	0	117846	104134	99019.4	108459	91078.5	103668
RVQEAVESMVK	N-Term(TMT6plex); K11(TMT6plex)	Protein FAM136A OS=Homo sapiens OX=9606 GN=FAM136A PE=1 SV=1	Q96C01	3	578.671	1	0.69	5.2538	48	0	864686	728610	848923	740159	714261	789644
AVLDFVKQK	N-Term(TMT6plex); K7(TMT6plex); K9(TMT6plex)	DISP complex protein LRCH3 OS=Homo sapiens OX=9606 GN=LRCH3 PE=1 SV=2	Q96II8	3	579.041	1	-0.22	25.3821	19	0	1.42405e+06	1.0677e+06	1.29629e+06	1.14991e+06	1.23699e+06	1.16009e+06
RELPGHTGYL	N-Term(TMT6plex)	Guanine nucleotide-binding protein G(I)/G(S)/G(T) subunit beta-2 OS=Homo sapiens OX=9606 GN=GNB2 PE=1 SV=3	Q9HAV0; P62879	3	457.925	2	2.07	7.746	24	0	108388	77293.3	85353.1	84262.4	67040	90785.7
AVLDFVKQK	N-Term(TMT6plex); K7(TMT6plex); K9(TMT6plex)	DISP complex protein LRCH3 OS=Homo sapiens OX=9606 GN=LRCH3 PE=1 SV=2	Q96II8	3	579.041	1	0.21	6.67042	18	0	1.65101e+06	1.3318e+06	1.42288e+06	1.28155e+06
STDPSVLGK	N-Term(TMT6plex); K9(TMT6plex)	Transcription factor HES-1 OS=Homo sapiens OX=9606 GN=HES1 PE=1 SV=1	Q14469	2	681.405	1	-1.38	0	49	0	387029	315836	348664	334692	275103	373225
RIFAPNHVVAK	N-Term(TMT6plex); K11(TMT6plex)	60S ribosomal protein L18a OS=Homo sapiens OX=9606 GN=RPL18A PE=1 SV=2	Q02543	4	428.271	1	2.55	3.6784	21	0	241563	210481	250016	217883	214853	269394
ATDIPSSQK	N-Term(TMT6plex); K9(TMT6plex)	Adenomatous polyposis coli protein OS=Homo sapiens OX=9606 GN=APC PE=1 SV=2	P25054	2	702.908	1	-0.96	0	51	0	2.541e+06	1.97439e+06	2.3068e+06	2182761	2.00177e+06	2.27256e+06
KLDAFVEGV	N-Term(TMT6plex); K1(TMT6plex)	V-type proton ATPase subunit C 1 OS=Homo sapiens OX=9606 GN=ATP6V1C1 PE=1 SV=4	P21283	2	718.432	1	0.2	0	40	0	599659	462798	509717	512914	481782	484266
GTIGHVAHGK	N-Term(TMT6plex); K10(TMT6plex)	Eukaryotic translation initiation factor 2 subunit 3 OS=Homo sapiens OX=9606 GN=EIF2S3 PE=1 SV=3	P41091; Q2VIR3	4	359.471	2	3.08	22.8517	27	0	361181	330325	369254	317901	278804	344618
GTIGHVAHGK	N-Term(TMT6plex); K10(TMT6plex)	Eukaryotic translation initiation factor 2 subunit 3 OS=Homo sapiens OX=9606 GN=EIF2S3 PE=1 SV=3	P41091; Q2VIR3	4	359.471	2	1.97	0	49	0	265408	233178	256421	249314	193477	239474
SSLDVSLQK	N-Term(TMT6plex); K9(TMT6plex)	Centromere protein J OS=Homo sapiens OX=9606 GN=CENPJ PE=1 SV=2	Q9HC77	2	717.933	1	1.9	0	47	0	95362.1	79381.3	90568.2	95776.2	69007.5	81712.5
SISGPISTSK	N-Term(TMT6plex); K10(TMT6plex)	Cytospin-A OS=Homo sapiens OX=9606 GN=SPECC1L PE=1 SV=2	Q69YQ0	2	717.933	1	1.56	0	61	0	83847.4	65790.9	86794	68314.1	74076.8	91673.1
ASIQPSKVGK	N-Term(TMT6plex); K7(TMT6plex); K10(TMT6plex)	E3 ubiquitin-protein ligase ZNF598 OS=Homo sapiens OX=9606 GN=ZNF598 PE=1 SV=1	Q86UK7	3	568.033	1	1.2	0	16	0	699694	506997	627253	609130	525250	607817
ALMDEVVKA	N-Term(TMT6plex); K8(TMT6plex)	Phosphoglycerate kinase 1 OS=Homo sapiens OX=9606 GN=PGK1 PE=1 SV=3	P00558	2	717.43	1	6.63	0	34	0	285537	235588	262340	230395	209830	256105
ALMDEVVKA	N-Term(TMT6plex); K8(TMT6plex)	Phosphoglycerate kinase 1 OS=Homo sapiens OX=9606 GN=PGK1 PE=1 SV=3	P00558	2	717.429	1	5.1	0	35	0	278074	253299	259264	224424	235166	258013
GTLASVYHK	N-Term(TMT6plex); K9(TMT6plex)	AP-1 complex subunit beta-1 OS=Homo sapiens OX=9606 GN=AP1B1 PE=1 SV=2	Q10567	3	478.622	1	-0.78	0	46	0	914174	868027	924777	864850	985352	920433
GTLASVYHK	N-Term(TMT6plex); K9(TMT6plex)	AP-1 complex subunit beta-1 OS=Homo sapiens OX=9606 GN=AP1B1 PE=1 SV=2	Q10567	3	478.622	1	-0.78	0	43	0	985179	891796	1.00373e+06	1063178	1.08409e+06	1.09338e+06
STNSPVGVSK	N-Term(TMT6plex); K10(TMT6plex)	Histone-lysine N-methyltransferase, H3 lysine-36 specific OS=Homo sapiens OX=9606 GN=NSD1 PE=1 SV=1	Q96L73	2	717.424	1	2.34	13.9151	48	0	185162	159673	174735	172235	154824	180530
ATTGELAANK	N-Term(TMT6plex); K10(TMT6plex)	Melanoma-associated antigen D1 OS=Homo sapiens OX=9606 GN=MAGED1 PE=1 SV=3	Q9Y5V3	2	717.421	1	-1.24	21.8148	50	0	278069	245737	285757	275665	222021	276754
KLDAFVEGV	N-Term(TMT6plex); K1(TMT6plex)	V-type proton ATPase subunit C 1 OS=Homo sapiens OX=9606 GN=ATP6V1C1 PE=1 SV=4	P21283	2	718.433	1	1.73	0	40	0	1.0675e+06	787209	856737	854929	719354	792417
GAMGYGYEK	N-Term(TMT6plex); K9(TMT6plex)	ETS translocation variant 4 OS=Homo sapiens OX=9606 GN=ETV4 PE=1 SV=3	P43268	2	717.379	1	1.12	0	60	0	418660	351224	386649	353033	317764	357967
STSGPPTISK	N-Term(TMT6plex); K10(TMT6plex)	Melanoma-associated antigen E1 OS=Homo sapiens OX=9606 GN=MAGEE1 PE=1 SV=2	Q9HCI5	2	716.925	1	1.16	0	57	0	358824	300438	324143	300766	267026	307230
STSGPPTISK	N-Term(TMT6plex); K10(TMT6plex)	Melanoma-associated antigen E1 OS=Homo sapiens OX=9606 GN=MAGEE1 PE=1 SV=2	Q9HCI5	2	716.925	1	1.07	0	59	0	186767	159594	186253	174372	155528	198642
KLGEIVTTI	N-Term(TMT6plex); K1(TMT6plex)	ADP-ribosylation factor 3 OS=Homo sapiens OX=9606 GN=ARF3 PE=1 SV=2	P61204; P18085; P84077; P84085	2	716.465	4	3.03	0	47	0	477115	362450	400223	352747	329607	402103
LVLSSVVEK	N-Term(TMT6plex); K9(TMT6plex)	Protein piccolo OS=Homo sapiens OX=9606 GN=PCLO PE=1 SV=5	Q9Y6V0	2	716.465	1	3.03	15.3229	41	0	155808	130936	142407	148979	127168	145907
KLGEIVTTI	N-Term(TMT6plex); K1(TMT6plex)	ADP-ribosylation factor 3 OS=Homo sapiens OX=9606 GN=ARF3 PE=1 SV=2	P61204; P18085; P84077; P84085	2	716.465	4	2.77	14.2293	47	0	328891	277869	305240	267865	241772	300688
KLIANNTTV	N-Term(TMT6plex); K1(TMT6plex)	Actin-like protein 6A OS=Homo sapiens OX=9606 GN=ACTL6A PE=1 SV=1	O96019	2	716.451	1	1.07	0	53	0	112633	113976	103316	118834	89741.7	114310
AETGQVQKI	N-Term(TMT6plex); K8(TMT6plex)	Clathrin heavy chain 1 OS=Homo sapiens OX=9606 GN=CLTC PE=1 SV=5	Q00610	2	716.431	1	-1.48	0	42	0	396663	351058	338045	322428	287484	369285
AETGQVQKI	N-Term(TMT6plex); K8(TMT6plex)	Clathrin heavy chain 1 OS=Homo sapiens OX=9606 GN=CLTC PE=1 SV=5	Q00610	2	716.43	1	-3.02	0	42	0	901744	727496	755211	715114	612032	771315
SSADGSQPPK	N-Term(TMT6plex); K10(TMT6plex)	Retinoblastoma-binding protein 5 OS=Homo sapiens OX=9606 GN=RBBP5 PE=1 SV=2	Q15291	2	716.399	1	4.84	27.8131	50	0	350615	305060	341588	331834	287751	317500
SSADGSQPPK	N-Term(TMT6plex); K10(TMT6plex)	Retinoblastoma-binding protein 5 OS=Homo sapiens OX=9606 GN=RBBP5 PE=1 SV=2	Q15291	2	716.396	1	0.75	8.59853	56	0	358994	299292	313152	319426	249427	311564
SSADGSQPPK	N-Term(TMT6plex); K10(TMT6plex)	Retinoblastoma-binding protein 5 OS=Homo sapiens OX=9606 GN=RBBP5 PE=1 SV=2	Q15291	3	477.933	1	0.59	0	30	0	123497	111099	128810	105896	82996.8	118341
KVLNTVVNK	N-Term(TMT6plex); K1(TMT6plex); K9(TMT6plex)	Calpain-3 OS=Homo sapiens OX=9606 GN=CAPN3 PE=1 SV=2	P20807	3	568.044	1	-1.25	0	33	0	257708	199489	240873	216460	192053	237089
GAMGYGYEK	N-Term(TMT6plex); K9(TMT6plex)	ETS translocation variant 4 OS=Homo sapiens OX=9606 GN=ETV4 PE=1 SV=3	P43268	2	717.378	1	-0.5	15.0765	61	0	726775	639418	687120	623068	582918	661080
ATAGDGLIELRK	N-Term(TMT6plex); K12(TMT6plex)	Prohibitin OS=Homo sapiens OX=9606 GN=PHB PE=1 SV=1	P35232	3	568.015	1	2.87	14.8791	42	0	123757	400668	124151	151419	96557.5	305804
STIDDTISK	N-Term(TMT6plex); K9(TMT6plex)	Clathrin interactor 1 OS=Homo sapiens OX=9606 GN=CLINT1 PE=1 SV=1	Q14677	2	719.415	1	1.29	14.4942	38	0	181687	161018	167040	148532	146072	181829
ATAGDGLIELRK	N-Term(TMT6plex); K12(TMT6plex)	Prohibitin OS=Homo sapiens OX=9606 GN=PHB PE=1 SV=1	P35232	3	568.015	1	2.01	0	27	0	140607	104024	114560	111409	88211.8	121857
LEEYNSHQSL	N-Term(TMT6plex)	Tyrosinase OS=Homo sapiens OX=9606 GN=TYR PE=1 SV=3	P14679	2	724.865	1	-0.03	0	40	0	52794.4	50897.2	47498	54028.6	48258.5	52172.1
ATAGDGLIELRK	N-Term(TMT6plex); K12(TMT6plex)	Prohibitin OS=Homo sapiens OX=9606 GN=PHB PE=1 SV=1	P35232	4	426.262	1	-0.69	0	39	0	135615	128258	132222	126819	110911	121824
KQVSDLISV	N-Term(TMT6plex); K1(TMT6plex)	Probable ATP-dependent RNA helicase DDX5 OS=Homo sapiens OX=9606 GN=DDX5 PE=1 SV=1	P17844	2	723.95	1	0.19	0	46	0	184287	150078	164503	163193	130980	167298
ATFPDPNVK	N-Term(TMT6plex); K9(TMT6plex)	Upstream stimulatory factor 1 OS=Homo sapiens OX=9606 GN=USF1 PE=1 SV=1	P22415	2	723.921	1	-0.3	0	39	0	508483	405806	445211	430484	392905	432618
SSLSAEAIRQR	N-Term(TMT6plex)	Spectrin beta chain, non-erythrocytic 1 OS=Homo sapiens OX=9606 GN=SPTBN1 PE=1 SV=2	Q01082	3	482.947	1	2.38	22.3024	17	0	58680.5	50827.1	57441.2	51522	46779.9	61264.8
AVSSLIRNK	N-Term(TMT6plex); K9(TMT6plex)	5'-AMP-activated protein kinase subunit gamma-1 OS=Homo sapiens OX=9606 GN=PRKAG1 PE=1 SV=1	P54619	3	482.645	1	-0.7	16.7012	20	0	387938	350991	371149	330571	315015	381008
SEVGTDHKL	N-Term(TMT6plex); K8(TMT6plex)	Protein TASOR OS=Homo sapiens OX=9606 GN=TASOR PE=1 SV=3	Q9UK61	3	481.945	1	0.68	14.7429	23	0	173306	153086	174285	172686	147159	159120
SEVGTDHKL	N-Term(TMT6plex); K8(TMT6plex)	Protein TASOR OS=Homo sapiens OX=9606 GN=TASOR PE=1 SV=3	Q9UK61	3	481.945	1	0.49	15.8941	25	0	161624	129909	165055	138660	117137	154492
ATAGDGLIELRK	N-Term(TMT6plex); K12(TMT6plex)	Prohibitin OS=Homo sapiens OX=9606 GN=PHB PE=1 SV=1	P35232	3	568.013	1	-0.47	0	46	0	14691913	12435511	13882220	13837844	11497404	13416593
YLTNEGIQYL	N-Term(TMT6plex)	40S ribosomal protein S10 OS=Homo sapiens OX=9606 GN=RPS10 PE=1 SV=1	P46783	2	721.893	1	4.66	18.1706	62	0	76261.6	68603.4	73943.1	60598.6	49605.2	63709.1
YLTNEGIQYL	N-Term(TMT6plex)	40S ribosomal protein S10 OS=Homo sapiens OX=9606 GN=RPS10 PE=1 SV=1	P46783	2	721.891	1	1.36	25.559	66	0	80076.9	71256.6	73549	75059.9	55376.4	77325.7
ATAGDGLIELRK	N-Term(TMT6plex); K12(TMT6plex)	Prohibitin OS=Homo sapiens OX=9606 GN=PHB PE=1 SV=1	P35232	3	568.013	1	-0.36	0	46	0	2.25304e+06	1.55329e+06	1817924	1.85137e+06	1461820	1.83801e+06
ATAGDGLIELRK	N-Term(TMT6plex); K12(TMT6plex)	Prohibitin OS=Homo sapiens OX=9606 GN=PHB PE=1 SV=1	P35232	4	426.262	1	-0.12	12.8128	35	0	141559	124908	126789	134963	117513	131674
KILPTLEAV	N-Term(TMT6plex); K1(TMT6plex)	Interleukin enhancer-binding factor 2 OS=Homo sapiens OX=9606 GN=ILF2 PE=1 SV=2	Q12905	2	721.475	1	1.92	18.0454	50	0	322172	249609	272352	230309	220321	281266
ALPDQGIAKA	N-Term(TMT6plex); K9(TMT6plex)	Immunoglobulin-binding protein 1 OS=Homo sapiens OX=9606 GN=IGBP1 PE=1 SV=1	P78318	2	721.443	1	1.08	19.368	39	0	812931	651411	733471	674106	652429	735531
ALPDQGIAKA	N-Term(TMT6plex); K9(TMT6plex)	Immunoglobulin-binding protein 1 OS=Homo sapiens OX=9606 GN=IGBP1 PE=1 SV=1	P78318	2	721.442	1	-0.11	0	39	0	752554	599878	700438	648295	585669	718435
LLLDVPTAAVQA	N-Term(TMT6plex)	Gamma-interferon-inducible lysosomal thiol reductase OS=Homo sapiens OX=9606 GN=IFI30 PE=1 SV=3	P13284	2	720.441	1	5.1	4.88896	75	0	39119.8	34025.9	41320.8	45727.3	29104.6	43972.5
LLLDVPTAAVQA	N-Term(TMT6plex)	Gamma-interferon-inducible lysosomal thiol reductase OS=Homo sapiens OX=9606 GN=IFI30 PE=1 SV=3	P13284	2	720.439	1	2.47	6.17579	75	0	39792.2	31885.8	32393.2	33776.8	23727.7
LLLDVPTAAVQA	N-Term(TMT6plex)	Gamma-interferon-inducible lysosomal thiol reductase OS=Homo sapiens OX=9606 GN=IFI30 PE=1 SV=3	P13284	2	720.439	1	2.13	0	60	0	23910.5	23035	16248	16014.3	14828.1	20363.1
ATSAFQTQK	N-Term(TMT6plex); K9(TMT6plex)	Retinoblastoma-associated protein OS=Homo sapiens OX=9606 GN=RB1 PE=1 SV=2	P06400	2	720.417	1	0.26	7.58984	54	0	505366	416751	469953	445160	365186	459223
ATSAFQTQK	N-Term(TMT6plex); K9(TMT6plex)	Retinoblastoma-associated protein OS=Homo sapiens OX=9606 GN=RB1 PE=1 SV=2	P06400	2	720.416	1	-0.68	7.26874	56	0	245936	197704	239447	230629	188536	219971
AEFQEHEHAL	N-Term(TMT6plex)	RNA-binding protein 28 OS=Homo sapiens OX=9606 GN=RBM28 PE=1 SV=3	Q9NW13	3	480.576	1	1.47	0	51	0	155124	129451	148232	131964	105355	152468
AEFQEHEHAL	N-Term(TMT6plex)	RNA-binding protein 28 OS=Homo sapiens OX=9606 GN=RBM28 PE=1 SV=3	Q9NW13	3	480.576	1	0.52	0	51	0	125678	99196.3	109819	102789	83186.1	96718.4
SSQSLSFPK	N-Term(TMT6plex); K9(TMT6plex)	Hermansky-Pudlak syndrome 5 protein OS=Homo sapiens OX=9606 GN=HPS5 PE=1 SV=2	Q9UPZ3	2	719.919	1	-0.08	0	43	0	107555	84117	90727.6	80989.2	80064.1	90127.1
ATAGDGLIELRK	N-Term(TMT6plex); K12(TMT6plex)	Prohibitin OS=Homo sapiens OX=9606 GN=PHB PE=1 SV=1	P35232	3	568.014	1	0.07	16.5451	43	0	98377.3	434194	110551	146036	110476	356570
ATAGDGLIELRK	N-Term(TMT6plex); K12(TMT6plex)	Prohibitin OS=Homo sapiens OX=9606 GN=PHB PE=1 SV=1	P35232	3	568.014	1	0.93	0	35	0	144943	135582	129148	131329	120261	127448
ATAGDGLIELRK	N-Term(TMT6plex); K12(TMT6plex)	Prohibitin OS=Homo sapiens OX=9606 GN=PHB PE=1 SV=1	P35232	3	568.014	1	1.47	0	51	0	1423208	1.04998e+06	1.12931e+06	1.09047e+06	901862	1.16246e+06
KVLNTVVNK	N-Term(TMT6plex); K1(TMT6plex); K9(TMT6plex)	Calpain-3 OS=Homo sapiens OX=9606 GN=CAPN3 PE=1 SV=2	P20807	3	568.045	1	0.15	0	39	0	235790	174141	207163	192807	180048	202101
SSNLPVNNK	N-Term(TMT6plex); K9(TMT6plex)	Ashwin OS=Homo sapiens OX=9606 GN=C2orf49 PE=1 SV=1	Q9BVC5	2	715.923	1	1.43	0	42	0	101106	97935.8	115822	94270.5	83057	109094
KILEDVVGV	N-Term(TMT6plex); K1(TMT6plex)	Targeting protein for Xklp2 OS=Homo sapiens OX=9606 GN=TPX2 PE=1 SV=2	Q9ULW0	2	715.457	1	2.28	0	52	0	211331	156322	170559	162396	149640	168187
KILEDVVGV	N-Term(TMT6plex); K1(TMT6plex)	Targeting protein for Xklp2 OS=Homo sapiens OX=9606 GN=TPX2 PE=1 SV=2	Q9ULW0	2	715.457	1	1.94	0	53	0	243934	204862	198570	200045	176163	213119
ATEQPLTAK	N-Term(TMT6plex); K9(TMT6plex)	Nucleotide exchange factor SIL1 OS=Homo sapiens OX=9606 GN=SIL1 PE=1 SV=1	Q9H173	2	708.927	1	0.08	0	63	0	678635	508540	566026	551025	489188	605872
ALWEGPSKA	N-Term(TMT6plex); K8(TMT6plex)	FERM, ARHGEF and pleckstrin domain-containing protein 2 OS=Homo sapiens OX=9606 GN=FARP2 PE=1 SV=3	O94887	2	708.916	1	-0.6	16.2567	28	0	786648	628488	706780	684313	623442	720689
AVIGNVQEK	N-Term(TMT6plex); K9(TMT6plex)	Adenosine 3'-phospho 5'-phosphosulfate transporter 2 OS=Homo sapiens OX=9606 GN=SLC35B3 PE=1 SV=1	Q9H1N7	2	708.435	1	0.34	0	67	0	884043	700654	741364	745039	687535	699523
AVIGNVQEK	N-Term(TMT6plex); K9(TMT6plex)	Adenosine 3'-phospho 5'-phosphosulfate transporter 2 OS=Homo sapiens OX=9606 GN=SLC35B3 PE=1 SV=1	Q9H1N7	2	708.435	1	0.26	0	63	0	1.00565e+06	772906	933386	836253	761340	880076
AVFKGIAADK	N-Term(TMT6plex); K4(TMT6plex); K10(TMT6plex)	Synergin gamma OS=Homo sapiens OX=9606 GN=SYNRG PE=1 SV=2	Q9UMZ2	3	569.697	1	0.13	0	16	0	262682	207718	212457	221490	222286	237335
AIAQAESLRYK	N-Term(TMT6plex); K11(TMT6plex)	40S ribosomal protein S3 OS=Homo sapiens OX=9606 GN=RPS3 PE=1 SV=2	P23396	3	570.01	1	-0.5	0	35	0	3486935	2.67833e+06	3.0485e+06	3.02523e+06	2.66645e+06	3.15684e+06
KINEAIVAV	N-Term(TMT6plex); K1(TMT6plex)	RNA transcription, translation and transport factor protein OS=Homo sapiens OX=9606 GN=RTRAF PE=1 SV=1	Q9Y224	2	707.956	1	1.38	0	61	0	119779	82712.2	98190.7	115796	82535.3	120058
KINEAIVAV	N-Term(TMT6plex); K1(TMT6plex)	RNA transcription, translation and transport factor protein OS=Homo sapiens OX=9606 GN=RTRAF PE=1 SV=1	Q9Y224	2	707.956	1	0.34	0	48	0	127092	96141.3	114981	112664	101591	123692
ALFASGLIHRV	N-Term(TMT6plex)	Keratinocyte-associated protein 2 OS=Homo sapiens OX=9606 GN=KRTCAP2 PE=1 SV=2	Q8N6L1	3	471.622	1	-3.77	0	42	0	14418.7	16710.7	16756.6	13413.6	14202.1	17927
ALFASGLIHRV	N-Term(TMT6plex)	Keratinocyte-associated protein 2 OS=Homo sapiens OX=9606 GN=KRTCAP2 PE=1 SV=2	Q8N6L1	3	471.622	1	-4.1	0	40	0	20667.2	18072.5	21589	18704.4	14371.8	12506.9
VLLSDSNLHDA	N-Term(TMT6plex)	Anamorsin OS=Homo sapiens OX=9606 GN=CIAPIN1 PE=1 SV=2	Q6FI81	2	706.882	1	-1.68	0	29	0	84925.4	85243.3	88383.1	90705.6	63328.3	85074.2
ATSEIFASK	N-Term(TMT6plex); K9(TMT6plex)	E3 ubiquitin-protein ligase MYCBP2 OS=Homo sapiens OX=9606 GN=MYCBP2 PE=1 SV=4	O75592	2	706.413	1	-0.31	10.0107	63	0	299643	256468	288264	253437	236898	261309
STYYGSFVTR	N-Term(TMT6plex)	Eukaryotic translation initiation factor 3 subunit H OS=Homo sapiens OX=9606 GN=EIF3H PE=1 SV=1	O15372	2	705.367	1	0.95	27.5131	54	0	698385	586566	629740	551013	450080	611438
STYYGSFVTR	N-Term(TMT6plex)	Eukaryotic translation initiation factor 3 subunit H OS=Homo sapiens OX=9606 GN=EIF3H PE=1 SV=1	O15372	2	705.366	1	-1.21	4.83273	57	0	849644	716766	731478	638216	539498	723658
GTAEPGGSMK	N-Term(TMT6plex); M9(Oxidation); K10(TMT6plex)	Smoothelin OS=Homo sapiens OX=9606 GN=SMTN PE=1 SV=7	P53814	2	704.88	1	2.18	0	41	0	251337	199511	216285	242208	193815	216141
AIAQAESLRYK	N-Term(TMT6plex); K11(TMT6plex)	40S ribosomal protein S3 OS=Homo sapiens OX=9606 GN=RPS3 PE=1 SV=2	P23396	3	570.011	1	0.79	0	36	0	2.89088e+06	2.11029e+06	2.60984e+06	2.17717e+06	1.97797e+06	2.32692e+06
QLQDFDWQV	N-Term(TMT6plex)	COMM domain-containing protein 8 OS=Homo sapiens OX=9606 GN=COMMD8 PE=1 SV=1	Q9NX08	2	704.36	1	1.75	22.316	44	0	206441	161618	162933	152388	117323	161497
ASLTDTVNK	N-Term(TMT6plex); K9(TMT6plex)	Protein TASOR OS=Homo sapiens OX=9606 GN=TASOR PE=1 SV=3	Q9UK61	2	703.916	1	0.07	0	59	0	134485	110630	109382	98415.2	94294.2	123526
ASWGGTIEK	N-Term(TMT6plex); K9(TMT6plex)	Neurobeachin-like protein 1 OS=Homo sapiens OX=9606 GN=NBEAL1 PE=2 SV=3	Q6ZS30	2	703.904	1	-2.27	0	24	0	407373	297585	374526	340964	282359	312296
ATSTGGIVNK	N-Term(TMT6plex); K10(TMT6plex)	Isoaspartyl peptidase/L-asparaginase OS=Homo sapiens OX=9606 GN=ASRGL1 PE=1 SV=2	Q7L266	2	703.424	1	-0.19	21.1855	38	0	238603	205827	249678	238009	190203	241056
ATSTGGIVNK	N-Term(TMT6plex); K10(TMT6plex)	Isoaspartyl peptidase/L-asparaginase OS=Homo sapiens OX=9606 GN=ASRGL1 PE=1 SV=2	Q7L266	2	703.424	1	-0.88	6.54886	41	0	190610	171040	194318	176209	139680	184495
SVSNVVITK	N-Term(TMT6plex); K9(TMT6plex)	Epidermal growth factor receptor substrate 15 OS=Homo sapiens OX=9606 GN=EPS15 PE=1 SV=2	P42566	2	702.946	1	1.38	0	60	0	298860	239179	303478	277660	237454	309892
SVSNVVITK	N-Term(TMT6plex); K9(TMT6plex)	Epidermal growth factor receptor substrate 15 OS=Homo sapiens OX=9606 GN=EPS15 PE=1 SV=2	P42566	2	702.944	1	-0.97	0	63	0	409345	329837	383547	343275	301801	386034
ATALPTGTSK	N-Term(TMT6plex); K10(TMT6plex)	E3 ubiquitin-protein ligase SIAH1 OS=Homo sapiens OX=9606 GN=SIAH1 PE=1 SV=2	Q8IUQ4	2	702.929	1	3.38	0	61	0	544579	416042	488526	436202	399114	496355
KESGNSIVL	N-Term(TMT6plex); K1(TMT6plex)	E3 ubiquitin-protein ligase MYLIP OS=Homo sapiens OX=9606 GN=MYLIP PE=1 SV=2	Q8WY64	2	702.927	1	0.77	0	41	0	130411	97758.9	107967	117002	102226	124989
ATALPTGTSK	N-Term(TMT6plex); K10(TMT6plex)	E3 ubiquitin-protein ligase SIAH1 OS=Homo sapiens OX=9606 GN=SIAH1 PE=1 SV=2	Q8IUQ4	2	702.927	1	0.43	0	50	0	480043	382872	416742	402995	375787	433761
ATDIPSSQK	N-Term(TMT6plex); K9(TMT6plex)	Adenomatous polyposis coli protein OS=Homo sapiens OX=9606 GN=APC PE=1 SV=2	P25054	2	702.908	1	-0.96	0	48	0	2.02661e+06	1.46134e+06	1.74881e+06	1.5448e+06	1.4223e+06	1.69185e+06
ATEQPLTAK	N-Term(TMT6plex); K9(TMT6plex)	Nucleotide exchange factor SIL1 OS=Homo sapiens OX=9606 GN=SIL1 PE=1 SV=1	Q9H173	2	708.927	1	0.25	0	63	0	1.05595e+06	785225	898695	827424	763824	931721
ATDIPSSQK	N-Term(TMT6plex); K9(TMT6plex)	Adenomatous polyposis coli protein OS=Homo sapiens OX=9606 GN=APC PE=1 SV=2	P25054	3	468.941	1	-1.58	25.0289	30	0	875337	759472	874217	770637	663199	819305
SLLENIAKA	N-Term(TMT6plex); K8(TMT6plex)	Mediator of RNA polymerase II transcription subunit 12 OS=Homo sapiens OX=9606 GN=MED12 PE=1 SV=4	Q93074	2	708.947	1	3.17	0	43	0	212505	162213	169604	176306	138483	164911
GEDTPVTKL	N-Term(TMT6plex); K8(TMT6plex)	DENN domain-containing protein 5A OS=Homo sapiens OX=9606 GN=DENND5A PE=1 SV=2	Q6IQ26	2	709.422	1	4.89	25.5208	24	0	235053	236653	232428	232299	201880	218806
GSDLPIIEK	N-Term(TMT6plex); K9(TMT6plex)	Phosphatidylinositide phosphatase SAC2 OS=Homo sapiens OX=9606 GN=INPP5F PE=1 SV=3	Q9Y2H2	2	715.437	1	0.58	0	66	0	2.10148e+06	1.63422e+06	1.85949e+06	1.7575e+06	1.60057e+06	1.73254e+06
GSDLPIIEK	N-Term(TMT6plex); K9(TMT6plex)	Phosphatidylinositide phosphatase SAC2 OS=Homo sapiens OX=9606 GN=INPP5F PE=1 SV=3	Q9Y2H2	2	715.437	1	0.07	0	55	0	978482	784654	895780	840213	746951	809934
TSALPIIQK	N-Term(TMT6plex); K9(TMT6plex)	Perilipin-2 OS=Homo sapiens OX=9606 GN=PLIN2 PE=1 SV=2	Q99541	2	714.964	1	1.52	0	50	0	338221	270618	298757	294622	247467	308645
TSALPIIQK	N-Term(TMT6plex); K9(TMT6plex)	Perilipin-2 OS=Homo sapiens OX=9606 GN=PLIN2 PE=1 SV=2	Q99541	3	476.978	1	0.48	26.2705	34	0	71355.5	56688.4	62412.1	62874	61201.8	63284.2
TSALPIIQK	N-Term(TMT6plex); K9(TMT6plex)	Perilipin-2 OS=Homo sapiens OX=9606 GN=PLIN2 PE=1 SV=2	Q99541	2	714.963	1	0.07	9.61159	61	0	288965	246597	273783	251794	223710	268391
ASALGSSSYK	N-Term(TMT6plex); K10(TMT6plex)	Probable RNA-binding protein 19 OS=Homo sapiens OX=9606 GN=RBM19 PE=1 SV=3	Q9Y4C8	2	714.909	1	0.42	0	21	0	97699.2	70145.1	79808.5	74182	73383.4	80127.6
AVSTFAMVK	N-Term(TMT6plex); M7(Oxidation); K9(TMT6plex)	7-dehydrocholesterol reductase OS=Homo sapiens OX=9606 GN=DHCR7 PE=1 SV=1	Q9UBM7	2	714.421	1	1.15	25.3677	40	0	318799	239760	298337	295201	231059	254863
AVSTFAMVK	N-Term(TMT6plex); M7(Oxidation); K9(TMT6plex)	7-dehydrocholesterol reductase OS=Homo sapiens OX=9606 GN=DHCR7 PE=1 SV=1	Q9UBM7	2	714.42	1	0.3	25.6885	38	0	311622	326003	361408	302605	282042	310106
AVAVDVAVPK	N-Term(TMT6plex); K10(TMT6plex)	Hydroxyacylglutathione hydrolase-like protein OS=Homo sapiens OX=9606 GN=HAGHL PE=2 SV=1	Q6PII5	2	713.959	1	5.47	18.3604	43	0	47788.6	42156.3	41899.8	38493.1	37387.7	42423.5
AVAVDVAVPK	N-Term(TMT6plex); K10(TMT6plex)	Hydroxyacylglutathione hydrolase-like protein OS=Homo sapiens OX=9606 GN=HAGHL PE=2 SV=1	Q6PII5	2	713.956	1	1.54	22.6023	64	0	72118.5	57028.2	82470.5	71952.4	67856	64222.1
SLFEGSLSK	N-Term(TMT6plex); K9(TMT6plex)	G2/M phase-specific E3 ubiquitin-protein ligase OS=Homo sapiens OX=9606 GN=G2E3 PE=1 SV=1	Q7L622	2	713.422	1	0.53	0	45	0	225830	171746	205711	175054	168108	193568
SLFEGSLSK	N-Term(TMT6plex); K9(TMT6plex)	G2/M phase-specific E3 ubiquitin-protein ligase OS=Homo sapiens OX=9606 GN=G2E3 PE=1 SV=1	Q7L622	2	713.42	1	-1.27	0	46	0	221269	173129	200830	196696	158452	191489
KLADDVDLEQV	N-Term(TMT6plex); K1(TMT6plex)	Transitional endoplasmic reticulum ATPase OS=Homo sapiens OX=9606 GN=VCP PE=1 SV=4	P55072	2	851.985	1	0.05	0	41	0	54480.7	34370.2	45988.4	41299.5	32027	51338.3
GSNGYILNK	N-Term(TMT6plex); K9(TMT6plex)	Histone-lysine N-methyltransferase EHMT1 OS=Homo sapiens OX=9606 GN=EHMT1 PE=1 SV=4	Q9H9B1	2	712.42	1	0.97	0	44	0	161007	139038	157701	137400	133209	145033
KVQSVSQNK	N-Term(TMT6plex); K1(TMT6plex); K9(TMT6plex)	Nucleolar protein 7 OS=Homo sapiens OX=9606 GN=NOL7 PE=1 SV=2	Q9UMY1	3	569.025	1	1.97	0	18	0	145408	129339	147899	142016	128664	147966
ETRDGQVINETSQ	N-Term(TMT6plex)	Vimentin OS=Homo sapiens OX=9606 GN=VIM PE=1 SV=4	P08670	2	853.428	1	-3.88	0	50	0	63707.5	66000.6	68407	64875.6	34605.8	55906.8
SAFGVIIEK	N-Term(TMT6plex); K9(TMT6plex)	Putative mitochondrial import inner membrane translocase subunit Tim23B OS=Homo sapiens OX=9606 GN=TIMM23B PE=5 SV=2	Q5SRD1; O14925	2	711.447	2	6.31	0	52	0	462720	359354	394016	363437	332403	414537
SAFGVIIEK	N-Term(TMT6plex); K9(TMT6plex)	Putative mitochondrial import inner membrane translocase subunit Tim23B OS=Homo sapiens OX=9606 GN=TIMM23B PE=5 SV=2	Q5SRD1; O14925	2	711.445	2	4.33	0	50	0	513328	434036	505089	454841	413535	452997
AVLEADFAK	N-Term(TMT6plex); K9(TMT6plex)	Proteasome subunit beta type-7 OS=Homo sapiens OX=9606 GN=PSMB7 PE=1 SV=1	Q99436	2	711.429	1	7.51	0	47	0	145061	123972	144730	131429	122042	122044
GETSTDLKL	N-Term(TMT6plex); K8(TMT6plex)	U5 small nuclear ribonucleoprotein 200 kDa helicase OS=Homo sapiens OX=9606 GN=SNRNP200 PE=1 SV=2	O75643	2	711.416	1	-0.81	0	31	0	270358	206088	242698	255488	214904	238977
GETSTDLKL	N-Term(TMT6plex); K8(TMT6plex)	U5 small nuclear ribonucleoprotein 200 kDa helicase OS=Homo sapiens OX=9606 GN=SNRNP200 PE=1 SV=2	O75643	2	711.415	1	-1.59	0	30	0	296453	241621	262851	272494	208774	285210
STVGWASQK	N-Term(TMT6plex); K9(TMT6plex)	Denticleless protein homolog OS=Homo sapiens OX=9606 GN=DTL PE=1 SV=3	Q9NZJ0	2	711.413	1	2.11	0	46	0	231354	186304	229659	196215	185585	225233
STVGWASQK	N-Term(TMT6plex); K9(TMT6plex)	Denticleless protein homolog OS=Homo sapiens OX=9606 GN=DTL PE=1 SV=3	Q9NZJ0	2	711.411	1	0.14	0	38	0	166425	129225	152265	135344	115038	129357
ATSLGHFTK	N-Term(TMT6plex); K9(TMT6plex)	Serine/threonine-protein kinase WNK1 OS=Homo sapiens OX=9606 GN=WNK1 PE=1 SV=2	Q9H4A3	3	473.95	1	-0.31	0	21	0	194582	199867	183482	177517	170949	203352
GSLASVYHK	N-Term(TMT6plex); K9(TMT6plex)	AP-2 complex subunit beta OS=Homo sapiens OX=9606 GN=AP2B1 PE=1 SV=1	P63010	3	473.949	1	-1.54	18.4772	44	0	578467	476147	584926	550321	543136	585262
FLSKQQASQVL	N-Term(TMT6plex); K4(TMT6plex)	Vitamin K-dependent protein S OS=Homo sapiens OX=9606 GN=PROS1 PE=1 SV=1	P07225	2	854.015	1	1.66	0	40	0	108874	82374.5	100369	80713.6	65790.8	96987.8
FLSKQQASQVL	N-Term(TMT6plex); K4(TMT6plex)	Vitamin K-dependent protein S OS=Homo sapiens OX=9606 GN=PROS1 PE=1 SV=1	P07225	2	854.015	1	1.73	0	33	0	101718	72825.2	88119.6	76008.9	74384.3	84321.2
SLLENIAKA	N-Term(TMT6plex); K8(TMT6plex)	Mediator of RNA polymerase II transcription subunit 12 OS=Homo sapiens OX=9606 GN=MED12 PE=1 SV=4	Q93074	2	708.947	1	3.26	0	48	0	244749	191672	223903	195661	174503	195634
LEEYNSHQSL	N-Term(TMT6plex)	Tyrosinase OS=Homo sapiens OX=9606 GN=TYR PE=1 SV=3	P14679	2	724.866	1	2.08	0	44	0	88828.9	73112.6	84213.9	64233.1	67854.3	75070.1
ALIEVPDGFTA	N-Term(TMT6plex)	Aminopeptidase B OS=Homo sapiens OX=9606 GN=RNPEP PE=1 SV=2	Q9H4A4	2	681.381	1	2.24	4.65931	55	0	80150.1	64943.9	71961.3	69182.5	60734.7	72974.7
GSVPGGSITK	N-Term(TMT6plex); K10(TMT6plex)	Nuclear receptor corepressor 2 OS=Homo sapiens OX=9606 GN=NCOR2 PE=1 SV=3	Q9Y618	2	680.915	1	1.58	0	50	0	320742	258991	277592	311574	252090	297294
RLWGEPVNL	N-Term(TMT6plex)	Probable ubiquitin carboxyl-terminal hydrolase FAF-X OS=Homo sapiens OX=9606 GN=USP9X PE=1 SV=3	O00507; Q93008	2	656.881	2	-1.48	3.71084	36	0	176224	131420	143200	134696	113133	150124
SLLEPFVYL	N-Term(TMT6plex)	NF-kappa-B inhibitor-interacting Ras-like protein 2 OS=Homo sapiens OX=9606 GN=NKIRAS2 PE=1 SV=1	Q9NYR9	2	655.386	1	3.29	0	58	0	5087.22					2923.93
SLLEPFVYL	N-Term(TMT6plex)	NF-kappa-B inhibitor-interacting Ras-like protein 2 OS=Homo sapiens OX=9606 GN=NKIRAS2 PE=1 SV=1	Q9NYR9	2	655.384	1	-0.53	0	64	0			8066.86	3409.12		5614.79
MLIGEIFEL	N-Term(TMT6plex); M1(Oxidation)	Sorting nexin-25 OS=Homo sapiens OX=9606 GN=SNX25 PE=1 SV=2	Q7Z3C6; Q9H3E2	2	655.368	2	0.54	3.79637	64	0	14534.3	17874.9	20308.2	19317.1	9837.21	20061.4
MLIGEIFEL	N-Term(TMT6plex); M1(Oxidation)	Sorting nexin-25 OS=Homo sapiens OX=9606 GN=SNX25 PE=1 SV=2	Q7Z3C6; Q9H3E2	2	655.368	2	0.26	0	61	0	24566.6	15539.5	19882.1	15836.7	15579.9	17199.6
RSSIPVYKK	N-Term(TMT6plex); K8(TMT6plex); K9(TMT6plex)	Protein sel-1 homolog 3 OS=Homo sapiens OX=9606 GN=SEL1L3 PE=1 SV=2	Q68CR1	4	442.038	1	-0.57	0	16	0	222582	175589	218350	210148	203208	232186
AIYELAVASFPK	N-Term(TMT6plex); K12(TMT6plex)	Cytochrome c oxidase subunit 7A2, mitochondrial OS=Homo sapiens OX=9606 GN=COX7A2 PE=1 SV=1	P14406	3	589.686	1	-1.41	0	46	0	32617.9	23172	24220.1	18993.8	23627.8	24686.1
ATEQPLTAKK	N-Term(TMT6plex); K9(TMT6plex); K10(TMT6plex)	Nucleotide exchange factor SIL1 OS=Homo sapiens OX=9606 GN=SIL1 PE=1 SV=1	Q9H173	3	592.039	1	-0.65	0	27	0	111336	83979.2	92743.7	91718.5	72398.2	115615
ATSQGTASK	N-Term(TMT6plex); K9(TMT6plex)	5-aminolevulinate synthase, nonspecific, mitochondrial OS=Homo sapiens OX=9606 GN=ALAS1 PE=1 SV=2	P13196	2	654.882	1	3.74	0	38	0	93203	92514.5	85417.7	84573.2	67343.1	90768.1
GTLDYILQR	N-Term(TMT6plex)	Alpha-ketoglutarate-dependent dioxygenase FTO OS=Homo sapiens OX=9606 GN=FTO PE=1 SV=3	Q9C0B1	2	654.38	1	1.26	0	39	0	1.72193e+06	1.40428e+06	1.48367e+06	1375781	1.20828e+06	1.5148e+06
GTLDYILQR	N-Term(TMT6plex)	Alpha-ketoglutarate-dependent dioxygenase FTO OS=Homo sapiens OX=9606 GN=FTO PE=1 SV=3	Q9C0B1	2	654.38	1	0.6	0	37	0	915036	727481	801759	778979	634427	801990
FLSELTQQL	N-Term(TMT6plex)	Macrophage migration inhibitory factor OS=Homo sapiens OX=9606 GN=MIF PE=1 SV=4	P14174	2	654.375	1	1.45	0	55	0	25656.9	19257.6	20056.1	18557.9	13818.8	13443.5
RSSIPVYKK	N-Term(TMT6plex); K8(TMT6plex); K9(TMT6plex)	Protein sel-1 homolog 3 OS=Homo sapiens OX=9606 GN=SEL1L3 PE=1 SV=2	Q68CR1	4	442.037	1	-1.75	16.6	17	0	286756	246689	281271	241682	262026	283658
FLSELTQQL	N-Term(TMT6plex)	Macrophage migration inhibitory factor OS=Homo sapiens OX=9606 GN=MIF PE=1 SV=4	P14174	2	654.374	1	0.14	16.1571	58	0	11940.6	11940.4	17099	10803.3	11588.8	12370.4
ALLDGTVFEI	N-Term(TMT6plex)	Protein DGCR6 OS=Homo sapiens OX=9606 GN=DGCR6 PE=1 SV=3	Q14129; Q9BY27	2	653.876	2	-0.88	0	38	0	14559.3	11355	12069.2	10025.5	8172.48	12962.5
VLLESEQFL	N-Term(TMT6plex)	Signal recognition particle 14 kDa protein OS=Homo sapiens OX=9606 GN=SRP14 PE=1 SV=2	P37108	2	653.874	1	-3.87	0	58	0	20224	18100.6	19596	12966.9	14096.9	20056.6
TTVDIFHKK	N-Term(TMT6plex); K8(TMT6plex); K9(TMT6plex)	MIT domain-containing protein 1 OS=Homo sapiens OX=9606 GN=MITD1 PE=1 SV=1	Q8WV92	4	444.779	1	-1.66	2.53761	20	0	290158	244146	260535	278970	245390	272810
SLYSQVHQI	N-Term(TMT6plex)	Mediator of RNA polymerase II transcription subunit 12 OS=Homo sapiens OX=9606 GN=MED12 PE=1 SV=4	Q93074	2	652.364	1	0.17	0	44	0	57255.8	63612.7	64339.1	64846.9	58938.2	72309.8
TEAQANQISL	N-Term(TMT6plex)	COMM domain-containing protein 9 OS=Homo sapiens OX=9606 GN=COMMD9 PE=1 SV=2	Q9P000	2	652.357	1	0.83	0	31	0	46940	43882.1	49092.2	47076.2	43890.7	59979.3
ASAPANVSK	N-Term(TMT6plex); K9(TMT6plex)	RalBP1-associated Eps domain-containing protein 1 OS=Homo sapiens OX=9606 GN=REPS1 PE=1 SV=3	Q96D71	2	651.896	1	4.84	0	64	0	218073	179946	203332	196318	163222	200291
ASAPANVSK	N-Term(TMT6plex); K9(TMT6plex)	RalBP1-associated Eps domain-containing protein 1 OS=Homo sapiens OX=9606 GN=REPS1 PE=1 SV=3	Q96D71	2	651.894	1	2.68	0	61	0	316141	235869	255382	253635	235018	284511
TTVDIFHKK	N-Term(TMT6plex); K8(TMT6plex); K9(TMT6plex)	MIT domain-containing protein 1 OS=Homo sapiens OX=9606 GN=MITD1 PE=1 SV=1	Q8WV92	4	444.78	1	-1.31	13.2301	21	0	309615	226732	274677	259829	232982	278749
AIYEPKTFK	N-Term(TMT6plex); K6(TMT6plex); K9(TMT6plex)	39S ribosomal protein L20, mitochondrial OS=Homo sapiens OX=9606 GN=MRPL20 PE=1 SV=1	Q9BYC9	3	595.369	1	-0.11	0	15	0	1.99629e+06	1.45248e+06	1.70678e+06	1.56553e+06	1.50708e+06	1.61713e+06
SRGDFVVEY	N-Term(TMT6plex)	N-lysine methyltransferase KMT5A OS=Homo sapiens OX=9606 GN=KMT5A PE=1 SV=3	Q9NQR1	2	650.841	1	0.68	7.3974	34	0	162693	121262	152056	130393	102459	152592
YLAPHVRTL	N-Term(TMT6plex)	COP9 signalosome complex subunit 1 OS=Homo sapiens OX=9606 GN=GPS1 PE=1 SV=4	Q13098	3	433.598	1	0.22	13.2104	30	0	86020.7	72691.9	79181.7	66531.6	65083.7	84543.2
GTQSFVFQR	N-Term(TMT6plex)	Sigma non-opioid intracellular receptor 1 OS=Homo sapiens OX=9606 GN=SIGMAR1 PE=1 SV=1	Q99720	2	649.857	1	0.41	0	36	0	593063	460321	549937	473344	358091	522930
ALLDGTVFEI	N-Term(TMT6plex)	Protein DGCR6 OS=Homo sapiens OX=9606 GN=DGCR6 PE=1 SV=3	Q14129; Q9BY27	2	653.877	2	0.52	8.98567	24	0	9862.9	11101.4	13088.3	7037.5	10038.4	9869.99
STFGGHKSEK	N-Term(TMT6plex); K7(TMT6plex); K10(TMT6plex)	Tyrosine-protein kinase ABL1 OS=Homo sapiens OX=9606 GN=ABL1 PE=1 SV=4	P00519	4	442.011	1	0.62	8.34089	18	0	423581	384669	437496	404161	361461	455152
RIIEPLTSR	N-Term(TMT6plex)	Replication factor C subunit 4 OS=Homo sapiens OX=9606 GN=RFC4 PE=1 SV=2	P35249	3	438.608	1	-1.58	19.2401	45	0	229130	165055	199428	177537	145383	178099
RIIEPLTSR	N-Term(TMT6plex)	Replication factor C subunit 4 OS=Homo sapiens OX=9606 GN=RFC4 PE=1 SV=2	P35249	3	438.608	1	-0.05	5.53749	47	0	198729	187570	188370	160048	136266	172006
KLISELQKL	N-Term(TMT6plex); K1(TMT6plex); K8(TMT6plex)	Telomere-associated protein RIF1 OS=Homo sapiens OX=9606 GN=RIF1 PE=1 SV=2	Q5UIP0	3	587.06	1	0.3	14.4049	35	0	179758	129730	173537	146166	163173	149936
GLSTEGIYRV	N-Term(TMT6plex)	Rho GTPase-activating protein 35 OS=Homo sapiens OX=9606 GN=ARHGAP35 PE=1 SV=3	Q9NRY4	2	662.377	1	-0.17	0	41	0	558936	425764	506007	468894	373949	487364
GLSTEGIYRV	N-Term(TMT6plex)	Rho GTPase-activating protein 35 OS=Homo sapiens OX=9606 GN=ARHGAP35 PE=1 SV=3	Q9NRY4	2	662.377	1	-0.63	0	52	0	450178	338061	406180	388620	285947	380019
GEIEGLNDTF	N-Term(TMT6plex)	Acidic leucine-rich nuclear phosphoprotein 32 family member E OS=Homo sapiens OX=9606 GN=ANP32E PE=1 SV=1	Q9BTT0	2	662.335	1	0.21	5.70767	59	0	122097	115599	118790	117346	100137	181690
GEIEGLNDTF	N-Term(TMT6plex)	Acidic leucine-rich nuclear phosphoprotein 32 family member E OS=Homo sapiens OX=9606 GN=ANP32E PE=1 SV=1	Q9BTT0	2	662.333	1	-2.74	20.1901	55	0	149879	133140	157702	129823	127837	182180
GMWQEEVTV	N-Term(TMT6plex); M2(Oxidation)	Synaptic vesicle membrane protein VAT-1 homolog OS=Homo sapiens OX=9606 GN=VAT1 PE=1 SV=2	Q99536	2	662.327	1	0.44	7.77419	37	0	46972.7	28040.7	33641.6	31718.4	37970.1	41310.5
VLDENYNNL	N-Term(TMT6plex)	Carboxypeptidase N catalytic chain OS=Homo sapiens OX=9606 GN=CPN1 PE=1 SV=1	P15169	2	661.843	1	-0.34	8.52016	51	0	117964	91040	105095	93882.6	82325.2	93002.8
FLQEGDLISA	N-Term(TMT6plex)	Exosome complex component RRP4 OS=Homo sapiens OX=9606 GN=EXOSC2 PE=1 SV=2	Q13868	2	661.366	1	3.36	25.5585	67	0	37384.6	24012.5	40141.8	30717	24935	33152
FLQEGDLISA	N-Term(TMT6plex)	Exosome complex component RRP4 OS=Homo sapiens OX=9606 GN=EXOSC2 PE=1 SV=2	Q13868	2	661.364	1	0.12	23.9976	60	0	23712.3	25341.5	20526.5	22218.4	23331.9	19409.5
AVYDGHAGSQVAK	N-Term(TMT6plex); K13(TMT6plex)	Protein phosphatase 1A OS=Homo sapiens OX=9606 GN=PPM1A PE=1 SV=1	P35813	3	587.659	1	-4.56	26.0362	37	0	80099.9	71165.2	94574.8	69328.8	67088.8	77049.2
AVFPNEDGSLQK	N-Term(TMT6plex); K12(TMT6plex)	Heme-binding protein 1 OS=Homo sapiens OX=9606 GN=HEBP1 PE=1 SV=1	Q9NRV9	2	881.991	1	0.46	0	86	0	63859.5	53403.7	60867.8	44991.1	48420.3	65525.6
STFSGLAKHK	N-Term(TMT6plex); K8(TMT6plex); K10(TMT6plex)	Zinc finger protein SNAI2 OS=Homo sapiens OX=9606 GN=SNAI2 PE=1 SV=1	O43623	4	441.524	1	-2.42	0	31	0	1.00279e+06	857534	978748	923183	966339	1.01398e+06
SLADTNSLAVV	N-Term(TMT6plex)	Melanocyte protein PMEL OS=Homo sapiens OX=9606 GN=PMEL PE=1 SV=2	P40967	2	659.875	1	1.16	0	57	0	89369.7	64114.8	72549.5	68637.6	57589.4	77332.8
SLADTNSLAVV	N-Term(TMT6plex)	Melanocyte protein PMEL OS=Homo sapiens OX=9606 GN=PMEL PE=1 SV=2	P40967	2	659.872	1	-2.91	0	46	0	63406.4	62719.3	71278.4	66531.7	42401.1	65348.9
GESHVSGTTTL	N-Term(TMT6plex)	Ubiquitin carboxyl-terminal hydrolase 22 OS=Homo sapiens OX=9606 GN=USP22 PE=1 SV=2	Q9UPT9	2	659.348	1	2.38	0	32	0	68860.7	79016.2	72976.9	58544.6	63345.8	74670.9
ALLESSLRQA	N-Term(TMT6plex)	G1/S-specific cyclin-D1 OS=Homo sapiens OX=9606 GN=CCND1 PE=1 SV=1	P24385	2	658.894	1	5.81	0	36	0	89835.1	64968.4	89699.3	70515.8	64188.9	67186.5
STFSGLAKHK	N-Term(TMT6plex); K8(TMT6plex); K10(TMT6plex)	Zinc finger protein SNAI2 OS=Homo sapiens OX=9606 GN=SNAI2 PE=1 SV=1	O43623	4	441.524	1	-1.73	10.4421	25	0	823891	692006	782349	752520	736178	774105
SLQDEIQRV	N-Term(TMT6plex)	WD repeat-containing protein 3 OS=Homo sapiens OX=9606 GN=WDR3 PE=1 SV=1	Q9UNX4	2	658.872	1	-0.21	23.7651	24	0	122713	101993	118264	93426.2	80828.1	116480
YIDDTLTMV	N-Term(TMT6plex); M8(Oxidation)	Gametogenetin-binding protein 2 OS=Homo sapiens OX=9606 GN=GGNBP2 PE=1 SV=1	Q9H3C7	2	658.337	1	1.43	15.8764	53	0	154538	115657	149438	116624	106896	121547
ATLQDIIRR	N-Term(TMT6plex)	Glycogen phosphorylase, brain form OS=Homo sapiens OX=9606 GN=PYGB PE=1 SV=5	P11216; P06737; P11217	3	438.94	3	0.73	0	61	0	2.22734e+06	1.65197e+06	1.92837e+06	1.75808e+06	1.46987e+06	1.79401e+06
ATLQDIIRR	N-Term(TMT6plex)	Glycogen phosphorylase, brain form OS=Homo sapiens OX=9606 GN=PYGB PE=1 SV=5	P11216; P06737; P11217	3	438.94	3	0.24	0	54	0	1.15838e+06	841036	877793	839097	630156	871684
RLLEVPVML	N-Term(TMT6plex); M8(Oxidation)	Isochorismatase domain-containing protein 2 OS=Homo sapiens OX=9606 GN=ISOC2 PE=1 SV=1	Q96AB3	2	657.906	1	1.87	0	43	0	66625.1	38472.2	52517	45869.6	42768.8	57372.2
RLLEVPVML	N-Term(TMT6plex); M8(Oxidation)	Isochorismatase domain-containing protein 2 OS=Homo sapiens OX=9606 GN=ISOC2 PE=1 SV=1	Q96AB3	2	657.906	1	1.69	7.41101	39	0	60621.4	42584.8	54131.2	38239	40557.3	46387.7
ATLQDIIRR	N-Term(TMT6plex)	Glycogen phosphorylase, brain form OS=Homo sapiens OX=9606 GN=PYGB PE=1 SV=5	P11216; P06737; P11217	2	657.905	3	-1.79	0	30	0	107176	67436.7	84958	83937.3	63762.6	96100.7
REIQTAVRL	N-Term(TMT6plex)	Histone H2B type 1-D OS=Homo sapiens OX=9606 GN=H2BC5 PE=1 SV=2;Histone H2B type 1-K OS=Homo sapiens OX=9606 GN=H2BC12 PE=1 SV=3	Q16778; Q5QNW6; Q99879; P33778; P58876; Q96A08; Q93079; O60814; Q99880; P62807; P57053; P06899; P23527; Q99877	3	438.939	14	-2.47	21.758	23	0	155100	123621	140126	131766	124435	135489
FLDEPTNHL	N-Term(TMT6plex)	ATP-binding cassette sub-family F member 2 OS=Homo sapiens OX=9606 GN=ABCF2 PE=1 SV=2	Q9UG63	2	657.849	1	1.02	24.0587	67	0	187590	173270	159122	160844	124081	176326
FLDEPTNHL	N-Term(TMT6plex)	ATP-binding cassette sub-family F member 2 OS=Homo sapiens OX=9606 GN=ABCF2 PE=1 SV=2	Q9UG63	2	657.849	1	0.93	14.9225	67	0	223691	160350	189780	168591	137526	182585
GTQSFVFQR	N-Term(TMT6plex)	Sigma non-opioid intracellular receptor 1 OS=Homo sapiens OX=9606 GN=SIGMAR1 PE=1 SV=1	Q99720	2	649.856	1	-1.19	0	36	0	571119	436780	482793	449720	328833	470761
GTSGPHVGK	N-Term(TMT6plex); K9(TMT6plex)	Enhancer of filamentation 1 OS=Homo sapiens OX=9606 GN=NEDD9 PE=1 SV=1	Q14511	3	433.26	1	2.3	0	29	0	6.98841e+06	5883580	6632119	6.15425e+06	6469533	6.41822e+06
GTSGPHVGK	N-Term(TMT6plex); K9(TMT6plex)	Enhancer of filamentation 1 OS=Homo sapiens OX=9606 GN=NEDD9 PE=1 SV=1	Q14511	3	433.26	1	1.67	14.7259	36	0	4.13697e+06	3.26403e+06	3816238	3.53631e+06	3.64541e+06	3.65856e+06
ALYDVFLEV	N-Term(TMT6plex)	Deoxyribonuclease-1-like 1 OS=Homo sapiens OX=9606 GN=DNASE1L1 PE=1 SV=1	P49184	2	649.365	1	-0.81	11.9761	48	0	17792.7	13820.8	12956.6	10952.4	11156.2	16975.4
ALMDTDGSGKLNL	N-Term(TMT6plex); K10(TMT6plex)	Calpain-3 OS=Homo sapiens OX=9606 GN=CAPN3 PE=1 SV=2	P20807	3	598.335	1	1.25	26.492	29	0	70185.7	72933.7	68785.9	59802.2	68349.6	73997.5
REIEGDLLL	N-Term(TMT6plex)	Probable 18S rRNA (guanine-N(7))-methyltransferase OS=Homo sapiens OX=9606 GN=BUD23 PE=1 SV=2	O43709	2	643.881	1	1.82	0	36	0	140009	99749.4	108174	98625	78025.1	120631
AEIEDIRVL	N-Term(TMT6plex)	Kinesin-like protein KIF20B OS=Homo sapiens OX=9606 GN=KIF20B PE=1 SV=3	Q96Q89	2	643.88	1	1.06	20.0009	28	0	105465	87754.2	98377.9	80222.8	79634.5	94199
REIEGDLLL	N-Term(TMT6plex)	Probable 18S rRNA (guanine-N(7))-methyltransferase OS=Homo sapiens OX=9606 GN=BUD23 PE=1 SV=2	O43709	2	643.879	1	-0.46	5.0414	37	0	177549	142729	141324	146037	108773	163480
GLLESVYEM	N-Term(TMT6plex); M9(Oxidation)	DNA-dependent protein kinase catalytic subunit OS=Homo sapiens OX=9606 GN=PRKDC PE=1 SV=3	P78527	2	643.329	1	-2.86	21.4476	22	0	42164.4	39456.5	34525.5	38196.6	32350.6	43835.6
REIAQDFKTDL	N-Term(TMT6plex); K8(TMT6plex)	Histone H3.1 OS=Homo sapiens OX=9606 GN=H3C1 PE=1 SV=2	P84243; Q16695; P68431; Q71DI3	3	598.677	4	0.26	16.013	20	0	343256	305604	302053	263507	243807	310273
REIAQDFKTDL	N-Term(TMT6plex); K8(TMT6plex)	Histone H3.1 OS=Homo sapiens OX=9606 GN=H3C1 PE=1 SV=2	P84243; Q16695; P68431; Q71DI3	3	598.677	4	0.36	9.83966	27	0	354353	356927	318385	301221	243101	307178
GTYVKPLSNK	N-Term(TMT6plex); K5(TMT6plex); K10(TMT6plex)	Peroxisomal acyl-coenzyme A oxidase 1 OS=Homo sapiens OX=9606 GN=ACOX1 PE=1 SV=3	Q15067	3	598.707	1	-1.19	0	21	0	533439	405184	467524	459607	432260	499300
SLADLYFRA	N-Term(TMT6plex)	Anaphase-promoting complex subunit 7 OS=Homo sapiens OX=9606 GN=ANAPC7 PE=1 SV=4	Q9UJX3	2	642.861	1	-0.81	29.6533	32	0	188985	152219	173344	167972	125254	162628
AYPTMVLEL	N-Term(TMT6plex); M5(Oxidation)	Solute carrier family 5 member 4 OS=Homo sapiens OX=9606 GN=SLC5A4 PE=1 SV=1	Q9NY91	2	641.351	1	-0.93	27.7657	43	0	27942.1	18910.7	21988.5	23003.1	18173.2	20949.4
ILDEPTNHL	N-Term(TMT6plex)	ATP-binding cassette sub-family F member 3 OS=Homo sapiens OX=9606 GN=ABCF3 PE=1 SV=2	Q9NUQ8	2	640.857	1	1.32	16.8108	62	0	153503	121384	127649	104157	79462.3	114374
ILDEPTNHL	N-Term(TMT6plex)	ATP-binding cassette sub-family F member 3 OS=Homo sapiens OX=9606 GN=ABCF3 PE=1 SV=2	Q9NUQ8	2	640.856	1	0.17	7.65083	62	0	139997	132712	141088	127584	91550.9	138265
ATIIDILEY	N-Term(TMT6plex)	Uncharacterized protein C20orf96 OS=Homo sapiens OX=9606 GN=C20orf96 PE=2 SV=2	Q9NUD7	2	640.371	1	0.65	11.4099	65	0	13302.7	11522.6	12945.5	14050	16717.8	12040.9
ATIIDILEY	N-Term(TMT6plex)	Uncharacterized protein C20orf96 OS=Homo sapiens OX=9606 GN=C20orf96 PE=2 SV=2	Q9NUD7	2	640.371	1	0.56	0	65	0	14478	10408	11020.8	12869.9	6044.15	10119.3
TLLDALYEI	N-Term(TMT6plex)	Jerky protein homolog-like OS=Homo sapiens OX=9606 GN=JRKL PE=2 SV=2	Q9Y4A0	2	640.371	1	0.08	0	63	0	4745.43	6495.92	7686.78	6521.67	3273.64	7537.59
RLMNDMTAV	N-Term(TMT6plex)	Heat shock protein 105 kDa OS=Homo sapiens OX=9606 GN=HSPH1 PE=1 SV=1	Q92598	2	640.339	1	0.27	21.4936	29	0	191395	172472	188317	174122	129494	158116
ALDDIIYRA	N-Term(TMT6plex)	Hyccin OS=Homo sapiens OX=9606 GN=FAM126A PE=1 SV=2	Q9BYI3	2	639.865	1	-2.96	25.0074	34	0	125629	96709.8	108850	95118.3	78607.6	81170.5
SLQEEIAFL	N-Term(TMT6plex)	Vimentin OS=Homo sapiens OX=9606 GN=VIM PE=1 SV=4	P08670	2	639.862	1	2.29	0	66	0	140895	116138	127761	112840	101263	127653
SLQEEIAFL	N-Term(TMT6plex)	Vimentin OS=Homo sapiens OX=9606 GN=VIM PE=1 SV=4	P08670	2	639.862	1	2.1	0	69	0	98182.6	102287	100578	76908.4	69426.9	96350.8
SVQGIIIYR	N-Term(TMT6plex)	ADP/ATP translocase 2 OS=Homo sapiens OX=9606 GN=SLC25A5 PE=1 SV=7	P12236; P05141; P12235	2	639.393	3	1.24	0	64	0	6.32072e+06	5105150	5457458	4705096	3.63838e+06	4.94709e+06
SVQGIIIYR	N-Term(TMT6plex)	ADP/ATP translocase 2 OS=Homo sapiens OX=9606 GN=SLC25A5 PE=1 SV=7	P12236; P05141; P12235	2	639.393	3	0.18	0	65	0	15493882	13014565	14243965	13142532	9.36973e+06	13110835
SVQGIIIYR	N-Term(TMT6plex)	ADP/ATP translocase 2 OS=Homo sapiens OX=9606 GN=SLC25A5 PE=1 SV=7	P12236; P05141; P12235	3	426.597	3	-0.09	0	51	0	51653	40549.8	29709.8	35907.2	29346.1	29670.2
SVQGIIIYR	N-Term(TMT6plex)	ADP/ATP translocase 2 OS=Homo sapiens OX=9606 GN=SLC25A5 PE=1 SV=7	P12236; P05141; P12235	3	426.597	3	-1.81	0	48	0	51536.9	47767.9	45785.1	32768.3	32827.9	47454.6
AEAEGLSGTTL	N-Term(TMT6plex)	Prenylated Rab acceptor protein 1 OS=Homo sapiens OX=9606 GN=RABAC1 PE=1 SV=1	Q9UI14	2	639.344	1	1.82	0	44	0	110712	98494	108224	84364.9	83688.6	91026.2
AEAEGLSGTTL	N-Term(TMT6plex)	Prenylated Rab acceptor protein 1 OS=Homo sapiens OX=9606 GN=RABAC1 PE=1 SV=1	Q9UI14	2	639.343	1	0.01	7.50932	40	0	79872.7	68617.4	77482.1	61547.5	55590.8	71126.5
SMLEDVQRA	N-Term(TMT6plex)	RNA-binding protein 28 OS=Homo sapiens OX=9606 GN=RBM28 PE=1 SV=3	Q9NW13	2	639.34	1	-0.14	0	45	0	566045	489914	473449	438934	374364	507626
ALLEMDARL	N-Term(TMT6plex); M5(Oxidation)	Exosome complex component RRP41 OS=Homo sapiens OX=9606 GN=EXOSC4 PE=1 SV=3	Q9NPD3	2	638.861	1	1.39	12.3294	27	0	392856	302589	342844	311707	275058	290812
NLIEVNEEV	N-Term(TMT6plex)	Vacuolar fusion protein CCZ1 homolog B OS=Homo sapiens OX=9606 GN=CCZ1B PE=1 SV=1	P86790	2	644.354	1	0.4	0	53	0	54251.3	46502.3	46015.9	36454.1	45487.5	41529
KLISELQKL	N-Term(TMT6plex); K1(TMT6plex); K8(TMT6plex)	Telomere-associated protein RIF1 OS=Homo sapiens OX=9606 GN=RIF1 PE=1 SV=2	Q5UIP0	3	587.06	1	0.19	14.0837	35	0	184978	158094	197255	155307	134542	166130
ALWNEEALL	N-Term(TMT6plex)	Delta(14)-sterol reductase LBR OS=Homo sapiens OX=9606 GN=LBR PE=1 SV=2	Q14739	2	644.361	1	0.59	9.93659	55	0	24460.7			19346.1	13895.1	20054.9
ATGNWGDQKK	N-Term(TMT6plex); K9(TMT6plex); K10(TMT6plex)	DNA-directed RNA polymerase II subunit RPB2 OS=Homo sapiens OX=9606 GN=POLR2B PE=1 SV=1	P30876	3	598.016	1	1.18	8.08367	20	0	336070	310948	328938	326763	298100	328305
ALYDVFLEV	N-Term(TMT6plex)	Deoxyribonuclease-1-like 1 OS=Homo sapiens OX=9606 GN=DNASE1L1 PE=1 SV=1	P49184	2	649.365	1	-1.84	0	49	0	10166	11798.1	13085.2	10405.1	8572.23	8689.71
ASALGSSSYKK	N-Term(TMT6plex); K10(TMT6plex); K11(TMT6plex)	Probable RNA-binding protein 19 OS=Homo sapiens OX=9606 GN=RBM19 PE=1 SV=3	Q9Y4C8	3	596.027	1	-0.47	0	28	0	720952	534728	628889	606406	527780	662694
RLMNDMTAV	N-Term(TMT6plex); M6(Oxidation)	Heat shock protein 105 kDa OS=Homo sapiens OX=9606 GN=HSPH1 PE=1 SV=1	Q92598	2	648.337	1	0.99	0	23	0	165881	141501	154139	145495	99516.8	135217
ASALGSSSYKK	N-Term(TMT6plex); K10(TMT6plex); K11(TMT6plex)	Probable RNA-binding protein 19 OS=Homo sapiens OX=9606 GN=RBM19 PE=1 SV=3	Q9Y4C8	3	596.028	1	0.66	2.81853	19	0	380251	278120	337471	318351	319228	348623
VLVNDFFLV	N-Term(TMT6plex)	Eukaryotic translation initiation factor 3 subunit E OS=Homo sapiens OX=9606 GN=EIF3E PE=1 SV=1	P60228	2	647.885	1	1.28	0	64	0	7481.95	8884.78	4698.19	8557.71	6535.92	4753.2
VLVNDFFLV	N-Term(TMT6plex)	Eukaryotic translation initiation factor 3 subunit E OS=Homo sapiens OX=9606 GN=EIF3E PE=1 SV=1	P60228	2	647.884	1	-0.23	0	64	0	7945.6	5180.01	10694.9	5509.26	5575.32	5883.62
SVTGSAVSK	N-Term(TMT6plex); K9(TMT6plex)	Phosphatidylinositol-binding clathrin assembly protein OS=Homo sapiens OX=9606 GN=PICALM PE=1 SV=2	Q13492	2	647.394	1	2.01	17.2779	50	0	672549	569978	626094	560702	468093	588613
SVTGSAVSK	N-Term(TMT6plex); K9(TMT6plex)	Phosphatidylinositol-binding clathrin assembly protein OS=Homo sapiens OX=9606 GN=PICALM PE=1 SV=2	Q13492	2	647.393	1	1.35	5.60704	48	0	606253	506468	579543	532651	452438	565160
YLTAEILEL	N-Term(TMT6plex)	Core histone macro-H2A.1 OS=Homo sapiens OX=9606 GN=MACROH2A1 PE=1 SV=4	Q16777; Q7L7L0; Q96QV6; Q8IUE6; P04908; Q93077; Q99878; Q96KK5; Q9BTM1; O75367; P16104; P20671; P0C0S8; Q6FI13	2	647.382	14	4.21	0	83	0	17649.6	7375.06	12240.3	17349.9	13028.8	13480.4
ELSDVLIYL	N-Term(TMT6plex)	dCTP pyrophosphatase 1 OS=Homo sapiens OX=9606 GN=DCTPP1 PE=1 SV=1	Q9H773	2	647.381	1	2.8	0	60	0	14828.2	11645.9	12981.4	8010	10929.2	10008
YLTAEILEL	N-Term(TMT6plex)	Core histone macro-H2A.1 OS=Homo sapiens OX=9606 GN=MACROH2A1 PE=1 SV=4	Q16777; Q7L7L0; Q96QV6; Q8IUE6; P04908; Q93077; Q99878; Q96KK5; Q9BTM1; O75367; P16104; P20671; P0C0S8; Q6FI13	2	647.378	14	-1.26	0	65	0	18344.4	11143.7	15930.9	11435	14107.9	15317.8
GTYEGLLRR	N-Term(TMT6plex)	L-dopachrome tautomerase OS=Homo sapiens OX=9606 GN=DCT PE=1 SV=1	P40126	3	431.921	1	0.66	0	61	0	1.09376e+06	893470	1.01323e+06	994064	743377	998517
GTYEGLLRR	N-Term(TMT6plex)	L-dopachrome tautomerase OS=Homo sapiens OX=9606 GN=DCT PE=1 SV=1	P40126	3	431.92	1	-0.75	0	46	0	779073	612226	685781	606296	471761	624807
REEQAKYYEL	N-Term(TMT6plex); K6(TMT6plex)	Transcription factor 7-like 2 OS=Homo sapiens OX=9606 GN=TCF7L2 PE=1 SV=2	P36402; Q9UJU2; Q9HCS4; Q9NQB0	3	596.328	4	-2.01	0	19	0	67466.6	62901.6	77163.1	67688.7	56382.8	70843.9
YAIESQLQL	N-Term(TMT6plex)	Kynureninase OS=Homo sapiens OX=9606 GN=KYNU PE=1 SV=1	Q16719	2	647.364	1	-3.33	21.9786	58	0	38295.6	26034.2	37405.2	29716.2	26498.1	39867.8
FADQEVRSL	N-Term(TMT6plex)	Phosphatidylinositol 4-phosphate 3-kinase C2 domain-containing subunit alpha OS=Homo sapiens OX=9606 GN=PIK3C2A PE=1 SV=2	O00443	2	647.353	1	-0.4	0	34	0	272928	230259	238571	238873	192239	256960
FADQEVRSL	N-Term(TMT6plex)	Phosphatidylinositol 4-phosphate 3-kinase C2 domain-containing subunit alpha OS=Homo sapiens OX=9606 GN=PIK3C2A PE=1 SV=2	O00443	2	647.353	1	-0.97	0	35	0	370480	280122	297496	248613	223220	310217
KILEELQKV	N-Term(TMT6plex); K1(TMT6plex); K8(TMT6plex)	Ankyrin repeat domain-containing protein 17 OS=Homo sapiens OX=9606 GN=ANKRD17 PE=1 SV=3	O75179	3	596.392	1	0.54	7.22259	21	0
IVMQEVETV	N-Term(TMT6plex); M3(Oxidation)	Cytoplasmic dynein 1 heavy chain 1 OS=Homo sapiens OX=9606 GN=DYNC1H1 PE=1 SV=5	Q14204	2	646.852	1	0.49	0	50	0	55698.7	37801.5	54848.2	48568.3	42321.6	57745.1
IVMQEVETV	N-Term(TMT6plex); M3(Oxidation)	Cytoplasmic dynein 1 heavy chain 1 OS=Homo sapiens OX=9606 GN=DYNC1H1 PE=1 SV=5	Q14204	2	646.852	1	-0.45	0	56	0	64370.1	44106	57409.6	50061.9	43317.5	57320.9
RIIDVVYNA	N-Term(TMT6plex)	40S ribosomal protein S8 OS=Homo sapiens OX=9606 GN=RPS8 PE=1 SV=2	P62241	2	646.385	1	4.52	0	36	0	225359	203139	205446	177584	132574	200443
ALFEEQGIGV	N-Term(TMT6plex)	Phospholipid-transporting ATPase ABCA1 OS=Homo sapiens OX=9606 GN=ABCA1 PE=1 SV=3	O95477	2	646.359	1	1.22	0	62	0	53788.1	37773.8	51259	44638.4	35076.9	39938
REFPEAEAL	N-Term(TMT6plex)	TBC1 domain family member 16 OS=Homo sapiens OX=9606 GN=TBC1D16 PE=2 SV=1	Q8TBP0	2	645.849	1	1.04	0	61	0	1.4345e+06	1.19931e+06	1.24818e+06	1.17255e+06	895728	1274585
REFPEAEAL	N-Term(TMT6plex)	TBC1 domain family member 16 OS=Homo sapiens OX=9606 GN=TBC1D16 PE=2 SV=1	Q8TBP0	2	645.848	1	-0.28	0	61	0	733951	568038	618691	526335	433627	554817
ALIQFLEQV	N-Term(TMT6plex)	Carboxypeptidase N catalytic chain OS=Homo sapiens OX=9606 GN=CPN1 PE=1 SV=1	P15169	2	645.386	1	-1.52	0	64	0	71882.2	60869.9	77066.2	56383.9	56381.1	68796.1
LLSESNERL	N-Term(TMT6plex)	Liprin-alpha-1 OS=Homo sapiens OX=9606 GN=PPFIA1 PE=1 SV=1	O75145; Q13136; O75335	2	645.369	3	3.88	26.2855	32	0	148532	124875	146825	124975	100254	149520
KILEELQKV	N-Term(TMT6plex); K1(TMT6plex); K8(TMT6plex)	Ankyrin repeat domain-containing protein 17 OS=Homo sapiens OX=9606 GN=ANKRD17 PE=1 SV=3	O75179	3	596.393	1	1.67	13.9987	30	0	194016	144179	163164	168627	135037	142233
AMFENFVSV	N-Term(TMT6plex); M2(Oxidation)	Nuclear cap-binding protein subunit 1 OS=Homo sapiens OX=9606 GN=NCBP1 PE=1 SV=1	Q09161	2	644.827	1	2.15	18.2996	62	0		42352
ALIEVPDGFTA	N-Term(TMT6plex)	Aminopeptidase B OS=Homo sapiens OX=9606 GN=RNPEP PE=1 SV=2	Q9H4A4	2	681.379	1	-0.45	12.7331	57	0	91200.4	79347.5	94956.2	80329.9	75195.6	86105.8
AVVNSPHRQYK	N-Term(TMT6plex); K11(TMT6plex)	Mitochondrial folate transporter/carrier OS=Homo sapiens OX=9606 GN=SLC25A32 PE=1 SV=2	Q9H2D1	4	440.011	1	-0.78	0	18	0	134050	110823	124180	119876	124187	139068
SLFEEMLQV	N-Term(TMT6plex)	Signal recognition particle 54 kDa protein OS=Homo sapiens OX=9606 GN=SRP54 PE=1 SV=1	P61011	2	662.856	1	1.99	0	60	0	9992.77	9210.18	12777.3	8737.62	10188.3	9989.81
ASSSSSQLK	N-Term(TMT6plex); K9(TMT6plex)	Oxidative stress-responsive serine-rich protein 1 OS=Homo sapiens OX=9606 GN=OSER1 PE=1 SV=2	Q9NX31	2	676.891	1	-3.39	0	38	0	125122	96882.9	118548	104229	96509.6	116540
RTYVGSMPGR	N-Term(TMT6plex)	Lon protease homolog 2, peroxisomal OS=Homo sapiens OX=9606 GN=LONP2 PE=1 SV=1	Q86WA8	3	451.582	1	0.88	7.90817	52	0	76943.8	65318.1	72176	68597.9	44880.7	77350.3
RTYVGSMPGR	N-Term(TMT6plex)	Lon protease homolog 2, peroxisomal OS=Homo sapiens OX=9606 GN=LONP2 PE=1 SV=1	Q86WA8	3	451.582	1	-0.13	9.92488	54	0	103816	83917.6	110005	84886.9	73825.1	95003.3
MMLDDLLQL	N-Term(TMT6plex); M1(Oxidation); M2(Oxidation)	T-complex protein 1 subunit eta OS=Homo sapiens OX=9606 GN=CCT7 PE=1 SV=2	Q99832	2	676.856	1	2.58	19.4993	39	0	24902.3	20083.7	19536.6	18681	19304.3	18374.3
QEHLQLQNL	N-Term(TMT6plex)	Clathrin heavy chain 1 OS=Homo sapiens OX=9606 GN=CLTC PE=1 SV=5	Q00610	2	676.383	1	3.95	0	37	0	95453.4	80381	112984	97999.7	81498.6	85757
GLWEEAYRV	N-Term(TMT6plex)	Intraflagellar transport protein 172 homolog OS=Homo sapiens OX=9606 GN=IFT172 PE=1 SV=2	Q9UG01	2	676.364	1	-0.01	7.53389	34	0	559322	423575	473026	475493	376435	491569
GLWEEAYRV	N-Term(TMT6plex)	Intraflagellar transport protein 172 homolog OS=Homo sapiens OX=9606 GN=IFT172 PE=1 SV=2	Q9UG01	2	676.364	1	-0.37	13.6919	29	0	497166	390468	490401	434762	369461	465153
TLWVDPYEV	N-Term(TMT6plex)	Protein BTG1 OS=Homo sapiens OX=9606 GN=BTG1 PE=1 SV=1	P62324; P78543	2	675.863	2	3.79	21.6845	59	0	385489	337031	322642	281674	221693	305314
RTLEPLAKK	N-Term(TMT6plex); K8(TMT6plex); K9(TMT6plex)	Protein CEBPZOS OS=Homo sapiens OX=9606 GN=CEBPZOS PE=1 SV=2	A8MTT3	4	436.541	1	-1.64	0	18	0	643663	488554	515714	514032	496077	549612
RTLEPLAKK	N-Term(TMT6plex); K8(TMT6plex); K9(TMT6plex)	Protein CEBPZOS OS=Homo sapiens OX=9606 GN=CEBPZOS PE=1 SV=2	A8MTT3	4	436.542	1	0.18	20.6003	15	0	552358	434380	495713	484579	466687	518530
ATSPIIIHRL	N-Term(TMT6plex)	Origin recognition complex subunit 3 OS=Homo sapiens OX=9606 GN=ORC3 PE=1 SV=1	Q9UBD5	3	450.621	1	1.01	0	25	0	71272.5	63035	60835.3	64615.6	62737.4	63397.8
GLDIDGIYRV	N-Term(TMT6plex)	Rho GTPase-activating protein 12 OS=Homo sapiens OX=9606 GN=ARHGAP12 PE=1 SV=1	Q8IWW6	2	675.382	1	-4.08	0	35	0	521763	423433	493186	472091	394846	455408
STISSNASK	N-Term(TMT6plex); K9(TMT6plex)	PRELI domain containing protein 3B OS=Homo sapiens OX=9606 GN=PRELID3B PE=1 SV=2	Q9Y3B1	2	676.892	1	-1.23	0	50	0	1.11565e+06	897786	1.03972e+06	996202	850660	1.0618e+06
AEYGEIKNIHL	N-Term(TMT6plex); K7(TMT6plex)	RNA-binding protein 8A OS=Homo sapiens OX=9606 GN=RBM8A PE=1 SV=1	Q9Y5S9	3	582.337	1	-1.33	0	18	0	273349	199065	243824	214057	193349	244494
SALGVTITK	N-Term(TMT6plex); K9(TMT6plex)	Ropporin-1B OS=Homo sapiens OX=9606 GN=ROPN1B PE=1 SV=1	Q9HAT0; Q9BZX4	2	674.434	2	0.24	5.88694	62	0	482678	387629	422892	405449	345484	423136
AGMALGIQK	N-Term(TMT6plex); K9(TMT6plex)	Protein YIF1A OS=Homo sapiens OX=9606 GN=YIF1A PE=1 SV=2	O95070	2	673.917	1	2.38	29.6684	38	0	203578	169199	217208	172393	166503	213825
KEEEPSVKL	N-Term(TMT6plex); K1(TMT6plex); K8(TMT6plex)	Charged multivesicular body protein 4a OS=Homo sapiens OX=9606 GN=CHMP4A PE=1 SV=3	Q9BY43	3	582.692	1	-0.07	25.5862	25	0	354725	280911	323312	271249	252098	300598
IEVDPDTKEML	N-Term(TMT6plex); K8(TMT6plex)	40S ribosomal protein S17 OS=Homo sapiens OX=9606 GN=RPS17 PE=1 SV=2	P08708	2	874.48	1	-1.72	0	28	0	258409	236636	237326	230496	200952	248671
ATIDPDTISAL	N-Term(TMT6plex)	Zinc finger protein 143 OS=Homo sapiens OX=9606 GN=ZNF143 PE=1 SV=2	P52747	2	673.374	1	0.3	19.6277	49	0	39182.6	39304.3	42046	40949.6	34137	47602.8
SADGSQPPK	N-Term(TMT6plex); K9(TMT6plex)	Retinoblastoma-binding protein 5 OS=Homo sapiens OX=9606 GN=RBBP5 PE=1 SV=2	Q15291	2	672.882	1	2.83	0	53	0	195651	140890	185586	152510	137619	179124
SADGSQPPK	N-Term(TMT6plex); K9(TMT6plex)	Retinoblastoma-binding protein 5 OS=Homo sapiens OX=9606 GN=RBBP5 PE=1 SV=2	Q15291	2	672.881	1	2.19	0	46	0	138831	116069	129773	117243	96920.9	123329
SVLDYFSER	N-Term(TMT6plex)	Mediator of RNA polymerase II transcription subunit 6 OS=Homo sapiens OX=9606 GN=MED6 PE=1 SV=2	O75586	2	672.854	1	0.5	0	51	0	2.07382e+06	1.62856e+06	1.77689e+06	1.64839e+06	1.37142e+06	1.79219e+06
SVLDYFSER	N-Term(TMT6plex)	Mediator of RNA polymerase II transcription subunit 6 OS=Homo sapiens OX=9606 GN=MED6 PE=1 SV=2	O75586	2	672.853	1	-0.5	5.21662	47	0	1.39664e+06	1.13093e+06	1.20692e+06	1137061	920549	1.14913e+06
SLAGDVALQQL	N-Term(TMT6plex)	Condensin complex subunit 1 OS=Homo sapiens OX=9606 GN=NCAPD2 PE=1 SV=3	Q15021	2	672.389	1	-2.24	0	56	0	56209.6	44096.4	60270.8	50710.4	51116.7	60817.4
SLAGDVALQQL	N-Term(TMT6plex)	Condensin complex subunit 1 OS=Homo sapiens OX=9606 GN=NCAPD2 PE=1 SV=3	Q15021	2	672.388	1	-2.6	0	54	0	57511.1	41659.5	45240.5	48582.6	41888.4	45787.6
LEVSDDPQVL	N-Term(TMT6plex)	V-type proton ATPase subunit H OS=Homo sapiens OX=9606 GN=ATP6V1H PE=1 SV=1	Q9UI12	2	672.365	1	-2.59	24.2056	73	0	34574	37472.1	32371.7		28298.2
SALGVTITK	N-Term(TMT6plex); K9(TMT6plex)	Ropporin-1B OS=Homo sapiens OX=9606 GN=ROPN1B PE=1 SV=1	Q9HAT0; Q9BZX4	2	674.435	2	1.33	21.2415	59	0	631435	508067	569614	529092	464809	527962
STISSNASK	N-Term(TMT6plex); K9(TMT6plex)	PRELI domain containing protein 3B OS=Homo sapiens OX=9606 GN=PRELID3B PE=1 SV=2	Q9Y3B1	2	676.892	1	-0.87	0	36	0	137090	112209	133898	125530	110323	136064
GSEGPSYAK	N-Term(TMT6plex); K9(TMT6plex)	Mitochondrial import inner membrane translocase subunit TIM50 OS=Homo sapiens OX=9606 GN=TIMM50 PE=1 SV=2	Q3ZCQ8	2	677.374	1	-0.5	8.17235	38	0	2520362	2.02044e+06	2.35189e+06	2.29926e+06	2.01611e+06	2.32292e+06
GSEGPSYAK	N-Term(TMT6plex); K9(TMT6plex)	Mitochondrial import inner membrane translocase subunit TIM50 OS=Homo sapiens OX=9606 GN=TIMM50 PE=1 SV=2	Q3ZCQ8	2	677.375	1	0.94	18.7957	40	0	2.82244e+06	2.29091e+06	2.58782e+06	2.41571e+06	2.20435e+06	2.47887e+06
ATAQGTPEK	N-Term(TMT6plex); K9(TMT6plex)	Protein FAM210A OS=Homo sapiens OX=9606 GN=FAM210A PE=1 SV=2	Q96ND0	2	680.897	1	2.13	0	43	0	249609	206421	227455	220968	201175	240824
AMFYGDLAEV	N-Term(TMT6plex); M2(Oxidation)	BTB/POZ domain-containing protein 6 OS=Homo sapiens OX=9606 GN=BTBD6 PE=1 SV=3	Q96KE9	2	680.839	1	3.2	22.6363	58	0	37966.2	31175.4	32398.2	32011.6	26601.4	32865.8
AMFYGDLAEV	N-Term(TMT6plex); M2(Oxidation)	BTB/POZ domain-containing protein 6 OS=Homo sapiens OX=9606 GN=BTBD6 PE=1 SV=3	Q96KE9	2	680.835	1	-1.83	17.0152	44	0	24529.9	21073.4	26939.6	22452.6	18013.5	26123.2
ALLGDLTKA	N-Term(TMT6plex); K8(TMT6plex)	Transportin-1 OS=Homo sapiens OX=9606 GN=TNPO1 PE=1 SV=2	Q92973; O14787	2	680.437	2	3.92	0	48	0	393300	317469	358351	319888	288417	374327
KLAAAISEV	N-Term(TMT6plex); K1(TMT6plex)	Calpastatin OS=Homo sapiens OX=9606 GN=CAST PE=1 SV=4	P20810	2	680.436	1	2.84	0	40	0	63550.1	55118.3	58683	52769.2	44262.3	64573.7
KLAAAISEV	N-Term(TMT6plex); K1(TMT6plex)	Calpastatin OS=Homo sapiens OX=9606 GN=CAST PE=1 SV=4	P20810	2	680.436	1	2.3	0	50	0	74638.4	60568	74065.4	64968.8	51432.9	70948.3
KTLEGIAAV	N-Term(TMT6plex); K1(TMT6plex)	tRNA-dihydrouridine(16/17) synthase [NAD(P)(+)]-like OS=Homo sapiens OX=9606 GN=DUS1L PE=1 SV=1	Q6P1R4	2	680.435	1	1.5	11.4542	38	0	132205	111626	124571	128884	107973	133628
ALLGDLTKA	N-Term(TMT6plex); K8(TMT6plex)	Transportin-1 OS=Homo sapiens OX=9606 GN=TNPO1 PE=1 SV=2	Q92973; O14787	2	680.435	2	0.69	7.8069	46	0	354399	258886	317607	292695	263930	285188
ALADGVQKV	N-Term(TMT6plex); K8(TMT6plex)	Apolipoprotein L1 OS=Homo sapiens OX=9606 GN=APOL1 PE=1 SV=5	O14791	2	679.924	1	0.43	0	37	0	528544	385477	456612	415879	413375	500960
ALADGVQKV	N-Term(TMT6plex); K8(TMT6plex)	Apolipoprotein L1 OS=Homo sapiens OX=9606 GN=APOL1 PE=1 SV=5	O14791	2	679.923	1	-1.01	0	35	0	433142	346955	405274	398443	389211	391491
SLLGDDALVQV	N-Term(TMT6plex)	Splicing factor 3B subunit 3 OS=Homo sapiens OX=9606 GN=SF3B3 PE=1 SV=4	Q15393	2	679.889	1	-1.34	9.12983	33	0	14239	7156.52	8503.96	10220.2	4867.49	9979.82
RLQEEINEV	N-Term(TMT6plex)	Inhibitor of nuclear factor kappa-B kinase-interacting protein OS=Homo sapiens OX=9606 GN=IKBIP PE=1 SV=1	Q70UQ0	2	679.878	1	0.82	0	39	0	75766.8	75873	69594.9	70856.2	54469.7	64952.5
RLQEEINEV	N-Term(TMT6plex)	Inhibitor of nuclear factor kappa-B kinase-interacting protein OS=Homo sapiens OX=9606 GN=IKBIP PE=1 SV=1	Q70UQ0	2	679.878	1	0.01	0	34	0	104229	76334.6	91683.4	88238.1	58237.6	91726.3
KLGSVPVTV	N-Term(TMT6plex); K1(TMT6plex)	TRPM8 channel-associated factor 1 OS=Homo sapiens OX=9606 GN=TCAF1 PE=1 SV=3	Q9Y4C2	2	679.445	1	0.07	3.98792	53	0	284509	211536	255683	217841	212734	240730
GEVLDILTRL	N-Term(TMT6plex)	Flotillin-1 OS=Homo sapiens OX=9606 GN=FLOT1 PE=1 SV=3	O75955	2	679.418	1	3.15	0	34	0	58855.6	38579.8	47619.9	45087	40203	54250.8
ASGSTTFTK	N-Term(TMT6plex); K9(TMT6plex)	Pre-mRNA-processing-splicing factor 8 OS=Homo sapiens OX=9606 GN=PRPF8 PE=1 SV=2	Q6P2Q9	2	679.392	1	3.15	26.6098	28	0	341853	322724	354119	325085	300107	329214
LEDQQNIRL	N-Term(TMT6plex)	F-box only protein 32 OS=Homo sapiens OX=9606 GN=FBXO32 PE=1 SV=1	Q969P5	2	679.386	1	1.28	0	34	0	337896	293667	295551	292225	199039	291986
LEDQQNIRL	N-Term(TMT6plex)	F-box only protein 32 OS=Homo sapiens OX=9606 GN=FBXO32 PE=1 SV=1	Q969P5	2	679.386	1	0.65	0	32	0	227949	181851	200415	186877	152869	202439
NEILSDPEVL	N-Term(TMT6plex)	Hsc70-interacting protein OS=Homo sapiens OX=9606 GN=ST13 PE=1 SV=2	P50502	2	679.372	1	-3.03	29.0214	56	0	36217.4	33456.3	34083.9	31187.9	32620.3	34014.6
AVYGQNDIHHK	N-Term(TMT6plex); K11(TMT6plex)	Ras GTPase-activating protein-binding protein 2 OS=Homo sapiens OX=9606 GN=G3BP2 PE=1 SV=2	Q9UN86	4	435.746	1	1.36	1.78155	47	0	541375	515422	577824	560658	452594	579040
VAVDVAVPK	N-Term(TMT6plex); K9(TMT6plex)	Hydroxyacylglutathione hydrolase-like protein OS=Homo sapiens OX=9606 GN=HAGHL PE=2 SV=1	Q6PII5	2	678.438	1	2.16	20.1119	44	0	238736	246280	263738	218957	184837	247884
VAVDVAVPK	N-Term(TMT6plex); K9(TMT6plex)	Hydroxyacylglutathione hydrolase-like protein OS=Homo sapiens OX=9606 GN=HAGHL PE=2 SV=1	Q6PII5	2	678.437	1	0.18	22.083	36	0	157851	162911	164628	135650	108237	160396
HLLEEPIYL	N-Term(TMT6plex)	tRNA-specific adenosine deaminase 1 OS=Homo sapiens OX=9606 GN=ADAT1 PE=1 SV=1	Q9BUB4	2	678.395	1	3.73	27.848	56	0	27242.3	25854.6	31448.1	20642.8	23790.7	32203.1
GEVDVEQHTL	N-Term(TMT6plex)	G2/mitotic-specific cyclin-B1 OS=Homo sapiens OX=9606 GN=CCNB1 PE=1 SV=1	O95067; P14635	2	678.354	2	0.32	0	42	0	386204	324288	355820	309082	254335	366762
GEVDVEQHTL	N-Term(TMT6plex)	G2/mitotic-specific cyclin-B1 OS=Homo sapiens OX=9606 GN=CCNB1 PE=1 SV=1	O95067; P14635	2	678.352	2	-2.48	0	39	0	287883	230790	255782	238936	171996	263303
KTLDPDPAIRR	N-Term(TMT6plex); K1(TMT6plex)	Exportin-2 OS=Homo sapiens OX=9606 GN=CSE1L PE=1 SV=3	P55060	4	435.768	1	-1.32	15.174	16	0	350925	294389	334815	318392	282975	320210
RESYVETEL	N-Term(TMT6plex)	Clathrin heavy chain 1 OS=Homo sapiens OX=9606 GN=CLTC PE=1 SV=5	Q00610	2	677.856	1	-0.58	0	27	0	167222	163147	168383	149273	123437	155310
FVDDYTVRV	N-Term(TMT6plex)	26S proteasome non-ATPase regulatory subunit 14 OS=Homo sapiens OX=9606 GN=PSMD14 PE=1 SV=1	O00487	2	671.864	1	0.24	8.14392	26	0	197038	149982	160787	147698	127484	169802
FVDDYTVRV	N-Term(TMT6plex)	26S proteasome non-ATPase regulatory subunit 14 OS=Homo sapiens OX=9606 GN=PSMD14 PE=1 SV=1	O00487	2	671.863	1	-0.94	8.20439	27	0	241890	209737	241131	217488	175797	232822
SSGVPNPPK	N-Term(TMT6plex); K9(TMT6plex)	General transcription factor 3C polypeptide 2 OS=Homo sapiens OX=9606 GN=GTF3C2 PE=1 SV=2	Q8WUA4	2	670.903	1	3.22	18.6113	51	0	122676	116578	128996	105827	97879.7	109762
SSGVPNPPK	N-Term(TMT6plex); K9(TMT6plex)	General transcription factor 3C polypeptide 2 OS=Homo sapiens OX=9606 GN=GTF3C2 PE=1 SV=2	Q8WUA4	2	670.901	1	0.86	0	54	0	203719	182855	191369	166809	155268	179333
KYFDEHYEY	N-Term(TMT6plex); K1(TMT6plex)	Cyclin-dependent kinases regulatory subunit 2 OS=Homo sapiens OX=9606 GN=CKS2 PE=1 SV=1	P33552	3	584.627	1	-1.55	0	19	0	414471	339504	387374	333359	325941	340193
RLYTEPLLV	N-Term(TMT6plex)	GPI transamidase component PIG-T OS=Homo sapiens OX=9606 GN=PIGT PE=1 SV=1	Q969N2	2	666.909	1	1.58	7.48428	50	0	116540	104249	110433	92435.6	82616.7	94712
ASFNAYENHLK	N-Term(TMT6plex); K11(TMT6plex)	Zinc finger protein 622 OS=Homo sapiens OX=9606 GN=ZNF622 PE=1 SV=1	Q969S3	3	584.654	1	-0.9	0	39	0	161295	129721	151585	149427	137269	161045
ASFNAYENHLK	N-Term(TMT6plex); K11(TMT6plex)	Zinc finger protein 622 OS=Homo sapiens OX=9606 GN=ZNF622 PE=1 SV=1	Q969S3	3	584.654	1	-0.49	0	53	0	76651.9	63406	71050.4	71541.5	63442.9	81919.3
SLADLQNDEV	N-Term(TMT6plex)	40S ribosomal protein S3a OS=Homo sapiens OX=9606 GN=RPS3A PE=1 SV=2	P61247	2	666.844	1	-2.89	12.5997	68	0	356740	283956	415815	306413	242311	385494
SLADLQNDEV	N-Term(TMT6plex)	40S ribosomal protein S3a OS=Homo sapiens OX=9606 GN=RPS3A PE=1 SV=2	P61247	2	666.844	1	-3.16	19.3867	72	0	317002	270292	376007	251735	222203	344568
GSLGGQINK	N-Term(TMT6plex); K9(TMT6plex)	DNA-dependent protein kinase catalytic subunit OS=Homo sapiens OX=9606 GN=PRKDC PE=1 SV=3	P78527	2	666.408	1	2.39	0	53	0	463450	385177	465052	438042	355125	454221
KTIVFVETK	N-Term(TMT6plex); K1(TMT6plex); K9(TMT6plex)	Probable ATP-dependent RNA helicase DDX5 OS=Homo sapiens OX=9606 GN=DDX5 PE=1 SV=1	P17844	3	584.713	1	0.59	25.9857	24	0	57340.6	40158.8	56701.7	53240.3	47411.3	61863.8
ALFPGDVDRL	N-Term(TMT6plex)	Glycogen phosphorylase, brain form OS=Homo sapiens OX=9606 GN=PYGB PE=1 SV=5	P11216	2	666.379	1	-0.78	0	38	0	341125	273608	312096	292444	229007	307411
ALFPGDVDRL	N-Term(TMT6plex)	Glycogen phosphorylase, brain form OS=Homo sapiens OX=9606 GN=PYGB PE=1 SV=5	P11216	2	666.376	1	-5.27	0	35	0	277312	225355	257430	224150	191821	233704
AEMAQNAVRL	N-Term(TMT6plex)	Catenin beta-1 OS=Homo sapiens OX=9606 GN=CTNNB1 PE=1 SV=1	P35222	2	666.369	1	0.36	0	44	0	171620	144133	177540	138629	115930	145233
AEMAQNAVRL	N-Term(TMT6plex)	Catenin beta-1 OS=Homo sapiens OX=9606 GN=CTNNB1 PE=1 SV=1	P35222	2	666.369	1	0.08	0	41	0	120872	118648	115235	111525	82869.7	125908
STAPAQLGK	N-Term(TMT6plex); K9(TMT6plex)	Signal recognition particle receptor subunit beta OS=Homo sapiens OX=9606 GN=SRPRB PE=1 SV=3	Q9Y5M8	2	665.91	1	1.94	14.8324	43	0	118539	117469	125015	120332	99378.8	125628
RSFSSEEVILK	N-Term(TMT6plex); K11(TMT6plex)	Acyl-coenzyme A thioesterase THEM4 OS=Homo sapiens OX=9606 GN=THEM4 PE=1 SV=1	Q5T1C6	3	585.013	1	-0.05	0	30	0	66958.4	48495.7	57859.2	58929.1	49120.6	57150.9
SETEPEPVTL	N-Term(TMT6plex)	Homocysteine-responsive endoplasmic reticulum-resident ubiquitin-like domain member 1 protein OS=Homo sapiens OX=9606 GN=HERPUD1 PE=1 SV=1	Q15011	2	665.852	1	1.43	0	59	0	35989.3	28010.9	22049.7	31263.7	28309.3	30587.2
FLYTGEGDTV	N-Term(TMT6plex)	E3 ubiquitin-protein ligase XIAP OS=Homo sapiens OX=9606 GN=XIAP PE=1 SV=2	P98170	2	665.842	1	3.55	29.0471	59	0	49742.1	40435.3	45289.4	39264.8	27899.7	51983.8
FLYTGEGDTV	N-Term(TMT6plex)	E3 ubiquitin-protein ligase XIAP OS=Homo sapiens OX=9606 GN=XIAP PE=1 SV=2	P98170	2	665.842	1	3.37	23.9331	53	0	32677	28409.4	32903.2	29184.2	21879.6	33164.5
RVSEVLQNR	N-Term(TMT6plex)	Ectonucleoside triphosphate diphosphohydrolase 6 OS=Homo sapiens OX=9606 GN=ENTPD6 PE=1 SV=3	O75354	3	443.933	1	3.64	6.79444	54	0	72482.9	72887.1	77402.5	66625.3	52779.7	76784.2
AVIEHLKQK	N-Term(TMT6plex); K7(TMT6plex); K9(TMT6plex)	Nucleosome-remodeling factor subunit BPTF OS=Homo sapiens OX=9606 GN=BPTF PE=1 SV=3	Q12830	4	439.038	1	0.19	28.0461	18	0	627375	501828	602216	557745	573859	619669
SLYDYNPNL	N-Term(TMT6plex)	Eukaryotic translation initiation factor 3 subunit C-like protein OS=Homo sapiens OX=9606 GN=EIF3CL PE=1 SV=1	B5ME19; Q99613	2	664.34	2	0.09	17.5267	41	0	1.03984e+06	685290	719603	770615	632487	747753
ILDESHERV	N-Term(TMT6plex)	U6 snRNA-associated Sm-like protein LSm8 OS=Homo sapiens OX=9606 GN=LSM8 PE=1 SV=3	O95777	3	442.912	1	0.35	0	39	0	351533	279123	301066	288311	201532	294138
AMLEEVNYI	N-Term(TMT6plex); M2(Oxidation)	G1/S-specific cyclin-E2 OS=Homo sapiens OX=9606 GN=CCNE2 PE=1 SV=1	O96020	2	663.847	1	4.09	27.4086	33	0	44055.8	37377.1	47329.6	48041.1	42690.8	34091.8
ALMDQVHHM	N-Term(TMT6plex); M9(Oxidation)	S100P-binding protein OS=Homo sapiens OX=9606 GN=S100PBP PE=1 SV=1	Q96BU1	3	442.888	1	0.3	8.48389	37	0	115954	116394	118099	105844	106663	124219
GTYGLDSVKK	N-Term(TMT6plex); K9(TMT6plex); K10(TMT6plex)	Germ cell-less protein-like 1 OS=Homo sapiens OX=9606 GN=GMCL1 PE=1 SV=1	Q96IK5	3	585.691	1	-1.72	17.841	15	0	341016	282466	311314	289725	303361	329381
ALDSGASLLHL	N-Term(TMT6plex)	Receptor-interacting serine/threonine-protein kinase 4 OS=Homo sapiens OX=9606 GN=RIPK4 PE=1 SV=1	P57078	2	663.384	1	-2.13	0	60	0	66328.3	56477.6	66397.9	50722.8	39143.8	56975.1
ATYPYQVVR	N-Term(TMT6plex)	Mitochondrial folate transporter/carrier OS=Homo sapiens OX=9606 GN=SLC25A32 PE=1 SV=2	Q9H2D1	2	663.375	1	1.11	0	35	0	541503	469241	525270	469888	395349	498708
ATYPYQVVR	N-Term(TMT6plex)	Mitochondrial folate transporter/carrier OS=Homo sapiens OX=9606 GN=SLC25A32 PE=1 SV=2	Q9H2D1	2	663.374	1	-1.01	0	36	0	511959	414602	487725	430722	337856	474829
RAMEGELGEL	N-Term(TMT6plex)	Transmembrane protein 199 OS=Homo sapiens OX=9606 GN=TMEM199 PE=1 SV=1	Q8N511	2	667.353	1	-0.02	0	40	0	78878.3	78368.1	82241.5	71122.1	55275.4	80491.7
KVADHSGQVK	N-Term(TMT6plex); K1(TMT6plex); K10(TMT6plex)	COMM domain-containing protein 6 OS=Homo sapiens OX=9606 GN=COMMD6 PE=1 SV=1	Q7Z4G1	4	439.771	1	-3.5	5.08839	21	0	216739	189317	213241	214493	209494	207925
RAMEGELGEL	N-Term(TMT6plex)	Transmembrane protein 199 OS=Homo sapiens OX=9606 GN=TMEM199 PE=1 SV=1	Q8N511	2	667.354	1	1.81	0	43	0	109982	90366.5	113576	94759.4	71187.2	101519
GEIIMGNIEL	N-Term(TMT6plex); M5(Oxidation)	ATP-dependent RNA helicase DDX3X OS=Homo sapiens OX=9606 GN=DDX3X PE=1 SV=3	O00571; O15523	2	667.363	2	-3.23	0	53	0	59819.7	41576.2	55704.3	46925.5	38758.5	45371.1
SSGVPNPPK	N-Term(TMT6plex); K9(TMT6plex)	General transcription factor 3C polypeptide 2 OS=Homo sapiens OX=9606 GN=GTF3C2 PE=1 SV=2	Q8WUA4	2	670.901	1	0.4	0	60	0	244089	180294	214779	195528	179508	194657
ATVAGVHVK	N-Term(TMT6plex); K9(TMT6plex)	Protein PET117 homolog, mitochondrial OS=Homo sapiens OX=9606 GN=PET117 PE=3 SV=1	Q6UWS5	3	447.287	1	-0.45	5.00424	45	0	600209	506477	533938	546932	491903	574753
RLQEDPPVGV	N-Term(TMT6plex)	Ubiquitin-conjugating enzyme E2 B OS=Homo sapiens OX=9606 GN=UBE2B PE=1 SV=1	P63146	2	669.883	1	-0.02	7.72911	39	0	120200	109727	138381	134413	82920.3	129017
AASSSSLEK	N-Term(TMT6plex); K9(TMT6plex)	Actin, cytoplasmic 2 OS=Homo sapiens OX=9606 GN=ACTG1 PE=1 SV=1	P63267; P60709; Q6S8J3; P62736; P68133; P0CG38; P68032; P63261	2	669.392	8	6.81	2.7683	45	0	1.03902e+06	817427	915893	839441	772747	947685
AASSSSLEK	N-Term(TMT6plex); K9(TMT6plex)	Actin, cytoplasmic 2 OS=Homo sapiens OX=9606 GN=ACTG1 PE=1 SV=1	P63267; P60709; Q6S8J3; P62736; P68133; P0CG38; P68032; P63261	2	669.392	8	6.54	0	58	0	1091132	875942	975860	934352	804921	980026
ILDEHVQRV	N-Term(TMT6plex)	Axin-1 OS=Homo sapiens OX=9606 GN=AXIN1 PE=1 SV=2	O15169	3	446.595	1	-1.94	4.08326	33	0	88257.6	75295.2	65896.9	70949.6	53637.3	77231.8
STIEYVIQR	N-Term(TMT6plex)	Protein transport protein Sec23B OS=Homo sapiens OX=9606 GN=SEC23B PE=1 SV=2	Q15437	2	669.386	1	1	0	40	0	2.3015e+06	1.8095e+06	1.87263e+06	1.68097e+06	1.34591e+06	1.88342e+06
STIEYVIQR	N-Term(TMT6plex)	Protein transport protein Sec23B OS=Homo sapiens OX=9606 GN=SEC23B PE=1 SV=2	Q15437	2	669.385	1	-0.28	0	44	0	1.8726e+06	1.52093e+06	1.59814e+06	1.41511e+06	1.10854e+06	1.47837e+06
RVQEAVESMVK	N-Term(TMT6plex); M9(Oxidation); K11(TMT6plex)	Protein FAM136A OS=Homo sapiens OX=9606 GN=FAM136A PE=1 SV=1	Q96C01	3	584.002	1	-0.84	0	46	0	1.69653e+06	1.0834e+06	1.47494e+06	1484193	1.28892e+06	1.48943e+06
LVYEGQLSQA	N-Term(TMT6plex)	Protein PRRC2B OS=Homo sapiens OX=9606 GN=PRRC2B PE=1 SV=2	Q5JSZ5	2	668.868	1	-1.73	0	40	0	39357.1	38024.7	40161.3	29726.6	35225.6	41300.2
LVYEGQLSQA	N-Term(TMT6plex)	Protein PRRC2B OS=Homo sapiens OX=9606 GN=PRRC2B PE=1 SV=2	Q5JSZ5	2	668.868	1	-1.73	0	52	0	33525.8	36434.3	34510.4	43319.8	21660.7	34985.3
TSGPVTTSK	N-Term(TMT6plex); K9(TMT6plex)	Huntingtin OS=Homo sapiens OX=9606 GN=HTT PE=1 SV=2	P42858	2	668.398	1	0.53	0	43	0	200479	169540	204263	180169	170950	190978
RVQEAVESMVK	N-Term(TMT6plex); M9(Oxidation); K11(TMT6plex)	Protein FAM136A OS=Homo sapiens OX=9606 GN=FAM136A PE=1 SV=1	Q96C01	3	584.002	1	-0.53	0	42	0	1.30044e+06	811464	1.07514e+06	1.10444e+06	943149	998382
RTGPPMGSRF	N-Term(TMT6plex)	Eukaryotic translation initiation factor 4H OS=Homo sapiens OX=9606 GN=EIF4H PE=1 SV=5	Q15056	3	445.578	1	0.65	20.7763	25	0	226679	219728	206641	193642	156108	191295
RTGPPMGSRF	N-Term(TMT6plex)	Eukaryotic translation initiation factor 4H OS=Homo sapiens OX=9606 GN=EIF4H PE=1 SV=5	Q15056	3	445.578	1	-0.24	13.3672	29	0	264809	246092	285718	245009	158239	252672
RVQEAVESMVK	N-Term(TMT6plex); M9(Oxidation); K11(TMT6plex)	Protein FAM136A OS=Homo sapiens OX=9606 GN=FAM136A PE=1 SV=1	Q96C01	3	584.003	1	-0.11	0	51	0	1.73171e+06	1.30502e+06	1.52655e+06	1.61143e+06	1.3988e+06	1.60689e+06
RVQEAVESMVK	N-Term(TMT6plex); M9(Oxidation); K11(TMT6plex)	Protein FAM136A OS=Homo sapiens OX=9606 GN=FAM136A PE=1 SV=1	Q96C01	3	584.003	1	0	0	44	0	1.6298e+06	1.08707e+06	1.26713e+06	1.49125e+06	1.23954e+06	1.29001e+06
SQWDSPMRV	N-Term(TMT6plex)	Vacuolar protein sorting-associated protein 13B OS=Homo sapiens OX=9606 GN=VPS13B PE=1 SV=2	Q7Z7G8	2	667.84	1	0.44	0	33	0	192271	150754	133666	142347	125401	173541
RLAVYIDRV	N-Term(TMT6plex)	Prelamin-A/C OS=Homo sapiens OX=9606 GN=LMNA PE=1 SV=1	P02545	3	445.277	1	0.44	23.5598	30	0	183305	134331	143343	139981	106990	140068
RLLDYVVNI	N-Term(TMT6plex)	KN motif and ankyrin repeat domain-containing protein 2 OS=Homo sapiens OX=9606 GN=KANK2 PE=1 SV=1	Q63ZY3	2	667.408	1	4.14	0	39	0	76483.5	71420.1	71783	73607.7	51401.4	78025
RLLDYVVNI	N-Term(TMT6plex)	KN motif and ankyrin repeat domain-containing protein 2 OS=Homo sapiens OX=9606 GN=KANK2 PE=1 SV=1	Q63ZY3	2	667.408	1	4.04	0	38	0	86004.9	67685.6	85521.1	75414.9	46019.2	88292.9
RLYQGINQL	N-Term(TMT6plex)	DNA mismatch repair protein Msh2 OS=Homo sapiens OX=9606 GN=MSH2 PE=1 SV=1	P43246	2	667.394	1	1.12	0	21	0	133397	89846	110101	106511	85859.6	103724
RLYQGINQL	N-Term(TMT6plex)	DNA mismatch repair protein Msh2 OS=Homo sapiens OX=9606 GN=MSH2 PE=1 SV=1	P43246	2	667.393	1	0.57	0	28	0	126013	119990	126334	100704	94680.7	123637
GSIDEAVGK	N-Term(TMT6plex); K9(TMT6plex)	Carbonic anhydrase-related protein OS=Homo sapiens OX=9606 GN=CA8 PE=1 SV=3	P35219	2	667.39	1	-0.55	25.2808	28	0	167425	135843	168496	162515	138033	165943
RLLENMTEV	N-Term(TMT6plex)	Pyridoxal-dependent decarboxylase domain-containing protein 1 OS=Homo sapiens OX=9606 GN=PDXDC1 PE=1 SV=2	Q6P996	2	667.372	1	1.53	24.8503	24	0	101850	89131	93572.5	78641	66586.4	77263.5
RLLENMTEV	N-Term(TMT6plex)	Pyridoxal-dependent decarboxylase domain-containing protein 1 OS=Homo sapiens OX=9606 GN=PDXDC1 PE=1 SV=2	Q6P996	2	667.372	1	0.8	0	29	0	90779.3	70771.8	76879.9	72244.2	64329.6	60399.1
GEIIMGNIEL	N-Term(TMT6plex); M5(Oxidation)	ATP-dependent RNA helicase DDX3X OS=Homo sapiens OX=9606 GN=DDX3X PE=1 SV=3	O00571; O15523	2	667.367	2	1.9	5.41349	47	0	43300.7	45981.5	46858.6	39942	27020.5	48654.7
GESDDSILRL	N-Term(TMT6plex)	40S ribosomal protein S21 OS=Homo sapiens OX=9606 GN=RPS21 PE=1 SV=1	P63220	2	667.362	1	0.03	0	39	0	6.53579e+06	5311662	5.88859e+06	5589016	4.68771e+06	5.78179e+06
SLLEVNEESTV	N-Term(TMT6plex)	Gamma-interferon-inducible protein 16 OS=Homo sapiens OX=9606 GN=IFI16 PE=1 SV=3	Q16666	2	724.888	1	0.64	0	42	0	26588.6	31215	21827.1	27986	26257.7	23750.8
GQYGNPLNK	N-Term(TMT6plex); K9(TMT6plex)	Disintegrin and metalloproteinase domain-containing protein 10 OS=Homo sapiens OX=9606 GN=ADAM10 PE=1 SV=1	O14672	3	483.614	1	0.46	28.2893	28	0	139206	118894	136972	133460	109000	151033
GQYGNPLNK	N-Term(TMT6plex); K9(TMT6plex)	Disintegrin and metalloproteinase domain-containing protein 10 OS=Homo sapiens OX=9606 GN=ADAM10 PE=1 SV=1	O14672	2	724.917	1	0.53	0	51	0	1.12562e+06	866407	954356	910588	775635	892529
TVYEEMMAK	N-Term(TMT6plex); K9(TMT6plex)	Mitochondrial glycine transporter OS=Homo sapiens OX=9606 GN=SLC25A38 PE=1 SV=1	Q96DW6	2	780.41	1	-6.04	0	33	0	73319.2	65356.2	73460.8	70112.1	61392.6	69324.9
GLADNTVIAKV	N-Term(TMT6plex); K10(TMT6plex)	Threonine--tRNA ligase 1, cytoplasmic OS=Homo sapiens OX=9606 GN=TARS1 PE=1 SV=3	P26639	2	779.985	1	3.11	12.9756	51	0	109443	87558.5	93976.6	93444.6	90306.2	110909
GLADNTVIAKV	N-Term(TMT6plex); K10(TMT6plex)	Threonine--tRNA ligase 1, cytoplasmic OS=Homo sapiens OX=9606 GN=TARS1 PE=1 SV=3	P26639	2	779.984	1	1.86	13.9801	37	0	47484.1	46532.3	42840.4	56555.7	54476.3	52806.6
ATTHEIMGPK	N-Term(TMT6plex); M7(Oxidation); K10(TMT6plex)	Phosphatidylinositol-binding clathrin assembly protein OS=Homo sapiens OX=9606 GN=PICALM PE=1 SV=2	Q13492	3	520.295	1	1.78	28.1586	25	0	120521	112202	123137	103048	98805.2	116700
ATLDQFYDK	N-Term(TMT6plex); K9(TMT6plex)	TELO2-interacting protein 1 homolog OS=Homo sapiens OX=9606 GN=TTI1 PE=1 SV=3	O43156	2	779.93	1	1.18	19.6047	54	0	113331	90211	106703	110232	91805.7	109622
ATAGIIGVNRK	N-Term(TMT6plex); K11(TMT6plex)	Clathrin heavy chain 1 OS=Homo sapiens OX=9606 GN=CLTC PE=1 SV=5	Q00610	3	520	1	1.82	27.4227	32	0	2.84326e+06	2.14558e+06	2.38632e+06	2.16146e+06	1920814	2.31737e+06
ATAGIIGVNRK	N-Term(TMT6plex); K11(TMT6plex)	Clathrin heavy chain 1 OS=Homo sapiens OX=9606 GN=CLTC PE=1 SV=5	Q00610	3	519.999	1	-1.24	5.43312	29	0	3.66089e+06	2.9173e+06	3.22515e+06	2.98314e+06	2.62559e+06	3.00804e+06
RIYAATFEK	N-Term(TMT6plex); K9(TMT6plex)	Dynein heavy chain 6, axonemal OS=Homo sapiens OX=9606 GN=DNAH6 PE=2 SV=3	Q9C0G6	3	519.644	1	-1.14	0	22	0	87765.4	76139.6	81719.3	73062.8	63247.4	89606.5
SVITIVKSK	N-Term(TMT6plex); K7(TMT6plex); K9(TMT6plex)	Transcription factor MafG OS=Homo sapiens OX=9606 GN=MAFG PE=1 SV=1	O15525	3	554.709	1	-1.17	0	28	0	193841	154760	158692	155601	162021	181043
SVITIVKSK	N-Term(TMT6plex); K7(TMT6plex); K9(TMT6plex)	Transcription factor MafG OS=Homo sapiens OX=9606 GN=MAFG PE=1 SV=1	O15525	3	554.709	1	-0.29	0	24	0	211189	166099	181833	175649	158069	169833
SLPLVDTHSK	N-Term(TMT6plex); K10(TMT6plex)	Vimentin OS=Homo sapiens OX=9606 GN=VIM PE=1 SV=4	P08670	3	518.981	1	1.06	8.75661	55	0	474126	346718	429303	392224	352056	408994
SLPLVDTHSK	N-Term(TMT6plex); K10(TMT6plex)	Vimentin OS=Homo sapiens OX=9606 GN=VIM PE=1 SV=4	P08670	3	518.979	1	-1.64	24.9886	52	0	345221	250889	311199	284852	242212	290472
KLNPQQFEV	N-Term(TMT6plex); K1(TMT6plex)	Dolichyl-diphosphooligosaccharide--protein glycosyltransferase subunit STT3A OS=Homo sapiens OX=9606 GN=STT3A PE=1 SV=2	P46977	3	520.976	1	-1.67	11.8638	30	0	37403.9	30518	35463.6	30656.6	35084.3	33581
ATYSEDGLLK	N-Term(TMT6plex); K10(TMT6plex)	WD40 repeat-containing protein SMU1 OS=Homo sapiens OX=9606 GN=SMU1 PE=1 SV=2	Q2TAY7	2	777.943	1	0.18	0	51	0	157977	137623	149269	133060	113728	157080
TSFDGSLIQK	N-Term(TMT6plex); K10(TMT6plex)	Transcriptional regulator Kaiso OS=Homo sapiens OX=9606 GN=ZBTB33 PE=1 SV=2	Q86T24	3	518.636	1	-0.1	4.54225	43	0	72534.6	67318.1	74036.2	71614.6	68855.2	80623.4
TSFDGSLIQK	N-Term(TMT6plex); K10(TMT6plex)	Transcriptional regulator Kaiso OS=Homo sapiens OX=9606 GN=ZBTB33 PE=1 SV=2	Q86T24	2	777.449	1	-2.41	0	33	0	899262	703176	803358	781286	647107	802756
TSFDGSLIQK	N-Term(TMT6plex); K10(TMT6plex)	Transcriptional regulator Kaiso OS=Homo sapiens OX=9606 GN=ZBTB33 PE=1 SV=2	Q86T24	2	777.446	1	-6.49	0	35	0	1.22727e+06	902022	1.03503e+06	987882	847914	1017477
KEIEDFDSL	N-Term(TMT6plex); K1(TMT6plex)	Ran GTPase-activating protein 1 OS=Homo sapiens OX=9606 GN=RANGAP1 PE=1 SV=1	P46060	2	777.427	1	0.43	5.1927	40	0	548308	458901	515995	447216	428669	491599
SVIDSVTKK	N-Term(TMT6plex); K8(TMT6plex); K9(TMT6plex)	Sacsin OS=Homo sapiens OX=9606 GN=SACS PE=1 SV=2	Q9NZJ4	3	555.357	1	0.18	1.99584	20	0	778959	601974	720654	675202	586290	670781
AAMLDTVVFK	N-Term(TMT6plex); K10(TMT6plex)	26S proteasome non-ATPase regulatory subunit 14 OS=Homo sapiens OX=9606 GN=PSMD14 PE=1 SV=1	O00487	2	776.966	1	5.17	0	26	0	130270	105236	115453	114108	98219	139143
RSDTPLIYK	N-Term(TMT6plex); K9(TMT6plex)	Isoleucine--tRNA ligase, cytoplasmic OS=Homo sapiens OX=9606 GN=IARS1 PE=1 SV=2	P41252	3	517.649	1	0.78	0	31	0	284356	228581	238498	250393	232376	226394
ATMSEVEWRGR	N-Term(TMT6plex)	Signal recognition particle subunit SRP68 OS=Homo sapiens OX=9606 GN=SRP68 PE=1 SV=2	Q9UHB9	3	517.603	1	0.14	0	36	0	528362	443662	442410	442669	342883	444520
ATMSEVEWRGR	N-Term(TMT6plex)	Signal recognition particle subunit SRP68 OS=Homo sapiens OX=9606 GN=SRP68 PE=1 SV=2	Q9UHB9	3	517.603	1	-0.1	0	40	0	609144	488334	506190	489154	383770	477052
GTIIVSGSTEK	N-Term(TMT6plex); K11(TMT6plex)	WD repeat-containing protein 48 OS=Homo sapiens OX=9606 GN=WDR48 PE=1 SV=1	Q8TAF3	2	775.464	1	0.68	0	51	0	92337.6	78908.9	105046	94140.3	79497.8	91723.1
ATQTQFFHVK	N-Term(TMT6plex); K10(TMT6plex)	Pyrin and HIN domain-containing protein 1 OS=Homo sapiens OX=9606 GN=PYHIN1 PE=1 SV=1;Gamma-interferon-inducible protein 16 OS=Homo sapiens OX=9606 GN=IFI16 PE=1 SV=3	Q6K0P9; Q16666	3	555.655	2	-0.38	27.1395	20	0	104092	84287	102014	91643.5	85955.3	103441
HTMEFALVK	N-Term(TMT6plex); M3(Oxidation); K9(TMT6plex)	Necdin OS=Homo sapiens OX=9606 GN=NDN PE=1 SV=1	Q99608	3	517.3	1	1.85	19.3837	42	0	137954	133252	146352	150248	126689	154172
TSFDGSLIQK	N-Term(TMT6plex); K10(TMT6plex)	Transcriptional regulator Kaiso OS=Homo sapiens OX=9606 GN=ZBTB33 PE=1 SV=2	Q86T24	3	518.636	1	0.02	11.2012	45	0	184945	145121	177035	173855	136568	172834
SVFSEGITSLHR	N-Term(TMT6plex)	Formin-1 OS=Homo sapiens OX=9606 GN=FMN1 PE=1 SV=3	Q68DA7	3	521.289	1	-0.95	13.1535	62	0	93752.6	90585.7	87530.3	82871	77200.4	98518.5
SVFSEGITSLHR	N-Term(TMT6plex)	Formin-1 OS=Homo sapiens OX=9606 GN=FMN1 PE=1 SV=3	Q68DA7	3	521.29	1	0.34	8.07495	57	0	87251.9	102595	77527.2	75063.3	67021.7	87539.1
YILEGEPGKV	N-Term(TMT6plex); K9(TMT6plex)	Signal recognition particle subunit SRP68 OS=Homo sapiens OX=9606 GN=SRP68 PE=1 SV=2	Q9UHB9	2	781.964	1	0.59	0	30	0	203824	154292	175569	171119	136411	165378
AVMAESAFSFK	N-Term(TMT6plex); M3(Oxidation); K11(TMT6plex)	COP9 signalosome complex subunit 8 OS=Homo sapiens OX=9606 GN=COPS8 PE=1 SV=1	Q99627	3	554.638	1	1.29	19.9073	44	0	37906.6	41792.1	39687.3	39345.4	33474	38891.7
GLVDEKALAQA	N-Term(TMT6plex); K6(TMT6plex)	C-terminal-binding protein 2 OS=Homo sapiens OX=9606 GN=CTBP2 PE=1 SV=1	P56545; Q13363	2	786.974	2	2.69	0	34	0	97663.4	92671.1	77287.9	100319	77818.9	88395.2
ATISNDGATILK	N-Term(TMT6plex); K12(TMT6plex)	T-complex protein 1 subunit eta OS=Homo sapiens OX=9606 GN=CCT7 PE=1 SV=2	Q99832	3	554.665	1	-1.29	10.2067	58	0	210117	172532	184355	184719	179016	190261
KEIELPSGQL	N-Term(TMT6plex); K1(TMT6plex)	RNA cytidine acetyltransferase OS=Homo sapiens OX=9606 GN=NAT10 PE=1 SV=2	Q9H0A0	2	786.476	1	2.23	0	48	0	66961.5	59719.3	70373	62080.2	47546.1	74220.3
ATISNDGATILK	N-Term(TMT6plex); K12(TMT6plex)	T-complex protein 1 subunit eta OS=Homo sapiens OX=9606 GN=CCT7 PE=1 SV=2	Q99832	2	831.495	1	-0.22	0	81	0	997931	744328	871980	825913	710367	854843
GEISDIHTKL	N-Term(TMT6plex); K9(TMT6plex)	Serine/threonine-protein kinase TBK1 OS=Homo sapiens OX=9606 GN=TBK1 PE=1 SV=1	Q9UHD2	3	524.312	1	0.99	2.86041	40	0	951754	735236	866116	811408	785848	859883
GEISDIHTKL	N-Term(TMT6plex); K9(TMT6plex)	Serine/threonine-protein kinase TBK1 OS=Homo sapiens OX=9606 GN=TBK1 PE=1 SV=1	Q9UHD2	3	524.312	1	0.52	1.5988	40	0	747238	648959	730889	698546	642951	723181
ATGSWDSFLK	N-Term(TMT6plex); K10(TMT6plex)	Guanine nucleotide-binding protein G(I)/G(S)/G(T) subunit beta-2 OS=Homo sapiens OX=9606 GN=GNB2 PE=1 SV=3;Guanine nucleotide-binding protein G(I)/G(S)/G(T) subunit beta-3 OS=Homo sapiens OX=9606 GN=GNB3 PE=1 SV=1	P62873; P62879; P16520	3	523.961	3	-0.47	0	24	0	63399	60985.4	68027.6	60750.7	56069.3	68835
ATGSWDSFLK	N-Term(TMT6plex); K10(TMT6plex)	Guanine nucleotide-binding protein G(I)/G(S)/G(T) subunit beta-2 OS=Homo sapiens OX=9606 GN=GNB2 PE=1 SV=3;Guanine nucleotide-binding protein G(I)/G(S)/G(T) subunit beta-3 OS=Homo sapiens OX=9606 GN=GNB3 PE=1 SV=1	P62873; P62879; P16520	2	785.437	3	-0.54	8.59528	53	0	1.13241e+06	878122	1.02275e+06	903290	841846	941654
ATGSWDSFLK	N-Term(TMT6plex); K10(TMT6plex)	Guanine nucleotide-binding protein G(I)/G(S)/G(T) subunit beta-2 OS=Homo sapiens OX=9606 GN=GNB2 PE=1 SV=3;Guanine nucleotide-binding protein G(I)/G(S)/G(T) subunit beta-3 OS=Homo sapiens OX=9606 GN=GNB3 PE=1 SV=1	P62873; P62879; P16520	3	523.96	3	-1.52	6.21286	32	0	119028	93350.1	90748.8	90398.3	85601.6	99847
ATGSWDSFLK	N-Term(TMT6plex); K10(TMT6plex)	Guanine nucleotide-binding protein G(I)/G(S)/G(T) subunit beta-2 OS=Homo sapiens OX=9606 GN=GNB2 PE=1 SV=3;Guanine nucleotide-binding protein G(I)/G(S)/G(T) subunit beta-3 OS=Homo sapiens OX=9606 GN=GNB3 PE=1 SV=1	P62873; P62879; P16520	2	785.436	3	-1.86	28.0484	26	0	468141	329627	417128	352081	351747	394967
VAQRDPIIAK	N-Term(TMT6plex); K10(TMT6plex)	DNA-dependent protein kinase catalytic subunit OS=Homo sapiens OX=9606 GN=PRKDC PE=1 SV=3	P78527	3	523.668	1	0.8	20.3611	21	0	398318	317623	368566	366857	312892	379111
RIQINPQNK	N-Term(TMT6plex); K9(TMT6plex)	Dolichyl-diphosphooligosaccharide--protein glycosyltransferase subunit DAD1 OS=Homo sapiens OX=9606 GN=DAD1 PE=1 SV=3	P61803	3	523.659	1	-1.14	22.8608	27	0	201315	169943	190560	174186	168237	181476
AAMLDTVVFK	N-Term(TMT6plex); M3(Oxidation); K10(TMT6plex)	26S proteasome non-ATPase regulatory subunit 14 OS=Homo sapiens OX=9606 GN=PSMD14 PE=1 SV=1	O00487	2	784.961	1	1.67	0	47	0	526316	358772	448919	429926	359989	409270
AAMLDTVVFK	N-Term(TMT6plex); M3(Oxidation); K10(TMT6plex)	26S proteasome non-ATPase regulatory subunit 14 OS=Homo sapiens OX=9606 GN=PSMD14 PE=1 SV=1	O00487	2	784.959	1	-0.35	3.66305	47	0	697235	514979	587038	584788	537160	598761
AAMLDTVVFK	N-Term(TMT6plex); M3(Oxidation); K10(TMT6plex)	26S proteasome non-ATPase regulatory subunit 14 OS=Homo sapiens OX=9606 GN=PSMD14 PE=1 SV=1	O00487	3	523.642	1	-0.91	9.49601	35	0	191939	148780	182695	182620	160635	177597
AAMLDTVVFK	N-Term(TMT6plex); M3(Oxidation); K10(TMT6plex)	26S proteasome non-ATPase regulatory subunit 14 OS=Homo sapiens OX=9606 GN=PSMD14 PE=1 SV=1	O00487	3	523.641	1	-1.84	13.7406	41	0	208623	151755	179231	172311	163985	173860
KLIDDVHRL	N-Term(TMT6plex); K1(TMT6plex)	Signal recognition particle receptor subunit alpha OS=Homo sapiens OX=9606 GN=SRPRA PE=1 SV=2	P08240	4	392.498	1	-0.79	0	24	0	55930.6	45132.1	55405.7	53755	44427.7	63971.6
ATMSEVEWRGR	N-Term(TMT6plex); M3(Oxidation)	Signal recognition particle subunit SRP68 OS=Homo sapiens OX=9606 GN=SRP68 PE=1 SV=2	Q9UHB9	3	522.938	1	6.03	0	27	0	755217	551549	690415	617413	438265	674292
ATMSEVEWRGR	N-Term(TMT6plex); M3(Oxidation)	Signal recognition particle subunit SRP68 OS=Homo sapiens OX=9606 GN=SRP68 PE=1 SV=2	Q9UHB9	3	522.937	1	5.22	0	28	0	784654	579827	697717	640311	486844	682144
KEVEQFTQV	N-Term(TMT6plex); K1(TMT6plex)	NADH dehydrogenase [ubiquinone] 1 beta subcomplex subunit 10 OS=Homo sapiens OX=9606 GN=NDUFB10 PE=1 SV=3	O96000	2	783.451	1	0.88	0	44	0	59922	44786.5	58198	43001.4	38606.5	58783.8
ATISNDGATILK	N-Term(TMT6plex); K12(TMT6plex)	T-complex protein 1 subunit eta OS=Homo sapiens OX=9606 GN=CCT7 PE=1 SV=2	Q99832	3	554.666	1	0.47	3.50492	46	0	147682	139912	146008	147428	134150	153516
TVEDVFLRK	N-Term(TMT6plex); K9(TMT6plex)	28S ribosomal protein S24, mitochondrial OS=Homo sapiens OX=9606 GN=MRPS24 PE=1 SV=1	Q96EL2	3	522.32	1	-0.3	9.18476	25	0	197571	144648	165743	170296	129876	182066
TVEDVFLRK	N-Term(TMT6plex); K9(TMT6plex)	28S ribosomal protein S24, mitochondrial OS=Homo sapiens OX=9606 GN=MRPS24 PE=1 SV=1	Q96EL2	3	522.32	1	-1	9.37426	27	0	207660	156797	203209	176754	138200	186473
SILTIEDGIFEV	N-Term(TMT6plex)	Heat shock cognate 71 kDa protein OS=Homo sapiens OX=9606 GN=HSPA8 PE=1 SV=1	P54652; P11142	2	782.937	2	-0.34	0	59	0	5095.24	3861.15	3949.2	4200.77		6100.27
SILTIEDGIFEV	N-Term(TMT6plex)	Heat shock cognate 71 kDa protein OS=Homo sapiens OX=9606 GN=HSPA8 PE=1 SV=1	P54652; P11142	2	782.937	2	-0.5	0	79	0	5729.18	5813.52	8009.57	6095.36		5677.78
KTLESAVVK	N-Term(TMT6plex); K1(TMT6plex); K9(TMT6plex)	Protein prune homolog 2 OS=Homo sapiens OX=9606 GN=PRUNE2 PE=1 SV=3	Q8WUY3	3	554.697	1	0.56	11.7655	28	0	96772.5	85593.4	114772	103944	90916.9	102461
HTMEFALVK	N-Term(TMT6plex); M3(Oxidation); K9(TMT6plex)	Necdin OS=Homo sapiens OX=9606 GN=NDN PE=1 SV=1	Q99608	3	517.298	1	-0.27	15.1656	41	0	141550	134983	140029	131152	123741	134640
RQLEEEGITFV	N-Term(TMT6plex)	SEC14-like protein 1 OS=Homo sapiens OX=9606 GN=SEC14L1 PE=1 SV=2	Q92503	2	775.424	1	-1.66	6.69167	46	0	63267.7	39752.7	52388.1	52576.7	29115.3	47862.4
EVNSGFFYK	N-Term(TMT6plex); K9(TMT6plex)	T-complex protein 1 subunit zeta OS=Homo sapiens OX=9606 GN=CCT6A PE=1 SV=3;T-complex protein 1 subunit zeta-2 OS=Homo sapiens OX=9606 GN=CCT6B PE=1 SV=5	P40227; Q92526	2	774.926	2	-0.8	0	48	0	233628	192181	217470	210678	179656	204208
EVNSGFFYK	N-Term(TMT6plex); K9(TMT6plex)	T-complex protein 1 subunit zeta OS=Homo sapiens OX=9606 GN=CCT6A PE=1 SV=3;T-complex protein 1 subunit zeta-2 OS=Homo sapiens OX=9606 GN=CCT6B PE=1 SV=5	P40227; Q92526	2	774.924	2	-3.71	0	55	0	265100	213872	234979	196034	189418	234068
SVEGEGEEEGEEY	N-Term(TMT6plex)	Tubulin alpha-1B chain OS=Homo sapiens OX=9606 GN=TUBA1B PE=1 SV=1	Q71U36; P68363	2	836.358	2	0.51	0	57	0	22489	23401.5	26086.9	18969.1	21285.9	21610.2
STSQTFIYK	N-Term(TMT6plex); K9(TMT6plex)	Lysine-specific histone demethylase 1A OS=Homo sapiens OX=9606 GN=KDM1A PE=1 SV=2	O60341	2	766.94	1	0.41	0	59	0	103009	88345.9	103700	90070.6	80595.3	98928.1
STSQTFIYK	N-Term(TMT6plex); K9(TMT6plex)	Lysine-specific histone demethylase 1A OS=Homo sapiens OX=9606 GN=KDM1A PE=1 SV=2	O60341	2	766.939	1	-1.26	0	65	0	168120	143881	159843	154792	157188	176765
AVIGADSVTLK	N-Term(TMT6plex); K11(TMT6plex)	U3 small nucleolar RNA-associated protein 6 homolog OS=Homo sapiens OX=9606 GN=UTP6 PE=2 SV=2	Q9NYH9	2	766.479	1	3.43	0	86	0	65500.2	49511.8	59380	63262.3	52912.3	79491.4
STLDIVLANK	N-Term(TMT6plex); K10(TMT6plex)	Ribonucleoside-diphosphate reductase large subunit OS=Homo sapiens OX=9606 GN=RRM1 PE=1 SV=1	P23921	2	766.479	1	2.95	0	55	0	83935.6	68789.2	78373.7	76748.7	68163.7	81961.2
STLDIVLANK	N-Term(TMT6plex); K10(TMT6plex)	Ribonucleoside-diphosphate reductase large subunit OS=Homo sapiens OX=9606 GN=RRM1 PE=1 SV=1	P23921	2	766.476	1	-0.47	0	70	0	79342.2	60832.7	71998.1	73854.6	56828.7	75242.7
VVMRDPQTK	N-Term(TMT6plex); K9(TMT6plex)	Heterogeneous nuclear ribonucleoprotein A3 OS=Homo sapiens OX=9606 GN=HNRNPA3 PE=1 SV=2	P51991	3	511.306	1	0.38	4.52028	17	0	1681998	1.40965e+06	1564087	1408618	1.16941e+06	1.55253e+06
SVQENIQQK	N-Term(TMT6plex); K9(TMT6plex)	Kinesin-like protein KIF11 OS=Homo sapiens OX=9606 GN=KIF11 PE=1 SV=2	P52732	2	766.447	1	1.21	0	58	0	426570	327648	360532	364334	326612	378931
SVQENIQQK	N-Term(TMT6plex); K9(TMT6plex)	Kinesin-like protein KIF11 OS=Homo sapiens OX=9606 GN=KIF11 PE=1 SV=2	P52732	3	511.299	1	-0.85	0	45	0	223606	188232	225548	200742	175840	206343
SVQENIQQK	N-Term(TMT6plex); K9(TMT6plex)	Kinesin-like protein KIF11 OS=Homo sapiens OX=9606 GN=KIF11 PE=1 SV=2	P52732	2	766.445	1	-0.94	5.82232	47	0	265210	218399	254441	241238	212038	231558
SVQENIQQK	N-Term(TMT6plex); K9(TMT6plex)	Kinesin-like protein KIF11 OS=Homo sapiens OX=9606 GN=KIF11 PE=1 SV=2	P52732	3	511.299	1	-1.15	0	45	0	171858	159913	164235	147964	130140	180980
KLDQDLNEV	N-Term(TMT6plex); K1(TMT6plex)	Structural maintenance of chromosomes protein 3 OS=Homo sapiens OX=9606 GN=SMC3 PE=1 SV=2	Q9UQE7	2	766.441	1	1.05	0	39	0	275989	211084	266706	230135	206448	278804
KLDQDLNEV	N-Term(TMT6plex); K1(TMT6plex)	Structural maintenance of chromosomes protein 3 OS=Homo sapiens OX=9606 GN=SMC3 PE=1 SV=2	Q9UQE7	2	766.44	1	0.33	0	41	0	368182	292464	308804	311061	260718	337697
RTNWPNTGK	N-Term(TMT6plex); K9(TMT6plex)	RAD50-interacting protein 1 OS=Homo sapiens OX=9606 GN=RINT1 PE=1 SV=1	Q6NUQ1	3	511.294	1	-3.72	4.19303	40	0	2.73637e+06	2.2066e+06	2.34129e+06	2291155	2.22979e+06	2.38269e+06
RTNWPNTGK	N-Term(TMT6plex); K9(TMT6plex)	RAD50-interacting protein 1 OS=Homo sapiens OX=9606 GN=RINT1 PE=1 SV=1	Q6NUQ1	3	511.293	1	-6.64	1.29864	44	0	4310579	3.14332e+06	4.07646e+06	3.58919e+06	3.30971e+06	3.82406e+06
SQDPDVHFK	N-Term(TMT6plex); K9(TMT6plex)	Clathrin heavy chain 1 OS=Homo sapiens OX=9606 GN=CLTC PE=1 SV=5	Q00610	3	510.948	1	-1.03	0	29	0	125777	112924	112488	115540	97704.6	123459
SILEDYANYK	N-Term(TMT6plex); K10(TMT6plex)	Mortality factor 4-like protein 1 OS=Homo sapiens OX=9606 GN=MORF4L1 PE=1 SV=2	Q9UBU8	2	837.46	1	-1.44	0	39	0	73262	58344.4	59831.4	69867.5	57446.3	70618.1
GSNPEVQKK	N-Term(TMT6plex); K8(TMT6plex); K9(TMT6plex)	Cytochrome P450 4V2 OS=Homo sapiens OX=9606 GN=CYP4V2 PE=1 SV=2	Q6ZWL3	3	558.676	1	-0.64	0	17	0	958129	779952	983631	942261	842989	953649
ALDGGNKHFL	N-Term(TMT6plex); K7(TMT6plex)	Melanocyte protein PMEL OS=Homo sapiens OX=9606 GN=PMEL PE=1 SV=2	P40967	3	510.633	1	0.68	0	22	0	5.33098e+06	4.00594e+06	4726491	4.44716e+06	3843569	4.64291e+06
GSNPEVQKK	N-Term(TMT6plex); K8(TMT6plex); K9(TMT6plex)	Cytochrome P450 4V2 OS=Homo sapiens OX=9606 GN=CYP4V2 PE=1 SV=2	Q6ZWL3	3	558.677	1	1.44	0	16	0	1.41034e+06	1.11203e+06	1.25321e+06	1.23121e+06	1.13238e+06	1.25922e+06
SVVGDEVVLINR	N-Term(TMT6plex)	A-kinase anchor protein 1, mitochondrial OS=Homo sapiens OX=9606 GN=AKAP1 PE=1 SV=1	Q92667	2	764.949	1	1.17	0	74	0	105276	75008.3	97283.8	82980.2	69849.9	97077.6
SVVGDEVVLINR	N-Term(TMT6plex)	A-kinase anchor protein 1, mitochondrial OS=Homo sapiens OX=9606 GN=AKAP1 PE=1 SV=1	Q92667	2	764.949	1	0.45	21.3611	74	0	101314	73317.8	66077	79329.8	69331	79380.1
AVAEDGGLKK	N-Term(TMT6plex); K9(TMT6plex); K10(TMT6plex)	DCN1-like protein 5 OS=Homo sapiens OX=9606 GN=DCUN1D5 PE=1 SV=1	Q9BTE7	3	559.016	1	-0.61	14.6689	35	0	666705	504668	567062	531628	503377	588202
TVIHFNNPK	N-Term(TMT6plex); K9(TMT6plex)	Transcription factor BTF3 OS=Homo sapiens OX=9606 GN=BTF3 PE=1 SV=1	Q96K17; P20290	3	509.974	2	1.33	0	41	0	870736	702079	788679	785808	724115	783241
TVIHFNNPK	N-Term(TMT6plex); K9(TMT6plex)	Transcription factor BTF3 OS=Homo sapiens OX=9606 GN=BTF3 PE=1 SV=1	Q96K17; P20290	3	509.974	2	0.79	0	39	0	707666	523350	588827	542037	492265	594093
KEVNFTSEL	N-Term(TMT6plex); K1(TMT6plex)	Targeting protein for Xklp2 OS=Homo sapiens OX=9606 GN=TPX2 PE=1 SV=2	Q9ULW0	2	762.937	1	-0.1	0	38	0	389875	306647	313725	302056	267366	350985
KEVNFTSEL	N-Term(TMT6plex); K1(TMT6plex)	Targeting protein for Xklp2 OS=Homo sapiens OX=9606 GN=TPX2 PE=1 SV=2	Q9ULW0	2	762.935	1	-3.62	0	40	0	391705	287058	346687	321341	275126	341276
KVFDEVIEV	N-Term(TMT6plex); K1(TMT6plex)	Glycogenin-2 OS=Homo sapiens OX=9606 GN=GYG2 PE=1 SV=2	O15488	2	768.462	1	5.79	0	47	0	140846	111848	117442	115998	108094	131086
SVFEDPVISK	N-Term(TMT6plex); K10(TMT6plex)	28S ribosomal protein S7, mitochondrial OS=Homo sapiens OX=9606 GN=MRPS7 PE=1 SV=2	Q9Y2R9	3	526.976	1	-1	0	41	0	173013	122286	145303	135456	126050	138110
SSNDWNVEK	N-Term(TMT6plex); K9(TMT6plex)	Exostosin-2 OS=Homo sapiens OX=9606 GN=EXT2 PE=1 SV=1	Q93063	2	768.908	1	2.46	0	38	0	97406.4	72402.3	83223.2	72479	67777.5	87269.7
AVYENAREK	N-Term(TMT6plex); K9(TMT6plex)	Integrator complex subunit 8 OS=Homo sapiens OX=9606 GN=INTS8 PE=1 SV=1	Q75QN2	3	513.297	1	2.03	0	32	0	1.52214e+06	1.18438e+06	1.26441e+06	1.2797e+06	1156262	1.31528e+06
TLTEEGVIKV	N-Term(TMT6plex); K9(TMT6plex)	Nucleolar GTP-binding protein 1 OS=Homo sapiens OX=9606 GN=GTPBP4 PE=1 SV=3	Q9BZE4	2	773.978	1	2.43	0	38	0	97157.2	89790.9	106261	90148.8	86833.8	91856.6
TLTEEGVIKV	N-Term(TMT6plex); K9(TMT6plex)	Nucleolar GTP-binding protein 1 OS=Homo sapiens OX=9606 GN=GTPBP4 PE=1 SV=3	Q9BZE4	2	773.977	1	0.85	0	41	0	175103	135253	142726	145702	130830	154403
SIIETLRQK	N-Term(TMT6plex); K9(TMT6plex)	Heat shock protein HSP 90-alpha OS=Homo sapiens OX=9606 GN=HSP90AA1 PE=1 SV=5	P07900	3	515.997	1	2.82	16.7003	19	0	286417	218521	248314	248815	208216	260362
SIIETLRQK	N-Term(TMT6plex); K9(TMT6plex)	Heat shock protein HSP 90-alpha OS=Homo sapiens OX=9606 GN=HSP90AA1 PE=1 SV=5	P07900	3	515.995	1	-1.09	16.3044	19	0	378650	310880	347806	352291	298897	323410
RVFVVGVGMTK	N-Term(TMT6plex); M9(Oxidation); K11(TMT6plex)	Non-specific lipid-transfer protein OS=Homo sapiens OX=9606 GN=SCP2 PE=1 SV=2	P22307	3	556.341	1	-0.08	5.98825	39	0	242167	175735	230589	209856	179510	219473
KLHYVVTEV	N-Term(TMT6plex); K1(TMT6plex)	Transformation/transcription domain-associated protein OS=Homo sapiens OX=9606 GN=TRRAP PE=1 SV=3	Q9Y4A5	3	515.985	1	-0.17	0	26	0	80429.4	65863.4	72602.2	67201.9	61299.7	83850
ATLDIDGVRK	N-Term(TMT6plex); K10(TMT6plex)	Gephyrin OS=Homo sapiens OX=9606 GN=GPHN PE=1 SV=1	Q9NQX3	3	515.984	1	0.77	0	40	0	316479	265998	290417	279859	278868	321524
ATLDIDGVRK	N-Term(TMT6plex); K10(TMT6plex)	Gephyrin OS=Homo sapiens OX=9606 GN=GPHN PE=1 SV=1	Q9NQX3	3	515.983	1	-1	0	41	0	413240	314296	370959	342915	296936	405149
STVGAGAYAYK	N-Term(TMT6plex); K11(TMT6plex)	Apoptosis-inducing factor 1, mitochondrial OS=Homo sapiens OX=9606 GN=AIFM1 PE=1 SV=1	O95831	2	773.44	1	2.61	0	58	0	457394	360582	432798	368217	357926	428906
STVGAGAYAYK	N-Term(TMT6plex); K11(TMT6plex)	Apoptosis-inducing factor 1, mitochondrial OS=Homo sapiens OX=9606 GN=AIFM1 PE=1 SV=1	O95831	2	773.438	1	0.64	0	53	0	185872	143573	176079	153188	154147	161098
RLLDSEIKI	N-Term(TMT6plex); K8(TMT6plex)	26S proteasome regulatory subunit 6A OS=Homo sapiens OX=9606 GN=PSMC3 PE=1 SV=3	P17980	3	515.664	1	-0.69	9.776	21	0	58564.4	56306.1	68066.9	62858.4	55194.9	71740.6
AQNSVIIVDK	N-Term(TMT6plex); K10(TMT6plex)	Transferrin receptor protein 1 OS=Homo sapiens OX=9606 GN=TFRC PE=1 SV=2	P02786	2	772.976	1	1.81	0	74	0	209109	174750	202986	178385	175742	200102
AQNSVIIVDK	N-Term(TMT6plex); K10(TMT6plex)	Transferrin receptor protein 1 OS=Homo sapiens OX=9606 GN=TFRC PE=1 SV=2	P02786	2	772.975	1	0.39	0	74	0	176113	154011	148643	164847	148117	161320
KLQEVGQVSV	N-Term(TMT6plex); K1(TMT6plex)	Integrin alpha-V OS=Homo sapiens OX=9606 GN=ITGAV PE=1 SV=2	P06756	2	772.974	1	-0.63	0	47	0	128943	99896.2	120770	143534	111166	145310
KLQEVGQVSV	N-Term(TMT6plex); K1(TMT6plex)	Integrin alpha-V OS=Homo sapiens OX=9606 GN=ITGAV PE=1 SV=2	P06756	2	772.973	1	-1.58	0	29	0	91075	79091.8	94165.3	113856	112739	97060.4
NEFPEPIKL	N-Term(TMT6plex); K8(TMT6plex)	Ras-related protein Rab-7a OS=Homo sapiens OX=9606 GN=RAB7A PE=1 SV=1	P51149	2	772.959	1	1.27	13.4727	30	0	1.35922e+06	1.0915e+06	1.18008e+06	1.11365e+06	945185	1.20584e+06
KIGDEPPKV	N-Term(TMT6plex); K1(TMT6plex); K8(TMT6plex)	Myeloid leukemia factor 1 OS=Homo sapiens OX=9606 GN=MLF1 PE=1 SV=1	P58340	3	557.353	1	-1.5	0	17	0	740673	552962	620397	623003	522098	598374
RIFEPPPPK	N-Term(TMT6plex); K9(TMT6plex)	Pre-mRNA-splicing factor ATP-dependent RNA helicase DHX15 OS=Homo sapiens OX=9606 GN=DHX15 PE=1 SV=2	O43143	3	513.653	1	-1.75	14.9996	27	0	105898	89668.2	98013.1	106866	80370.4	114615
ATNYITRNK	N-Term(TMT6plex); K9(TMT6plex)	Pescadillo homolog OS=Homo sapiens OX=9606 GN=PES1 PE=1 SV=1	O00541	3	513.64	1	0.59	0	16	0	1256955	1.00933e+06	1.14575e+06	1.04419e+06	976154	1.18928e+06
ATNYITRNK	N-Term(TMT6plex); K9(TMT6plex)	Pescadillo homolog OS=Homo sapiens OX=9606 GN=PES1 PE=1 SV=1	O00541	3	513.64	1	-0.36	0	18	0	1.02117e+06	829608	863301	847416	721957	873863
REAEFTKSI	N-Term(TMT6plex); K7(TMT6plex)	Signal peptidase complex subunit 2 OS=Homo sapiens OX=9606 GN=SPCS2 PE=1 SV=3	Q15005	3	513.636	1	-0.91	0	26	0	134012	116517	133119	117179	110287	143082
ATMATSGSARK	N-Term(TMT6plex); K11(TMT6plex)	Eukaryotic initiation factor 4A-III OS=Homo sapiens OX=9606 GN=EIF4A3 PE=1 SV=4	P38919	3	513.63	1	2.17	0	30	0	507993	440573	494710	469208	393961	514197
ATMATSGSARK	N-Term(TMT6plex); K11(TMT6plex)	Eukaryotic initiation factor 4A-III OS=Homo sapiens OX=9606 GN=EIF4A3 PE=1 SV=4	P38919	3	513.63	1	2.17	0	23	0	189528	181380	219687	182531	153446	212465
LLLPDYYLVTV	N-Term(TMT6plex)	Staphylococcal nuclease domain-containing protein 1 OS=Homo sapiens OX=9606 GN=SND1 PE=1 SV=1	Q7KZF4	2	769.458	1	0.63	0	70	0	13506.4	13045	17074.2	19836.6	16918.3	15231.9
GTAYEQLIGK	N-Term(TMT6plex); K10(TMT6plex)	Pleckstrin homology domain-containing family H member 1 OS=Homo sapiens OX=9606 GN=PLEKHH1 PE=2 SV=2	Q9ULM0	2	769.456	1	3.62	0	27	0	67553.6	57758.9	73426	52975	60833.8	58571.6
AVHEAWAGMLK	N-Term(TMT6plex); K11(TMT6plex)	Protein canopy homolog 4 OS=Homo sapiens OX=9606 GN=CNPY4 PE=1 SV=1	Q8N129	3	557.652	1	-2.87	0	54	0	63204.5	57869.7	64496.9	66233.9	56909.1	63998.9
AVHEAWAGMLK	N-Term(TMT6plex); K11(TMT6plex)	Protein canopy homolog 4 OS=Homo sapiens OX=9606 GN=CNPY4 PE=1 SV=1	Q8N129	3	557.652	1	-2.21	0	49	0	56353.6	56866	60022.5	57796.9	49805	69710.3
AVYENAREK	N-Term(TMT6plex); K9(TMT6plex)	Integrator complex subunit 8 OS=Homo sapiens OX=9606 GN=INTS8 PE=1 SV=1	Q75QN2	3	513.297	1	1.79	19.8996	34	0	1.54667e+06	1.2891e+06	1.36475e+06	1.24155e+06	1.14183e+06	1.29557e+06
AQAESLRYK	N-Term(TMT6plex); K9(TMT6plex)	40S ribosomal protein S3 OS=Homo sapiens OX=9606 GN=RPS3 PE=1 SV=2	P23396	3	508.637	1	1.26	4.79216	19	0	5.20514e+06	4.08878e+06	4544894	4.29489e+06	3.69665e+06	4.28064e+06
SVFEDPVISK	N-Term(TMT6plex); K10(TMT6plex)	28S ribosomal protein S7, mitochondrial OS=Homo sapiens OX=9606 GN=MRPS7 PE=1 SV=2	Q9Y2R9	3	526.976	1	-1	0	42	0	169849	134622	163367	157662	136221	134073
SVFEDPVISK	N-Term(TMT6plex); K10(TMT6plex)	28S ribosomal protein S7, mitochondrial OS=Homo sapiens OX=9606 GN=MRPS7 PE=1 SV=2	Q9Y2R9	2	789.963	1	2.33	0	59	0	541259	410734	468300	417432	395617	448623
GQNPTNAEVLK	N-Term(TMT6plex); K11(TMT6plex)	Myosin light polypeptide 6 OS=Homo sapiens OX=9606 GN=MYL6 PE=1 SV=2	P60660; P14649	2	814.971	2	-1.35	0	56	0	118961	114686	118698	108510	97694.8	103129
SVPEFPLSPPK	N-Term(TMT6plex); K11(TMT6plex)	Stathmin OS=Homo sapiens OX=9606 GN=STMN1 PE=1 SV=3	P16949	3	552.664	1	0.33	0	42	0	128643	104145	104322	110916	79441.2	104626
SVPEFPLSPPK	N-Term(TMT6plex); K11(TMT6plex)	Stathmin OS=Homo sapiens OX=9606 GN=STMN1 PE=1 SV=3	P16949	3	552.664	1	0.44	0	53	0	75490.1	58762	61485.1	55671.4	55356.6	58664.6
SVPEFPLSPPK	N-Term(TMT6plex); K11(TMT6plex)	Stathmin OS=Homo sapiens OX=9606 GN=STMN1 PE=1 SV=3	P16949	2	828.494	1	1.67	0	51	0	78294.5	65073.4	68814.6	62210.5	47598.3	64459.8
VSDPSSPQYGK	N-Term(TMT6plex); K11(TMT6plex)	Tripeptidyl-peptidase 1 OS=Homo sapiens OX=9606 GN=TPP1 PE=1 SV=2	O14773	2	811.944	1	0.72	0	66	0	351838	270225	300080	291298	257182	304376
VSDPSSPQYGK	N-Term(TMT6plex); K11(TMT6plex)	Tripeptidyl-peptidase 1 OS=Homo sapiens OX=9606 GN=TPP1 PE=1 SV=2	O14773	2	811.943	1	-0.03	0	64	0	169356	136466	189259	152386	131125	162553
AVYDRPGASPK	N-Term(TMT6plex); K11(TMT6plex)	Nuclear pore complex protein Nup160 OS=Homo sapiens OX=9606 GN=NUP160 PE=1 SV=3	Q12769	3	540.316	1	1.94	0	26	0	1.11498e+06	857138	995864	948443	854547	1.02227e+06
AVYDRPGASPK	N-Term(TMT6plex); K11(TMT6plex)	Nuclear pore complex protein Nup160 OS=Homo sapiens OX=9606 GN=NUP160 PE=1 SV=3	Q12769	3	540.316	1	0.47	0	26	0	825950	710161	811458	755312	711856	787691
KEINTNQEAL	N-Term(TMT6plex); K1(TMT6plex)	V-type proton ATPase 116 kDa subunit a1 OS=Homo sapiens OX=9606 GN=ATP6V0A1 PE=1 SV=3	Q93050	2	809.464	1	-0.31	0	42	0	39995.4	33118.3	43684.9	28590.3	35848.7	41772.5
GTADVHFERK	N-Term(TMT6plex); K10(TMT6plex)	THO complex subunit 4 OS=Homo sapiens OX=9606 GN=ALYREF PE=1 SV=3	Q86V81	4	405.233	1	0.51	25.7532	15	0	250100	219818	219509	248899	220065	254169
ADLGNEERKQ	N-Term(TMT6plex); K9(TMT6plex)	Small acidic protein OS=Homo sapiens OX=9606 GN=SMAP PE=1 SV=1	O00193	3	539.971	1	2.29	14.585	16	0	131575	132995	173578	127165	88194.4	105615
AIYDHINEGK	N-Term(TMT6plex); K10(TMT6plex)	Cytochrome b-c1 complex subunit 9 OS=Homo sapiens OX=9606 GN=UQCR10 PE=1 SV=3	Q9UDW1	3	539.971	1	-1.33	24.166	30	0	156124	132624	142911	157081	150249	165802
GQNPTNAEVLK	N-Term(TMT6plex); K11(TMT6plex)	Myosin light polypeptide 6 OS=Homo sapiens OX=9606 GN=MYL6 PE=1 SV=2	P60660; P14649	2	814.972	2	-0.08	0	54	0	55626.5	45308.8	60419.1	55563.7	49105.2	59937.9
RLQEELEKL	N-Term(TMT6plex); K8(TMT6plex)	Ribosome-binding protein 1 OS=Homo sapiens OX=9606 GN=RRBP1 PE=1 SV=5	Q9P2E9	3	539.331	1	-0.73	15.5158	15	0	288566	215873	247720	263577	207938	279264
ALWHDAENQTVV	N-Term(TMT6plex)	Nuclear pore complex protein Nup160 OS=Homo sapiens OX=9606 GN=NUP160 PE=1 SV=3	Q12769	2	806.42	1	-0.39	0	34	0	29333.3	29232.7	27417.2	27952.7	22338.3	27450.6
ALWHDAENQTVV	N-Term(TMT6plex)	Nuclear pore complex protein Nup160 OS=Homo sapiens OX=9606 GN=NUP160 PE=1 SV=3	Q12769	2	806.418	1	-2.21	0	41	0	43931.9	38009.7	36682.7	37160.3	32162.9	28851.5
STIGPEGVHQK	N-Term(TMT6plex); K11(TMT6plex)	Paralemmin-2 OS=Homo sapiens OX=9606 GN=PALM2 PE=1 SV=3	Q8IXS6	3	537.648	1	1.09	0	45	0	107338	101550	98391.6	89951.3	77001.9	101763
TIQSGEQPYK	N-Term(TMT6plex); K10(TMT6plex)	NADH dehydrogenase [ubiquinone] iron-sulfur protein 5 OS=Homo sapiens OX=9606 GN=NDUFS5 PE=1 SV=3	O43920	2	804.953	1	-0.02	0	56	0	978632	741296	837640	838665	725597	871259
TIQSGEQPYK	N-Term(TMT6plex); K10(TMT6plex)	NADH dehydrogenase [ubiquinone] iron-sulfur protein 5 OS=Homo sapiens OX=9606 GN=NDUFS5 PE=1 SV=3	O43920	3	536.971	1	-0.45	0	49	0	298126	256858	299965	281945	269540	292332
TIQSGEQPYK	N-Term(TMT6plex); K10(TMT6plex)	NADH dehydrogenase [ubiquinone] iron-sulfur protein 5 OS=Homo sapiens OX=9606 GN=NDUFS5 PE=1 SV=3	O43920	2	804.952	1	-1.62	0	45	0	850902	664311	780867	716920	676703	807882
TIQSGEQPYK	N-Term(TMT6plex); K10(TMT6plex)	NADH dehydrogenase [ubiquinone] iron-sulfur protein 5 OS=Homo sapiens OX=9606 GN=NDUFS5 PE=1 SV=3	O43920	3	536.97	1	-2.04	0	37	0	250118	193220	231345	223675	192079	208747
ADEDYGRDSGPPT	N-Term(TMT6plex)	Nuclear ubiquitous casein and cyclin-dependent kinase substrate 1 OS=Homo sapiens OX=9606 GN=NUCKS1 PE=1 SV=1	Q9H1E3	2	804.872	1	1.15	0	46	0	429493	441844	557506	380233	257001	351705
ADEDYGRDSGPPT	N-Term(TMT6plex)	Nuclear ubiquitous casein and cyclin-dependent kinase substrate 1 OS=Homo sapiens OX=9606 GN=NUCKS1 PE=1 SV=1	Q9H1E3	2	804.871	1	0.32	0	42	0	442492	415992	514996	373640	260296	360880
ILMEHIHKL	N-Term(TMT6plex); M3(Oxidation); K8(TMT6plex)	60S ribosomal protein L19 OS=Homo sapiens OX=9606 GN=RPL19 PE=1 SV=1	P84098	3	536.662	1	0.19	0	25	0	204206	178122	217369	191924	182555	206022
ILMEHIHKL	N-Term(TMT6plex); M3(Oxidation); K8(TMT6plex)	60S ribosomal protein L19 OS=Homo sapiens OX=9606 GN=RPL19 PE=1 SV=1	P84098	4	402.748	1	-0.16	0	30	0	514117	357931	488075	468157	438258	573230
ILMEHIHKL	N-Term(TMT6plex); M3(Oxidation); K8(TMT6plex)	60S ribosomal protein L19 OS=Homo sapiens OX=9606 GN=RPL19 PE=1 SV=1	P84098	4	402.748	1	-0.39	0	26	0	619910	457329	527084	469203	459814	576098
SVQEYFVRK	N-Term(TMT6plex); K9(TMT6plex)	DNA topoisomerase 2-binding protein 1 OS=Homo sapiens OX=9606 GN=TOPBP1 PE=1 SV=3	Q92547	3	538.652	1	-0.44	21.8324	26	0	860570	655643	741179	709974	657115	719528
SQGPISKPK	N-Term(TMT6plex); K7(TMT6plex); K9(TMT6plex)	Bromodomain-containing protein 2 OS=Homo sapiens OX=9606 GN=BRD2 PE=1 SV=2	P25440	3	543.681	1	-1.17	3.96567	23	0	864930	654729	731905	683646	668026	782794
STYGTHIHEK	N-Term(TMT6plex); K10(TMT6plex)	Cleavage and polyadenylation specificity factor subunit 3 OS=Homo sapiens OX=9606 GN=CPSF3 PE=1 SV=1	Q9UKF6	4	408.479	1	-0.62	0	39	0	275730	255686	286916	271416	228697	294854
STYGTHIHEK	N-Term(TMT6plex); K10(TMT6plex)	Cleavage and polyadenylation specificity factor subunit 3 OS=Homo sapiens OX=9606 GN=CPSF3 PE=1 SV=1	Q9UKF6	4	408.48	1	0.57	2.52137	38	0	284020	238273	287490	256115	243591	298002
SLYSVPEGQSK	N-Term(TMT6plex); K11(TMT6plex)	MICOS complex subunit MIC26 OS=Homo sapiens OX=9606 GN=APOO PE=1 SV=1	Q9BUR5	2	826.966	1	-0.52	0	24	0	157358	131200	153844	137383	129834	168680
SLYSVPEGQSK	N-Term(TMT6plex); K11(TMT6plex)	MICOS complex subunit MIC26 OS=Homo sapiens OX=9606 GN=APOO PE=1 SV=1	Q9BUR5	3	551.646	1	-0.75	11.1677	29	0	60078	50722.1	74415.5	51559.7	39662.4	61787.4
SLYSVPEGQSK	N-Term(TMT6plex); K11(TMT6plex)	MICOS complex subunit MIC26 OS=Homo sapiens OX=9606 GN=APOO PE=1 SV=1	Q9BUR5	2	826.966	1	-1.33	0	63	0	149890	126028	138698	128035	129753	132776
ATSGETLEENEAGD	N-Term(TMT6plex)	Proliferation-associated protein 2G4 OS=Homo sapiens OX=9606 GN=PA2G4 PE=1 SV=3	Q9UQ80	2	826.378	1	0.04	0	63	0	53633.5	50002.4	49593.6	50236.7	26877.1	48107.9
ATSGETLEENEAGD	N-Term(TMT6plex)	Proliferation-associated protein 2G4 OS=Homo sapiens OX=9606 GN=PA2G4 PE=1 SV=3	Q9UQ80	2	826.373	1	-6.47	0	67	0	66713.2	51912.3	60652.1	46202.3	37419.7	47714.7
GVDSSIFQNPK	N-Term(TMT6plex); K11(TMT6plex)	Activating signal cointegrator 1 complex subunit 1 OS=Homo sapiens OX=9606 GN=ASCC1 PE=1 SV=1	Q8N9N2	3	550.649	1	3.15	18.3219	29	0	32932.3	31269.1	34630.7	35212.8	34867.8	37979.9
KETGGVEKL	N-Term(TMT6plex); K1(TMT6plex); K8(TMT6plex)	Double-strand-break repair protein rad21 homolog OS=Homo sapiens OX=9606 GN=RAD21 PE=1 SV=2	O60216	3	550.013	1	-1.01	0	15	0	446706	342324	429980	393758	348980	425737
KETGGVEKL	N-Term(TMT6plex); K1(TMT6plex); K8(TMT6plex)	Double-strand-break repair protein rad21 homolog OS=Homo sapiens OX=9606 GN=RAD21 PE=1 SV=2	O60216	3	550.012	1	-2.46	0	16	0	683592	538515	596501	552479	521861	594403
SVYYNEATGGK	N-Term(TMT6plex); K11(TMT6plex)	Tubulin beta chain OS=Homo sapiens OX=9606 GN=TUBB PE=1 SV=2	P07437	2	823.942	1	-1.07	0	65	0	287870	229804	280577	225874	231390	263743
SVYYNEATGGK	N-Term(TMT6plex); K11(TMT6plex)	Tubulin beta chain OS=Homo sapiens OX=9606 GN=TUBB PE=1 SV=2	P07437	2	823.942	1	-1.14	0	82	0	232350	181806	207204	186460	168209	199571
AVFPSLLTNPK	N-Term(TMT6plex); K11(TMT6plex)	Importin subunit alpha-1 OS=Homo sapiens OX=9606 GN=KPNA2 PE=1 SV=1	P52292	3	549.008	1	0.99	0	31	0	25309.9	25412.2	26949.8	27744.8	23204.6	21548.5
GEIQEIVKTGL	N-Term(TMT6plex); K8(TMT6plex)	Coatomer subunit beta' OS=Homo sapiens OX=9606 GN=COPB2 PE=1 SV=2	P35606	2	823.004	1	3.74	24.6639	27	0	124956	119931	130170	112194	116132	129613
SVPEFPLSPPK	N-Term(TMT6plex); K11(TMT6plex)	Stathmin OS=Homo sapiens OX=9606 GN=STMN1 PE=1 SV=3	P16949	3	552.664	1	-0.55	0	45	0	82331.9	83732.7	70335.7	69389.5	65247.3	71152.5
GTEFGGSIYQK	N-Term(TMT6plex); K11(TMT6plex)	Voltage-dependent anion-selective channel protein 1 OS=Homo sapiens OX=9606 GN=VDAC1 PE=1 SV=2	P45880; P21796; Q9Y277	2	822.954	3	0.79	0	64	0	981682	764257	882041	849296	762228	888938
GTEFGGSIYQK	N-Term(TMT6plex); K11(TMT6plex)	Voltage-dependent anion-selective channel protein 1 OS=Homo sapiens OX=9606 GN=VDAC1 PE=1 SV=2	P45880; P21796; Q9Y277	2	822.954	3	0.72	0	70	0	848721	649540	777793	753810	638041	769633
GTEFGGSIYQK	N-Term(TMT6plex); K11(TMT6plex)	Voltage-dependent anion-selective channel protein 1 OS=Homo sapiens OX=9606 GN=VDAC1 PE=1 SV=2	P45880; P21796; Q9Y277	3	548.972	3	0.67	14.1181	51	0	333995	271854	314378	276427	290527	350825
GTEFGGSIYQK	N-Term(TMT6plex); K11(TMT6plex)	Voltage-dependent anion-selective channel protein 1 OS=Homo sapiens OX=9606 GN=VDAC1 PE=1 SV=2	P45880; P21796; Q9Y277	3	548.971	3	0.12	6.09899	60	0	255778	211494	248158	229431	237845	238831
KVIDPVTGK	N-Term(TMT6plex); K1(TMT6plex); K9(TMT6plex)	28S ribosomal protein S17, mitochondrial OS=Homo sapiens OX=9606 GN=MRPS17 PE=1 SV=1	Q9Y2R5	3	548.693	1	-0.81	13.8786	19	0	96513.6	73198.7	87452.8	81165	74321.4	96825.7
AETGQVQKIVL	N-Term(TMT6plex); K8(TMT6plex)	Clathrin heavy chain 1 OS=Homo sapiens OX=9606 GN=CLTC PE=1 SV=5	Q00610	2	822.511	1	2.71	0	29	0	74800.1	56946	87054.5	72218.4	54273.4	86032.1
RIYPPQFHK	N-Term(TMT6plex); K9(TMT6plex)	Ankyrin repeat and SOCS box protein 4 OS=Homo sapiens OX=9606 GN=ASB4 PE=2 SV=1	Q9Y574	4	411.75	1	0.7	28.1338	19	0	53865.9	61480.1	69952.2	66836.6	53080.9	63564.6
SLQEVTIHEK	N-Term(TMT6plex); K10(TMT6plex)	Anaphase-promoting complex subunit 1 OS=Homo sapiens OX=9606 GN=ANAPC1 PE=1 SV=1	Q9H1A4	3	547.991	1	0.91	0	39	0	60794	59858.7	61890.5	53672.9	51758.5	69290.4
SVPEFPLSPPK	N-Term(TMT6plex); K11(TMT6plex)	Stathmin OS=Homo sapiens OX=9606 GN=STMN1 PE=1 SV=3	P16949	2	828.492	1	0.27	0	41	0	86013.4	71622.5	94648.3	77374.6	60244.9	77587.9
RQIPYTMMK	N-Term(TMT6plex); M7(Oxidation); K9(TMT6plex)	Phosphate carrier protein, mitochondrial OS=Homo sapiens OX=9606 GN=SLC25A3 PE=1 SV=2	Q00325	3	547.98	1	1.35	0	30	0	94160.7	79639.8	98517.5	77736.8	83012.8	105401
KVIGTPHAK	N-Term(TMT6plex); K1(TMT6plex); K9(TMT6plex)	Nucleolus and neural progenitor protein OS=Homo sapiens OX=9606 GN=NEPRO PE=1 SV=3	Q6NW34	4	410.271	1	-2.49	14.1542	26	0	95857.3	92602.4	129726	110976	95513.1	109212
STIGETSKK	N-Term(TMT6plex); K8(TMT6plex); K9(TMT6plex)	Probable RNA-binding protein 23 OS=Homo sapiens OX=9606 GN=RBM23 PE=1 SV=1	Q86U06	3	546.674	1	2.29	0	17	0	6236652	4891459	5570370	5041049	4.71819e+06	5331476
SVADLAESIMK	N-Term(TMT6plex); M10(Oxidation); K11(TMT6plex)	L-lactate dehydrogenase A chain OS=Homo sapiens OX=9606 GN=LDHA PE=1 SV=2	P00338	3	546.642	1	-4.77	16.0606	58	0	25073.4	19344.9	20878.9	29127.2	21240.9	22277
IQFNPPLSEK	N-Term(TMT6plex); K10(TMT6plex)	Lysine-specific histone demethylase 1B OS=Homo sapiens OX=9606 GN=KDM1B PE=1 SV=3	Q8NB78	2	815.982	1	0.21	0	59	0	252668	185307	225320	221938	181742	230951
ILMEHIHKL	N-Term(TMT6plex); M3(Oxidation); K8(TMT6plex)	60S ribosomal protein L19 OS=Homo sapiens OX=9606 GN=RPL19 PE=1 SV=1	P84098	4	402.748	1	-1	0	19	0	46432.3	33512.8	45652.3	40173.9	37258.7	45599.7
ILMEHIHKL	N-Term(TMT6plex); M3(Oxidation); K8(TMT6plex)	60S ribosomal protein L19 OS=Homo sapiens OX=9606 GN=RPL19 PE=1 SV=1	P84098	4	402.748	1	-1.15	9.05678	27	0	234586	166008	208893	197665	179814	219172
ILMEHIHKL	N-Term(TMT6plex); M3(Oxidation); K8(TMT6plex)	60S ribosomal protein L19 OS=Homo sapiens OX=9606 GN=RPL19 PE=1 SV=1	P84098	4	402.748	1	-1.53	2.43806	29	0	470256	419250	475640	413600	417151	470023
ILMEHIHKL	N-Term(TMT6plex); M3(Oxidation); K8(TMT6plex)	60S ribosomal protein L19 OS=Homo sapiens OX=9606 GN=RPL19 PE=1 SV=1	P84098	3	536.661	1	-1.98	11.6157	25	0	196062	148650	176106	142538	146747	174106
VVQEPGQVFK	N-Term(TMT6plex); K10(TMT6plex)	Exportin-6 OS=Homo sapiens OX=9606 GN=XPO6 PE=1 SV=1	Q96QU8	3	530.321	1	0.51	0	39	0	53157.7	54817.1	68111.7	58577.9	58163.8	60436.2
VVQEPGQVFK	N-Term(TMT6plex); K10(TMT6plex)	Exportin-6 OS=Homo sapiens OX=9606 GN=XPO6 PE=1 SV=1	Q96QU8	2	794.976	1	-0.36	0	57	0	393101	310843	343272	322481	279025	358933
AVFEWHITK	N-Term(TMT6plex); K9(TMT6plex)	Peroxisomal multifunctional enzyme type 2 OS=Homo sapiens OX=9606 GN=HSD17B4 PE=1 SV=3	P51659	3	530.314	1	0.91	16.8844	41	0	142828	106523	131948	115417	119752	136303
AVFEWHITK	N-Term(TMT6plex); K9(TMT6plex)	Peroxisomal multifunctional enzyme type 2 OS=Homo sapiens OX=9606 GN=HSD17B4 PE=1 SV=3	P51659	3	530.313	1	-1.17	13.9744	39	0	132131	118519	130104	126420	113867	138458
RVIGSELVQK	N-Term(TMT6plex); K10(TMT6plex)	26S proteasome regulatory subunit 7 OS=Homo sapiens OX=9606 GN=PSMC2 PE=1 SV=3	P35998	3	529.672	1	1.52	0	21	0	132391	94145.6	135086	115334	112120	125145
FLDPNNIPKA	N-Term(TMT6plex); K9(TMT6plex)	Probable dolichyl pyrophosphate Glc1Man9GlcNAc2 alpha-1,3-glucosyltransferase OS=Homo sapiens OX=9606 GN=ALG8 PE=1 SV=2	Q9BVK2	2	793.969	1	0.27	29.2723	40	0	215842	167753	180765	172737	141334	179002
AVMAESAFSFK	N-Term(TMT6plex); M3(Oxidation); K11(TMT6plex)	COP9 signalosome complex subunit 8 OS=Homo sapiens OX=9606 GN=COPS8 PE=1 SV=1	Q99627	3	554.638	1	0.63	29.7086	43	0	40383.9	22012.9	28457.9	32545.7	27712.8	34800.6
ASMENQPHSK	N-Term(TMT6plex); K10(TMT6plex)	Long-chain-fatty-acid--CoA ligase 3 OS=Homo sapiens OX=9606 GN=ACSL3 PE=1 SV=3	O95573	3	529.616	1	-2.43	0	32	0	89979.9	82480.4	89336.9	95075.9	67519	79765.2
ASMENQPHSK	N-Term(TMT6plex); K10(TMT6plex)	Long-chain-fatty-acid--CoA ligase 3 OS=Homo sapiens OX=9606 GN=ACSL3 PE=1 SV=3	O95573	3	529.615	1	-2.77	0	38	0	101583	89800.9	110592	82174.4	94146.7	104185
SLLDEFYKL	N-Term(TMT6plex); K8(TMT6plex)	Caprin-1 OS=Homo sapiens OX=9606 GN=CAPRIN1 PE=1 SV=2	Q14444	2	793.47	1	4.97	20.6769	37	0	171993	163580	158230	162660	162323	153882
SVHWFPVQK	N-Term(TMT6plex); K9(TMT6plex)	SRR1-like protein OS=Homo sapiens OX=9606 GN=SRRD PE=2 SV=1	Q9UH36	3	529.314	1	0.58	11.2323	39	0	77181.6	56553.4	75293.7	67187.9	56159.2	70031.4
KLIDGQVIQL	N-Term(TMT6plex); K1(TMT6plex)	Zinc finger protein 143 OS=Homo sapiens OX=9606 GN=ZNF143 PE=1 SV=2	P52747	2	793.011	1	3.73	0	45	0	147732	112883	128496	131933	106906	120209
KLIDGQVIQL	N-Term(TMT6plex); K1(TMT6plex)	Zinc finger protein 143 OS=Homo sapiens OX=9606 GN=ZNF143 PE=1 SV=2	P52747	2	793.011	1	3.27	0	44	0	188548	153091	155928	145374	134553	147942
REEPEKIIL	N-Term(TMT6plex); K6(TMT6plex)	A-kinase anchor protein 13 OS=Homo sapiens OX=9606 GN=AKAP13 PE=1 SV=2	Q12802	3	528.996	1	0.3	0	23	0	206169	148579	174112	173615	142115	175640
REEPEKIIL	N-Term(TMT6plex); K6(TMT6plex)	A-kinase anchor protein 13 OS=Homo sapiens OX=9606 GN=AKAP13 PE=1 SV=2	Q12802	3	528.995	1	-1.08	0	17	0	191618	158857	164393	164958	139808	160213
GTVIHFNNPK	N-Term(TMT6plex); K10(TMT6plex)	Transcription factor BTF3 OS=Homo sapiens OX=9606 GN=BTF3 PE=1 SV=1	Q96K17; P20290	3	528.981	2	1.08	0	40	0	837028	711097	781452	673167	666597	733550
GTVIHFNNPK	N-Term(TMT6plex); K10(TMT6plex)	Transcription factor BTF3 OS=Homo sapiens OX=9606 GN=BTF3 PE=1 SV=1	Q96K17; P20290	3	528.98	2	-1.34	10.9343	24	0	421594	323451	385156	372724	349671	377665
ALLDQFYEK	N-Term(TMT6plex); K9(TMT6plex)	Sushi repeat-containing protein SRPX OS=Homo sapiens OX=9606 GN=SRPX PE=1 SV=1	P78539	2	792.959	1	3.99	16.9486	55	0	210407	168733	188912	201974	165379	222403
ALLDQFYEK	N-Term(TMT6plex); K9(TMT6plex)	Sushi repeat-containing protein SRPX OS=Homo sapiens OX=9606 GN=SRPX PE=1 SV=1	P78539	2	792.957	1	1.67	25.3396	55	0	307765	249387	269468	249489	231822	274955
ASYGVSKGK	N-Term(TMT6plex); K7(TMT6plex); K9(TMT6plex)	Heterogeneous nuclear ribonucleoprotein U OS=Homo sapiens OX=9606 GN=HNRNPU PE=1 SV=6	Q00839	3	528.662	1	-1.44	0	18	0	4594909	3295115	3.71968e+06	3.31158e+06	3245500	3.89169e+06
STIGVDGSVYK	N-Term(TMT6plex); K11(TMT6plex)	Hexokinase-2 OS=Homo sapiens OX=9606 GN=HK2 PE=1 SV=2	P52789	2	792.457	1	1.83	27.4054	38	0	151762	127916	146462	118084	92636.9	130342
STIGVDGSVYK	N-Term(TMT6plex); K11(TMT6plex)	Hexokinase-2 OS=Homo sapiens OX=9606 GN=HK2 PE=1 SV=2	P52789	2	792.456	1	-0.17	0	45	0	182195	155278	168724	173513	130285	178892
GTMEWIMIK	N-Term(TMT6plex); M3(Oxidation); K9(TMT6plex)	Small integral membrane protein 4 OS=Homo sapiens OX=9606 GN=SMIM4 PE=1 SV=2	Q8WVI0	2	791.942	1	1.45	0	35	0	339390	290665	327775	300058	268631	275859
GTMEWIMIK	N-Term(TMT6plex); M3(Oxidation); K9(TMT6plex)	Small integral membrane protein 4 OS=Homo sapiens OX=9606 GN=SMIM4 PE=1 SV=2	Q8WVI0	2	791.941	1	0.14	0	45	0	341845	269170	333230	296110	273449	295223
TLLEDGTFKV	N-Term(TMT6plex); K9(TMT6plex)	NmrA-like family domain-containing protein 1 OS=Homo sapiens OX=9606 GN=NMRAL1 PE=1 SV=1	Q9HBL8	2	790.973	1	5.4	24.4756	53	0	290954	235686	291421	243374	219461	262062
AVMAESAFSFK	N-Term(TMT6plex); M3(Oxidation); K11(TMT6plex)	COP9 signalosome complex subunit 8 OS=Homo sapiens OX=9606 GN=COPS8 PE=1 SV=1	Q99627	2	831.453	1	0.71	13.7951	60	0	159199	108680	134346	127879	137931	135938
AVMAESAFSFK	N-Term(TMT6plex); M3(Oxidation); K11(TMT6plex)	COP9 signalosome complex subunit 8 OS=Homo sapiens OX=9606 GN=COPS8 PE=1 SV=1	Q99627	2	831.453	1	0.86	15.2451	54	0	108293	96037.4	97762.3	105736	85691.9	89573.6
VVQEPGQVFK	N-Term(TMT6plex); K10(TMT6plex)	Exportin-6 OS=Homo sapiens OX=9606 GN=XPO6 PE=1 SV=1	Q96QU8	2	794.977	1	0.64	0	47	0	388581	318628	344538	339833	293098	374438
SVFEDPVISK	N-Term(TMT6plex); K10(TMT6plex)	28S ribosomal protein S7, mitochondrial OS=Homo sapiens OX=9606 GN=MRPS7 PE=1 SV=2	Q9Y2R9	2	789.962	1	0.94	0	65	0	1.17205e+06	880482	947327	890212	850179	923445
ALWDIETGQQTV	N-Term(TMT6plex)	Guanine nucleotide-binding protein G(I)/G(S)/G(T) subunit beta-2 OS=Homo sapiens OX=9606 GN=GNB2 PE=1 SV=3	P62879	3	530.617	1	-0.27	3.81924	55	0	60456	50025.7	55633.1	45790.3	41390.6	47235.3
ALWDIETGQQTV	N-Term(TMT6plex)	Guanine nucleotide-binding protein G(I)/G(S)/G(T) subunit beta-2 OS=Homo sapiens OX=9606 GN=GNB2 PE=1 SV=3	P62879	2	795.426	1	4.12	3.54435	89	0	553636	387906	460512	452268	365947	399417
GVYNLEIVDK	N-Term(TMT6plex); K10(TMT6plex)	Hyccin OS=Homo sapiens OX=9606 GN=FAM126A PE=1 SV=2	Q9BYI3	2	804.469	1	-5.72	0	32	0	151995	142665	160608	147909	137633	163691
GVYNLEIVDK	N-Term(TMT6plex); K10(TMT6plex)	Hyccin OS=Homo sapiens OX=9606 GN=FAM126A PE=1 SV=2	Q9BYI3	2	804.469	1	-6.55	0	68	0	234666	193616	193434	192756	184060	191328
SSLSGEELVTK	N-Term(TMT6plex); K11(TMT6plex)	Eukaryotic translation initiation factor 3 subunit C-like protein OS=Homo sapiens OX=9606 GN=EIF3CL PE=1 SV=1	B5ME19; Q99613	2	804.468	2	2.1	0	58	0	93212	85926	95778.6	85634.1	69751.3	98013.9
GSFVGELMYK	N-Term(TMT6plex); M8(Oxidation); K10(TMT6plex)	Calcium-binding mitochondrial carrier protein Aralar2 OS=Homo sapiens OX=9606 GN=SLC25A13 PE=1 SV=2	Q9UJS0	2	802.943	1	1.94	6.17187	49	0	234574	185279	208896	208812	178790	215346
GSFVGELMYK	N-Term(TMT6plex); M8(Oxidation); K10(TMT6plex)	Calcium-binding mitochondrial carrier protein Aralar2 OS=Homo sapiens OX=9606 GN=SLC25A13 PE=1 SV=2	Q9UJS0	2	802.942	1	0.5	9.87405	48	0	267669	183486	210428	195469	192173	211714
AALAKAIEK	N-Term(TMT6plex); K5(TMT6plex); K9(TMT6plex)	cAMP-dependent protein kinase type I-alpha regulatory subunit OS=Homo sapiens OX=9606 GN=PRKAR1A PE=1 SV=1	P10644	3	534.69	1	-0.41	0	16	0	1.54784e+06	1.10832e+06	1.31482e+06	1.23687e+06	1.1601e+06	1.24682e+06
KESEVFYEL	N-Term(TMT6plex); K1(TMT6plex)	Hypoxia-inducible factor 1-alpha OS=Homo sapiens OX=9606 GN=HIF1A PE=1 SV=1	Q16665	2	801.446	1	1.02	8.47128	44	0	312701	245162	284430	247554	245086	253091
KESEVFYEL	N-Term(TMT6plex); K1(TMT6plex)	Hypoxia-inducible factor 1-alpha OS=Homo sapiens OX=9606 GN=HIF1A PE=1 SV=1	Q16665	2	801.443	1	-2.64	12.0258	47	0	218499	171692	186852	188451	162410	200999
AEEDFYEKL	N-Term(TMT6plex); K8(TMT6plex)	DNA replication licensing factor MCM7 OS=Homo sapiens OX=9606 GN=MCM7 PE=1 SV=4	P33993	2	801.427	1	0.79	14.5542	39	0	377166	300877	348353	313194	336090	322951
AEEDFYEKL	N-Term(TMT6plex); K8(TMT6plex)	DNA replication licensing factor MCM7 OS=Homo sapiens OX=9606 GN=MCM7 PE=1 SV=4	P33993	2	801.427	1	0.79	7.01621	39	0	435939	331542	387310	348055	342306	352842
ATDDYHYEK	N-Term(TMT6plex); K9(TMT6plex)	Telomere length and silencing protein 1 homolog OS=Homo sapiens OX=9606 GN=C9orf78 PE=1 SV=1	Q9NZ63	3	533.938	1	-4.38	0	28	0	345484	261836	271895	259511	214364	232027
AVYGQKEIHR	N-Term(TMT6plex); K6(TMT6plex)	Ras GTPase-activating protein-binding protein 1 OS=Homo sapiens OX=9606 GN=G3BP1 PE=1 SV=1	Q13283	4	415.498	1	-1.39	0	28	0	99512.1	91391	95294.3	106839	83709	103828
GTMEWIMIK	N-Term(TMT6plex); M3(Oxidation); M7(Oxidation); K9(TMT6plex)	Small integral membrane protein 4 OS=Homo sapiens OX=9606 GN=SMIM4 PE=1 SV=2	Q8WVI0	3	533.629	1	2.55	0	35	0	270645	190945	240940	231211	226120	234443
GTMEWIMIK	N-Term(TMT6plex); M3(Oxidation); M7(Oxidation); K9(TMT6plex)	Small integral membrane protein 4 OS=Homo sapiens OX=9606 GN=SMIM4 PE=1 SV=2	Q8WVI0	2	799.939	1	0.72	0	25	0	2047938	1.40636e+06	1730430	1.70942e+06	1.53091e+06	1.58275e+06
GTMEWIMIK	N-Term(TMT6plex); M3(Oxidation); M7(Oxidation); K9(TMT6plex)	Small integral membrane protein 4 OS=Homo sapiens OX=9606 GN=SMIM4 PE=1 SV=2	Q8WVI0	2	799.938	1	0.34	0	25	0	1.32751e+06	884524	1.04863e+06	1071788	925049	998587
ESYSVYVYK	N-Term(TMT6plex); K9(TMT6plex)	Histone H2B type 1-D OS=Homo sapiens OX=9606 GN=H2BC5 PE=1 SV=2;Histone H2B type 1-K OS=Homo sapiens OX=9606 GN=H2BC12 PE=1 SV=3	Q5QNW6; Q99879; P58876; Q93079; O60814; Q99880; P62807; P57053; Q99877	2	798.44	9	0.37	0	29	0	68704.2	59037.9	56620.2	58015.7	48957.7	68566.7
SLHDALSGSGNPNP	N-Term(TMT6plex)	Galectin-3 OS=Homo sapiens OX=9606 GN=LGALS3 PE=1 SV=5	P17931	2	797.906	1	1.01	0	66	0	11781.6	9104.18	9897.13	11599.1	6683.56	8914.11
AVYGQKEIHR	N-Term(TMT6plex); K6(TMT6plex)	Ras GTPase-activating protein-binding protein 1 OS=Homo sapiens OX=9606 GN=G3BP1 PE=1 SV=1	Q13283	4	415.499	1	0.01	0	22	0	80486.5	55031.7	71532.3	67311.5	57096.7	80763.3
GTFDPDNLEK	N-Term(TMT6plex); K10(TMT6plex)	39S ribosomal protein L41, mitochondrial OS=Homo sapiens OX=9606 GN=MRPL41 PE=1 SV=1	Q8IXM3	2	797.43	1	0.08	0	60	0	672644	529938	612169	569944	515175	540713
GTFDPDNLEK	N-Term(TMT6plex); K10(TMT6plex)	39S ribosomal protein L41, mitochondrial OS=Homo sapiens OX=9606 GN=MRPL41 PE=1 SV=1	Q8IXM3	2	797.429	1	-0.53	0	60	0	898439	688043	756016	760246	668540	727296
KVIDEIYRV	N-Term(TMT6plex); K1(TMT6plex)	F-box only protein 28 OS=Homo sapiens OX=9606 GN=FBXO28 PE=1 SV=1	Q9NVF7	3	531.664	1	-0.21	15.5174	16	0	448573	340318	415518	393610	346955	399231
KVGEVIVTK	N-Term(TMT6plex); K1(TMT6plex); K9(TMT6plex)	60 kDa heat shock protein, mitochondrial OS=Homo sapiens OX=9606 GN=HSPD1 PE=1 SV=2	P10809	3	554.037	1	-1.16	0	40	0	821999	600974	680616	681191	631258	661214
KVGEVIVTK	N-Term(TMT6plex); K1(TMT6plex); K9(TMT6plex)	60 kDa heat shock protein, mitochondrial OS=Homo sapiens OX=9606 GN=HSPD1 PE=1 SV=2	P10809	3	554.037	1	-0.28	0	38	0	680799	530018	597292	577732	513460	619237
ILMEHIHKL	N-Term(TMT6plex); K8(TMT6plex)	60S ribosomal protein L19 OS=Homo sapiens OX=9606 GN=RPL19 PE=1 SV=1	P84098	4	398.749	1	-1.36	6.61105	28	0	30973.2	28075	25014.8	31449.5	31027.6	31432
ILMEHIHKL	N-Term(TMT6plex); K8(TMT6plex)	60S ribosomal protein L19 OS=Homo sapiens OX=9606 GN=RPL19 PE=1 SV=1	P84098	4	398.748	1	-2.36	22.14	24	0	30981.9	27897.8	31988.5	36183.6	33136.2	36307.8
RLGEAEGLMKV	N-Term(TMT6plex); K10(TMT6plex)	Putative sodium-coupled neutral amino acid transporter 10 OS=Homo sapiens OX=9606 GN=SLC38A10 PE=1 SV=2	Q9HBR0	3	554.332	1	-0.63	0	26	0	269574	260791	245152	210000	222074	248186
KETTYYDVL	N-Term(TMT6plex); K1(TMT6plex)	DnaJ homolog subfamily A member 1 OS=Homo sapiens OX=9606 GN=DNAJA1 PE=1 SV=2	P31689	2	795.444	1	-0.66	0	35	0	154782	146849	191370	155695	128383	161321
ALWDIETGQQTV	N-Term(TMT6plex)	Guanine nucleotide-binding protein G(I)/G(S)/G(T) subunit beta-2 OS=Homo sapiens OX=9606 GN=GNB2 PE=1 SV=3	P62879	2	795.425	1	3.81	19.9086	93	0	343281	288729	323742	308095	247140	294760
NQFPGFKEV	N-Term(TMT6plex); K7(TMT6plex)	U2 small nuclear ribonucleoprotein B'' OS=Homo sapiens OX=9606 GN=SNRPB2 PE=1 SV=1	P09012; P08579	3	508.625	2	-0.27	0	20	0	151117	116556	126025	102151	115027	148557
AVAEDGGLKK	N-Term(TMT6plex); K9(TMT6plex); K10(TMT6plex)	DCN1-like protein 5 OS=Homo sapiens OX=9606 GN=DCUN1D5 PE=1 SV=1	Q9BTE7	3	559.017	1	-0.4	5.00037	25	0	564608	427091	561187	477963	461947	502477
KIYEGQVEV	N-Term(TMT6plex); K1(TMT6plex)	60S ribosomal protein L5 OS=Homo sapiens OX=9606 GN=RPL5 PE=1 SV=3	P46777	2	761.948	1	0.72	0	42	0	2.9646e+06	2137207	2396345	2.26997e+06	2.04005e+06	2.39737e+06
SVWHGTLSK	N-Term(TMT6plex); K9(TMT6plex)	FAST kinase domain-containing protein 4 OS=Homo sapiens OX=9606 GN=TBRG4 PE=1 SV=1	Q969Z0	3	491.626	1	0.05	9.56723	24	0	419755	348847	442471	360483	370924	424036
SVWHGTLSK	N-Term(TMT6plex); K9(TMT6plex)	FAST kinase domain-containing protein 4 OS=Homo sapiens OX=9606 GN=TBRG4 PE=1 SV=1	Q969Z0	3	491.625	1	-0.82	19.359	25	0	499949	442857	487860	453621	435760	480914
ATTLPIRNK	N-Term(TMT6plex); K9(TMT6plex)	Ankyrin repeat domain-containing protein 17 OS=Homo sapiens OX=9606 GN=ANKRD17 PE=1 SV=3	O75179	3	491.317	1	0.91	24.2787	26	0	1.93865e+06	1.473e+06	1642192	1.52778e+06	1.36628e+06	1.62757e+06
RLQDAIAKV	N-Term(TMT6plex); K8(TMT6plex)	Cytospin-A OS=Homo sapiens OX=9606 GN=SPECC1L PE=1 SV=2	Q69YQ0	3	491.317	1	-0.02	28.4419	22	0	339104	306784	299628	276668	262070	278493
SVEEISTLVQK	N-Term(TMT6plex); K11(TMT6plex)	39S ribosomal protein L43, mitochondrial OS=Homo sapiens OX=9606 GN=MRPL43 PE=1 SV=1	Q8N983	3	564.339	1	1.19	0	51	0	250539	198877	218732	230449	213760	208994
VSMDYAISK	N-Term(TMT6plex); K9(TMT6plex)	Zinc finger protein 777 OS=Homo sapiens OX=9606 GN=ZNF777 PE=1 SV=3	Q9ULD5	2	736.417	1	2.14	6.85895	21	0	85133.2	97029.9	90356.7	76520.2	66227.9	68953.5
VSMDYAISK	N-Term(TMT6plex); K9(TMT6plex)	Zinc finger protein 777 OS=Homo sapiens OX=9606 GN=ZNF777 PE=1 SV=3	Q9ULD5	2	736.414	1	-1.35	8.15987	51	0	180466	141398	152518	160546	137424	156874
SVEEISTLVQK	N-Term(TMT6plex); K11(TMT6plex)	39S ribosomal protein L43, mitochondrial OS=Homo sapiens OX=9606 GN=MRPL43 PE=1 SV=1	Q8N983	2	846.005	1	1.92	5.67485	62	0	513817	433202	496478	485606	442485	501053
AVMVHQLSK	N-Term(TMT6plex); K9(TMT6plex)	Catenin beta-1 OS=Homo sapiens OX=9606 GN=CTNNB1 PE=1 SV=1	P35222	3	490.966	1	-1.69	0	37	0	123362	109214	116968	109514	106927	118891
AAFDGGFTVK	N-Term(TMT6plex); K10(TMT6plex)	Lon protease homolog 2, peroxisomal OS=Homo sapiens OX=9606 GN=LONP2 PE=1 SV=1	Q86WA8	3	490.949	1	-1.26	7.37133	61	0	116089	90337.2	106942	104315	82318.7	107768
AAFDGGFTVK	N-Term(TMT6plex); K10(TMT6plex)	Lon protease homolog 2, peroxisomal OS=Homo sapiens OX=9606 GN=LONP2 PE=1 SV=1	Q86WA8	3	490.949	1	-1.69	9.84791	43	0	61881.2	50027.4	50106.4	59617.3	51469.2	67496.3
TVADHIQKV	N-Term(TMT6plex); K8(TMT6plex)	Coatomer subunit gamma-1 OS=Homo sapiens OX=9606 GN=COPG1 PE=1 SV=1	Q9Y678	3	490.301	1	0.63	9.99768	43	0	163760	143435	164541	154718	136593	187787
GELGNGNIKL	N-Term(TMT6plex); K9(TMT6plex)	Proliferating cell nuclear antigen OS=Homo sapiens OX=9606 GN=PCNA PE=1 SV=1	P12004	3	491.631	1	-3.36	0	40	0	321135	248859	324049	279395	242464	297333
SVSDLFNTK	N-Term(TMT6plex); K9(TMT6plex)	Nesprin-2 OS=Homo sapiens OX=9606 GN=SYNE2 PE=1 SV=3	Q8WXH0	2	734.925	1	0.79	0	52	0	582350	473102	518900	501176	445849	544412
HVIETLIGK	N-Term(TMT6plex); K9(TMT6plex)	T-complex protein 1 subunit epsilon OS=Homo sapiens OX=9606 GN=CCT5 PE=1 SV=1	P48643	3	489.981	1	-0.97	0	30	0	149281	119432	116157	119764	97345.2	134310
HVIETLIGK	N-Term(TMT6plex); K9(TMT6plex)	T-complex protein 1 subunit epsilon OS=Homo sapiens OX=9606 GN=CCT5 PE=1 SV=1	P48643	3	489.981	1	-1.09	0	36	0	110994	90804.5	99301.6	97522.4	74912.9	97732.4
KTLEGEFSV	N-Term(TMT6plex); K1(TMT6plex)	Transcriptional repressor protein YY1 OS=Homo sapiens OX=9606 GN=YY1 PE=1 SV=2	P25490; O15391	2	734.427	2	0.97	0	37	0	524685	375827	421549	384834	338451	401735
KTLEGEFSV	N-Term(TMT6plex); K1(TMT6plex)	Transcriptional repressor protein YY1 OS=Homo sapiens OX=9606 GN=YY1 PE=1 SV=2	P25490; O15391	2	734.427	2	0.89	0	36	0	597315	429546	500823	509435	446033	514214
AVVGGLDIHK	N-Term(TMT6plex); K10(TMT6plex)	Calcineurin subunit B type 1 OS=Homo sapiens OX=9606 GN=PPP3R1 PE=1 SV=2	P63098	3	489.642	1	0.44	14.1284	26	0	35350.9	26649.7	34484.6	29058.8	26890.2	32141.6
AVVGGLDIHK	N-Term(TMT6plex); K10(TMT6plex)	Calcineurin subunit B type 1 OS=Homo sapiens OX=9606 GN=PPP3R1 PE=1 SV=2	P63098	3	489.64	1	-2.06	26.6089	47	0	55889.2	52580.5	55506.2	52463.9	57179.3	59458.1
KVSGDIFSR	N-Term(TMT6plex); K1(TMT6plex)	WASH complex subunit 1 OS=Homo sapiens OX=9606 GN=WASHC1 PE=1 SV=2	A8K0Z3; Q6VEQ5; C4AMC7	3	489.63	3	0.59	0	30	0	139464	122020	141467	130029	114676	129906
ATGDMSGLLK	N-Term(TMT6plex); M5(Oxidation); K10(TMT6plex)	Angio-associated migratory cell protein OS=Homo sapiens OX=9606 GN=AAMP PE=1 SV=2	Q13685	2	733.919	1	1.01	13.5065	41	0	782935	505346	617799	629625	534093	581523
ATGDMSGLLK	N-Term(TMT6plex); M5(Oxidation); K10(TMT6plex)	Angio-associated migratory cell protein OS=Homo sapiens OX=9606 GN=AAMP PE=1 SV=2	Q13685	2	733.918	1	0.18	0	44	0	1.04745e+06	704256	865916	877972	750505	848009
ATGDMSGLLK	N-Term(TMT6plex); M5(Oxidation); K10(TMT6plex)	Angio-associated migratory cell protein OS=Homo sapiens OX=9606 GN=AAMP PE=1 SV=2	Q13685	3	489.614	1	-1.02	0	27	0	56021.2	38763.5	46054.3	41005.5	43012.9	41133.4
GVIVHIIEK	N-Term(TMT6plex); K9(TMT6plex)	Proteasome subunit beta type-3 OS=Homo sapiens OX=9606 GN=PSMB3 PE=1 SV=2	P49720	3	489.322	1	0.15	12.7161	33	0	414041	289515	368433	332395	333381	383687
STSENITQK	N-Term(TMT6plex); K9(TMT6plex)	ATP-dependent RNA helicase DDX3X OS=Homo sapiens OX=9606 GN=DDX3X PE=1 SV=3	O00571; O15523	2	733.421	2	5.4	14.6967	45	0	2.76544e+06	2.15877e+06	2.43928e+06	2.19556e+06	1.98591e+06	2.34537e+06
SVSDLFNTK	N-Term(TMT6plex); K9(TMT6plex)	Nesprin-2 OS=Homo sapiens OX=9606 GN=SYNE2 PE=1 SV=3	Q8WXH0	2	734.923	1	-1.12	0	49	0	378581	316151	339894	316793	291458	349452
GELGNGNIKL	N-Term(TMT6plex); K9(TMT6plex)	Proliferating cell nuclear antigen OS=Homo sapiens OX=9606 GN=PCNA PE=1 SV=1	P12004	2	736.946	1	0.18	0	36	0	5467971	4435030	4815318	4434916	3982277	4555176
GELGNGNIKL	N-Term(TMT6plex); K9(TMT6plex)	Proliferating cell nuclear antigen OS=Homo sapiens OX=9606 GN=PCNA PE=1 SV=1	P12004	3	491.633	1	0.25	6.50469	40	0	429035	300038	385185	345121	330822	373081
GELGNGNIKL	N-Term(TMT6plex); K9(TMT6plex)	Proliferating cell nuclear antigen OS=Homo sapiens OX=9606 GN=PCNA PE=1 SV=1	P12004	2	736.946	1	0.76	16.0931	36	0	2.36859e+06	1.75463e+06	2.03605e+06	1.85784e+06	1.63512e+06	1.91313e+06
KIADFGWSV	N-Term(TMT6plex); K1(TMT6plex)	Aurora kinase B OS=Homo sapiens OX=9606 GN=AURKB PE=1 SV=3;Aurora kinase A OS=Homo sapiens OX=9606 GN=AURKA PE=1 SV=2	Q96GD4; Q9UQB9; O14965	2	740.932	3	0.13	20.7709	44	0	658193	491981	585540	517984	483635	588419
GSIEINIKK	N-Term(TMT6plex); K8(TMT6plex); K9(TMT6plex)	LIM and calponin homology domains-containing protein 1 OS=Homo sapiens OX=9606 GN=LIMCH1 PE=1 SV=4	Q9UPQ0	3	563.701	1	0.49	0	24	0	1.50017e+06	1.13616e+06	1.2019e+06	1185883	1.08124e+06	1215434
GSYVTHETK	N-Term(TMT6plex); K9(TMT6plex)	Dynein light chain 1, cytoplasmic OS=Homo sapiens OX=9606 GN=DYNLL1 PE=1 SV=1	Q96FJ2; P63167	3	493.945	2	-1	0	37	0	498161	433818	491426	446871	427200	438513
GSYVTHETK	N-Term(TMT6plex); K9(TMT6plex)	Dynein light chain 1, cytoplasmic OS=Homo sapiens OX=9606 GN=DYNLL1 PE=1 SV=1	Q96FJ2; P63167	3	493.944	2	-1.38	0	35	0	371203	326630	373713	382805	350748	374379
ALYSGVHKK	N-Term(TMT6plex); K8(TMT6plex); K9(TMT6plex)	SAM and SH3 domain-containing protein 1 OS=Homo sapiens OX=9606 GN=SASH1 PE=1 SV=3	O94885	4	423.271	1	0.3	6.81385	26	0	3258741	2665725	2974456	2.70673e+06	2.76266e+06	2.81398e+06
AVDQIAFQK	N-Term(TMT6plex); K9(TMT6plex)	Fanconi anemia group D2 protein OS=Homo sapiens OX=9606 GN=FANCD2 PE=1 SV=2	Q9BXW9	2	739.446	1	4.36	28.2093	51	0	283845	225876	302844	283038	230541	260178
KELGSSTNAL	N-Term(TMT6plex); K1(TMT6plex)	U2 small nuclear ribonucleoprotein B'' OS=Homo sapiens OX=9606 GN=SNRPB2 PE=1 SV=1	P08579	2	739.435	1	0.06	13.4224	42	0	153551	135173	156005	126013	122572	124661
KELGSSTNAL	N-Term(TMT6plex); K1(TMT6plex)	U2 small nuclear ribonucleoprotein B'' OS=Homo sapiens OX=9606 GN=SNRPB2 PE=1 SV=1	P08579	2	739.435	1	-0.27	17.2149	48	0	167219	120435	153563	147501	124428	144934
ATVLTTERK	N-Term(TMT6plex); K9(TMT6plex)	Pre-mRNA-processing factor 19 OS=Homo sapiens OX=9606 GN=PRPF19 PE=1 SV=1	Q9UMS4	3	492.977	1	1.21	0	25	0	3.82492e+06	2949932	3.17829e+06	3045015	2.74626e+06	3.33954e+06
ATVLTTERK	N-Term(TMT6plex); K9(TMT6plex)	Pre-mRNA-processing factor 19 OS=Homo sapiens OX=9606 GN=PRPF19 PE=1 SV=1	Q9UMS4	3	492.977	1	1.08	12.1933	27	0	3.38529e+06	2.43544e+06	2.63769e+06	2.65688e+06	2357513	2.68404e+06
ALYSGVHKK	N-Term(TMT6plex); K8(TMT6plex); K9(TMT6plex)	SAM and SH3 domain-containing protein 1 OS=Homo sapiens OX=9606 GN=SASH1 PE=1 SV=3	O94885	4	423.271	1	0.3	1.27398	25	0	4363698	3.51932e+06	4.08239e+06	3.81413e+06	4.18325e+06	4314290
RTQDPNTIFR	N-Term(TMT6plex)	Ras GTPase-activating protein 3 OS=Homo sapiens OX=9606 GN=RASA3 PE=1 SV=3	Q14644	3	492.942	1	0.07	0	27	0	93002	78129	94069.4	86708.8	65213.8	94442.7
GTMTGMLYK	N-Term(TMT6plex); M6(Oxidation); K9(TMT6plex)	Putative mitochondrial import inner membrane translocase subunit Tim23B OS=Homo sapiens OX=9606 GN=TIMM23B PE=5 SV=2	Q5SRD1; O14925	2	738.406	2	3.3	0	23	0	490967	359091	429181	387759	383703	419285
GTMTGMLYK	N-Term(TMT6plex); M6(Oxidation); K9(TMT6plex)	Putative mitochondrial import inner membrane translocase subunit Tim23B OS=Homo sapiens OX=9606 GN=TIMM23B PE=5 SV=2	Q5SRD1; O14925	2	738.404	2	0.41	0	18	0	394279	300761	364214	338693	309774	354290
GTMTGMLYK	N-Term(TMT6plex); M3(Oxidation); K9(TMT6plex)	Putative mitochondrial import inner membrane translocase subunit Tim23B OS=Homo sapiens OX=9606 GN=TIMM23B PE=5 SV=2	Q5SRD1; O14925	2	738.404	2	0.08	0	29	0	447380	353987	422909	412381	369950	416676
KTETPIVSK	N-Term(TMT6plex); K1(TMT6plex); K9(TMT6plex)	Vesicle-associated membrane protein-associated protein B/C OS=Homo sapiens OX=9606 GN=VAPB PE=1 SV=3	O95292	3	564.028	1	-2.01	0	44	0	1.5783e+06	1.17297e+06	1338525	1.30065e+06	1.16933e+06	1.31823e+06
RLFVGSIPK	N-Term(TMT6plex); K9(TMT6plex)	Heterogeneous nuclear ribonucleoprotein R OS=Homo sapiens OX=9606 GN=HNRNPR PE=1 SV=1;Heterogeneous nuclear ribonucleoprotein Q OS=Homo sapiens OX=9606 GN=SYNCRIP PE=1 SV=2	O43390; O60506	3	492.323	2	1.47	14.6447	23	0	239413	178199	215576	206678	187935	212566
RLFVGSIPK	N-Term(TMT6plex); K9(TMT6plex)	Heterogeneous nuclear ribonucleoprotein R OS=Homo sapiens OX=9606 GN=HNRNPR PE=1 SV=1;Heterogeneous nuclear ribonucleoprotein Q OS=Homo sapiens OX=9606 GN=SYNCRIP PE=1 SV=2	O43390; O60506	3	492.322	2	0.41	23.8628	16	0	370088	292826	336384	299132	307875	345266
RLFVGSIPK	N-Term(TMT6plex); K9(TMT6plex)	Heterogeneous nuclear ribonucleoprotein R OS=Homo sapiens OX=9606 GN=HNRNPR PE=1 SV=1;Heterogeneous nuclear ribonucleoprotein Q OS=Homo sapiens OX=9606 GN=SYNCRIP PE=1 SV=2	O43390; O60506	3	492.321	2	-1.07	23.1541	18	0	244358	188878	203704	192752	180483	211415
ATAIGMPVEK	N-Term(TMT6plex); K10(TMT6plex)	Major facilitator superfamily domain-containing protein 10 OS=Homo sapiens OX=9606 GN=MFSD10 PE=1 SV=1	Q14728	3	492.296	1	2.45	8.86976	35	0	133455	128872	133627	111848	112547	145332
ATAIGMPVEK	N-Term(TMT6plex); K10(TMT6plex)	Major facilitator superfamily domain-containing protein 10 OS=Homo sapiens OX=9606 GN=MFSD10 PE=1 SV=1	Q14728	2	737.94	1	1.19	0	62	0	1.00723e+06	852078	913632	789790	744027	842662
ATAIGMPVEK	N-Term(TMT6plex); K10(TMT6plex)	Major facilitator superfamily domain-containing protein 10 OS=Homo sapiens OX=9606 GN=MFSD10 PE=1 SV=1	Q14728	2	737.939	1	0.04	0	61	0	601440	483532	554460	521269	423387	563633
ATAEVLNIGK	N-Term(TMT6plex); K10(TMT6plex)	Multifunctional protein ADE2 OS=Homo sapiens OX=9606 GN=PAICS PE=1 SV=3	P22234	2	737.456	1	1.08	5.35164	55	0	213426	165008	197254	173988	162569	196770
ATAEVLNIGK	N-Term(TMT6plex); K10(TMT6plex)	Multifunctional protein ADE2 OS=Homo sapiens OX=9606 GN=PAICS PE=1 SV=3	P22234	2	737.456	1	0.83	0	68	0	299152	261798	276015	277387	246709	277078
KTETPIVSK	N-Term(TMT6plex); K1(TMT6plex); K9(TMT6plex)	Vesicle-associated membrane protein-associated protein B/C OS=Homo sapiens OX=9606 GN=VAPB PE=1 SV=3	O95292	3	564.028	1	-1.57	0	42	0	2474694	1.83451e+06	2.13467e+06	1.9566e+06	1.84289e+06	2.12365e+06
REIGGIKEL	N-Term(TMT6plex); K7(TMT6plex)	Zinc finger FYVE domain-containing protein 16 OS=Homo sapiens OX=9606 GN=ZFYVE16 PE=1 SV=3	Q7Z3T8	3	491.645	1	0.72	0	20	0	2.16406e+06	1.6037e+06	2.00607e+06	1.84041e+06	1.72954e+06	1.92606e+06
KLIQESPTV	N-Term(TMT6plex); K1(TMT6plex)	Centrosomal protein of 57 kDa OS=Homo sapiens OX=9606 GN=CEP57 PE=1 SV=2	Q86XR8	2	736.958	1	-0.41	0	34	0	183681	118743	148739	109896	79330.4	90937.6
STSENITQK	N-Term(TMT6plex); K9(TMT6plex)	ATP-dependent RNA helicase DDX3X OS=Homo sapiens OX=9606 GN=DDX3X PE=1 SV=3	O00571; O15523	2	733.42	2	4.23	0	49	0	3.16629e+06	2.61162e+06	2952006	2698965	2.42258e+06	2.77754e+06
STSENITQK	N-Term(TMT6plex); K9(TMT6plex)	ATP-dependent RNA helicase DDX3X OS=Homo sapiens OX=9606 GN=DDX3X PE=1 SV=3	O00571; O15523	3	489.282	2	3.95	0	36	0	1.1517e+06	973795	1.0719e+06	1.00319e+06	879676	1007728
STSENITQK	N-Term(TMT6plex); K9(TMT6plex)	ATP-dependent RNA helicase DDX3X OS=Homo sapiens OX=9606 GN=DDX3X PE=1 SV=3	O00571; O15523	3	489.282	2	2.83	0	27	0	826751	687223	794502	799091	681886	779738
GTYHGMTLK	N-Term(TMT6plex); K9(TMT6plex)	Parafibromin OS=Homo sapiens OX=9606 GN=CDC73 PE=1 SV=1	Q6P1J9	3	489.279	1	-0.15	16.0537	37	0	256799	219805	240898	234686	200289	238998
AVPTNIIAAK	N-Term(TMT6plex); K10(TMT6plex)	V-type proton ATPase subunit H OS=Homo sapiens OX=9606 GN=ATP6V1H PE=1 SV=1	Q9UI12	2	728.469	1	0.29	4.58633	57	0	250156	200063	220298	215746	195173	234817
ATFFGEVVK	N-Term(TMT6plex); K9(TMT6plex)	Proteasome assembly chaperone 1 OS=Homo sapiens OX=9606 GN=PSMG1 PE=1 SV=1	O95456	2	728.44	1	8.27	0	46	0	157584	99698.2	141164	118878	109335	138917
ATFFGEVVK	N-Term(TMT6plex); K9(TMT6plex)	Proteasome assembly chaperone 1 OS=Homo sapiens OX=9606 GN=PSMG1 PE=1 SV=1	O95456	2	728.436	1	2.07	0	47	0	278681	216432	262158	230980	228130	254988
ATFFGEVVK	N-Term(TMT6plex); K9(TMT6plex)	Proteasome assembly chaperone 1 OS=Homo sapiens OX=9606 GN=PSMG1 PE=1 SV=1	O95456	2	728.435	1	1.56	0	48	0	266276	199333	230564	234734	198225	207595
ATFSTGERK	N-Term(TMT6plex); K9(TMT6plex)	Exosome complex component RRP41 OS=Homo sapiens OX=9606 GN=EXOSC4 PE=1 SV=3	Q9NPD3	3	485.617	1	0.18	0	20	0	2.05145e+06	1.55205e+06	1.74944e+06	1.6346e+06	1.42834e+06	1.69105e+06
ATFSTGERK	N-Term(TMT6plex); K9(TMT6plex)	Exosome complex component RRP41 OS=Homo sapiens OX=9606 GN=EXOSC4 PE=1 SV=3	Q9NPD3	3	485.617	1	-0.14	0	21	0	3.4283e+06	2.67549e+06	3.01771e+06	2.85685e+06	2.38809e+06	2877171
SITSVFITK	N-Term(TMT6plex); K9(TMT6plex)	Transformation/transcription domain-associated protein OS=Homo sapiens OX=9606 GN=TRRAP PE=1 SV=3	Q9Y4A5	2	727.456	1	0.82	0	60	0	658096	551936	595401	560124	534462	608256
VSLDYAISK	N-Term(TMT6plex); K9(TMT6plex)	Zinc finger protein 746 OS=Homo sapiens OX=9606 GN=ZNF746 PE=1 SV=1	Q6ZMS7; Q6NUN9	2	727.44	2	3.84	0	42	0	254216	226079	258357	229605	197363	229387
SSGDIFLEK	N-Term(TMT6plex); K9(TMT6plex)	AP-3 complex subunit mu-2 OS=Homo sapiens OX=9606 GN=AP3M2 PE=1 SV=1	P53677	2	727.418	1	-0.52	13.5936	43	0	552166	502636	523083	470500	416051	530140
SSGDIFLEK	N-Term(TMT6plex); K9(TMT6plex)	AP-3 complex subunit mu-2 OS=Homo sapiens OX=9606 GN=AP3M2 PE=1 SV=1	P53677	2	727.418	1	-0.77	9.07233	42	0	261895	234221	257166	216629	203383	237044
KLHGVNINV	N-Term(TMT6plex); K1(TMT6plex)	RNA-binding protein 4 OS=Homo sapiens OX=9606 GN=RBM4 PE=1 SV=1	Q9BQ04; Q9BWF3	3	484.641	2	-1.11	19.0409	26	0	450773	384037	425061	400538	347932	418084
KLHGVNINV	N-Term(TMT6plex); K1(TMT6plex)	RNA-binding protein 4 OS=Homo sapiens OX=9606 GN=RBM4 PE=1 SV=1	Q9BQ04; Q9BWF3	3	484.641	2	-1.11	2.74511	28	0	658946	585321	638153	551921	520561	632363
ASDPHIIIK	N-Term(TMT6plex); K9(TMT6plex)	Kinase D-interacting substrate of 220 kDa OS=Homo sapiens OX=9606 GN=KIDINS220 PE=1 SV=3	Q9ULH0	3	484.637	1	-0.82	0	29	0	632250	492678	581674	565180	466598	589733
ATAGDGLIELRK	N-Term(TMT6plex); K12(TMT6plex)	Prohibitin OS=Homo sapiens OX=9606 GN=PHB PE=1 SV=1	P35232	2	851.515	1	-1.68	0	65	0	556647	385917	449088	416172	378554	466517
ATGDMSGLLK	N-Term(TMT6plex); K10(TMT6plex)	Angio-associated migratory cell protein OS=Homo sapiens OX=9606 GN=AAMP PE=1 SV=2	Q13685	3	484.283	1	0.68	16.8618	42	0	112404	90333.3	102374	96441	85242	106018
ATGDMSGLLK	N-Term(TMT6plex); K10(TMT6plex)	Angio-associated migratory cell protein OS=Homo sapiens OX=9606 GN=AAMP PE=1 SV=2	Q13685	2	725.921	1	0.55	0	64	0	1.25138e+06	1.06863e+06	1.1264e+06	1.00531e+06	940888	1.13455e+06
ATGDMSGLLK	N-Term(TMT6plex); K10(TMT6plex)	Angio-associated migratory cell protein OS=Homo sapiens OX=9606 GN=AAMP PE=1 SV=2	Q13685	2	725.921	1	-0.04	0	61	0	1.05019e+06	900496	968600	940109	779458	938077
ATGDMSGLLK	N-Term(TMT6plex); K10(TMT6plex)	Angio-associated migratory cell protein OS=Homo sapiens OX=9606 GN=AAMP PE=1 SV=2	Q13685	3	484.283	1	-0.07	17.4891	35	0	57682.5	61604.6	56497.7	50820.7	49811.5	55131.4
VVDYPNSAK	N-Term(TMT6plex); K9(TMT6plex)	Probable 18S rRNA (guanine-N(7))-methyltransferase OS=Homo sapiens OX=9606 GN=BUD23 PE=1 SV=2	O43709	2	725.92	1	1.19	0	47	0	418330	317531	349717	343462	308455	361629
VVDYPNSAK	N-Term(TMT6plex); K9(TMT6plex)	Probable 18S rRNA (guanine-N(7))-methyltransferase OS=Homo sapiens OX=9606 GN=BUD23 PE=1 SV=2	O43709	2	725.92	1	1.02	0	45	0	450785	322795	362768	356141	309908	377954
REENPEFTSL	N-Term(TMT6plex)	Protein THEMIS2 OS=Homo sapiens OX=9606 GN=THEMIS2 PE=1 SV=1	Q5TEJ8	2	725.872	1	0.12	0	29	0	50951.9	49875.4	58655.2	50960.5	45543.8	52221.8
ILLDNDHYAM	N-Term(TMT6plex); M10(Oxidation)	Lon protease homolog 2, peroxisomal OS=Homo sapiens OX=9606 GN=LONP2 PE=1 SV=1	Q86WA8	2	725.367	1	2.19	0	35	0	45949.8	51485.9	56699.2	46621.3	28636.1	39092.3
ILLDNDHYAM	N-Term(TMT6plex); M10(Oxidation)	Lon protease homolog 2, peroxisomal OS=Homo sapiens OX=9606 GN=LONP2 PE=1 SV=1	Q86WA8	2	725.367	1	1.69	0	35	0	40413.2	42938.3	35858.6	37444.2	34313.9	39937.8
ATFPLSVQK	N-Term(TMT6plex); K9(TMT6plex)	Probable ATP-dependent RNA helicase DDX6 OS=Homo sapiens OX=9606 GN=DDX6 PE=1 SV=2	P26196	2	724.949	1	2.29	11.47	34	0	107061	101360	113506	99642.8	91102.9	103475
ATAGDGLIELRK	N-Term(TMT6plex); K12(TMT6plex)	Prohibitin OS=Homo sapiens OX=9606 GN=PHB PE=1 SV=1	P35232	2	851.516	1	-1.25	0	69	0	496017	383073	438585	416869	324500	427919
ATAGDGLIELRK	N-Term(TMT6plex); K12(TMT6plex)	Prohibitin OS=Homo sapiens OX=9606 GN=PHB PE=1 SV=1	P35232	3	568.013	1	-1	0	48	0	29654502	22060608	26112330	25044000	22021562	26221824
GQYGNPLNK	N-Term(TMT6plex); K9(TMT6plex)	Disintegrin and metalloproteinase domain-containing protein 10 OS=Homo sapiens OX=9606 GN=ADAM10 PE=1 SV=1	O14672	2	724.917	1	0.53	0	55	0	1.88361e+06	1.49202e+06	1.66962e+06	1.53112e+06	1.33765e+06	1.69833e+06
AVPTNIIAAK	N-Term(TMT6plex); K10(TMT6plex)	V-type proton ATPase subunit H OS=Homo sapiens OX=9606 GN=ATP6V1H PE=1 SV=1	Q9UI12	2	728.471	1	3.39	11.8513	52	0	239497	187316	224427	214947	185444	223162
KIADFGWSV	N-Term(TMT6plex); K1(TMT6plex)	Aurora kinase B OS=Homo sapiens OX=9606 GN=AURKB PE=1 SV=3;Aurora kinase A OS=Homo sapiens OX=9606 GN=AURKA PE=1 SV=2	Q96GD4; Q9UQB9; O14965	2	740.934	3	2.93	5.3912	44	0	863681	642627	758334	688386	620949	725023
GSVELPIVGK	N-Term(TMT6plex); K10(TMT6plex)	Plasmanylethanolamine desaturase OS=Homo sapiens OX=9606 GN=TMEM189 PE=1 SV=3	A5PLL7	2	728.963	1	2.72	14.1528	71	0	152679	121731	155780	142848	127518	147071
GVNDAPALKK	N-Term(TMT6plex); K9(TMT6plex); K10(TMT6plex)	Sarcoplasmic/endoplasmic reticulum calcium ATPase 3 OS=Homo sapiens OX=9606 GN=ATP2A3 PE=1 SV=2;Sarcoplasmic/endoplasmic reticulum calcium ATPase 2 OS=Homo sapiens OX=9606 GN=ATP2A2 PE=1 SV=1;Sarcoplasmic/endoplasmic reticulum calcium ATPase 1 OS=Homo sapiens OX=9606 GN=ATP2A1 PE=1 SV=1	Q93084; P16615; O14983	3	567.361	3	-0.08	0	26	0	812356	609839	732164	722153	730504	742724
GTLSSWNLK	N-Term(TMT6plex); K9(TMT6plex)	Putative inactive carbonic anhydrase 5B-like protein OS=Homo sapiens OX=9606 GN=CA5BP1 PE=5 SV=2	Q8WTZ4	2	732.438	1	4.17	19.004	54	0	839221	651336	758223	685471	590225	685046
GTLSSWNLK	N-Term(TMT6plex); K9(TMT6plex)	Putative inactive carbonic anhydrase 5B-like protein OS=Homo sapiens OX=9606 GN=CA5BP1 PE=5 SV=2	Q8WTZ4	3	488.626	1	0.65	12.7434	37	0	290539	248594	283383	254611	243199	264483
GTLSSWNLK	N-Term(TMT6plex); K9(TMT6plex)	Putative inactive carbonic anhydrase 5B-like protein OS=Homo sapiens OX=9606 GN=CA5BP1 PE=5 SV=2	Q8WTZ4	2	732.435	1	0.33	0	56	0	1297291	1.00983e+06	1.15441e+06	1.09731e+06	1.01853e+06	1.1589e+06
GTLSSWNLK	N-Term(TMT6plex); K9(TMT6plex)	Putative inactive carbonic anhydrase 5B-like protein OS=Homo sapiens OX=9606 GN=CA5BP1 PE=5 SV=2	Q8WTZ4	3	488.625	1	-0.28	0	33	0	333858	284927	306062	311334	289317	313826
SVEEISTLVQK	N-Term(TMT6plex); K11(TMT6plex)	39S ribosomal protein L43, mitochondrial OS=Homo sapiens OX=9606 GN=MRPL43 PE=1 SV=1	Q8N983	2	846.007	1	4.08	0	63	0	451580	379917	393491	373875	340621	414824
AVIENLPKK	N-Term(TMT6plex); K8(TMT6plex); K9(TMT6plex)	Probable ATP-dependent RNA helicase DDX10 OS=Homo sapiens OX=9606 GN=DDX10 PE=1 SV=2	Q13206	3	567.041	1	-0.54	0	27	0	387537	300267	338324	330427	306754	357478
AVIENLPKK	N-Term(TMT6plex); K8(TMT6plex); K9(TMT6plex)	Probable ATP-dependent RNA helicase DDX10 OS=Homo sapiens OX=9606 GN=DDX10 PE=1 SV=2	Q13206	3	567.041	1	0.21	0	28	0	551641	419474	508185	459738	482559	503686
KIADMGHLK	N-Term(TMT6plex); K1(TMT6plex); K9(TMT6plex)	Proliferating cell nuclear antigen OS=Homo sapiens OX=9606 GN=PCNA PE=1 SV=1	P12004	4	425.768	1	-0.73	16.0455	19	0	192386	147936	198816	165082	150736	196910
AQNPSLFVK	N-Term(TMT6plex); K9(TMT6plex)	V-type proton ATPase 21 kDa proteolipid subunit OS=Homo sapiens OX=9606 GN=ATP6V0B PE=1 SV=1	Q99437	2	731.445	1	-0.66	0	29	0	190136	161120	166632	180840	160946	213835
ATLQDIIRRF	N-Term(TMT6plex)	Glycogen phosphorylase, brain form OS=Homo sapiens OX=9606 GN=PYGB PE=1 SV=5	P11216; P06737; P11217	3	487.963	3	1.33	0	26	0	275208	240312	244639	252896	195207	237563
ATLQDIIRRF	N-Term(TMT6plex)	Glycogen phosphorylase, brain form OS=Homo sapiens OX=9606 GN=PYGB PE=1 SV=5	P11216; P06737; P11217	3	487.963	3	1.21	0	27	0	453422	387877	405464	378315	320048	390175
KIADMGHLK	N-Term(TMT6plex); K1(TMT6plex); K9(TMT6plex)	Proliferating cell nuclear antigen OS=Homo sapiens OX=9606 GN=PCNA PE=1 SV=1	P12004	4	425.768	1	-0.16	0	23	0	111632	107650	118622	103988	105744	128462
STVSADPVVK	N-Term(TMT6plex); K10(TMT6plex)	WASH complex subunit 4 OS=Homo sapiens OX=9606 GN=WASHC4 PE=1 SV=2	Q2M389	3	487.629	1	0.86	0	33	0	352721	291480	301614	292606	284103	300766
ATPELGSSLK	N-Term(TMT6plex); K10(TMT6plex)	WD repeat-containing protein 26 OS=Homo sapiens OX=9606 GN=WDR26 PE=1 SV=3	Q9H7D7	2	730.94	1	0.51	0	56	0	251462	204533	235579	228811	196042	251995
ATPELGSSLK	N-Term(TMT6plex); K10(TMT6plex)	WD repeat-containing protein 26 OS=Homo sapiens OX=9606 GN=WDR26 PE=1 SV=3	Q9H7D7	2	730.94	1	-0.15	0	44	0	124619	114227	107237	108750	119347	131283
STVSADPVVK	N-Term(TMT6plex); K10(TMT6plex)	WASH complex subunit 4 OS=Homo sapiens OX=9606 GN=WASHC4 PE=1 SV=2	Q2M389	3	487.628	1	-1.96	14.0726	34	0	372621	299693	363960	314524	321451	333087
ATIDGSVNPK	N-Term(TMT6plex); K10(TMT6plex)	Transcription termination factor 2 OS=Homo sapiens OX=9606 GN=TTF2 PE=1 SV=2	Q9UNY4	2	730.431	1	1.19	4.09614	64	0	1.11967e+06	906952	1003980	948135	797067	934181
ATIDGSVNPK	N-Term(TMT6plex); K10(TMT6plex)	Transcription termination factor 2 OS=Homo sapiens OX=9606 GN=TTF2 PE=1 SV=2	Q9UNY4	2	730.43	1	0.86	0	64	0	1.64437e+06	1208611	1.45694e+06	1.40202e+06	1159792	1.38937e+06
ATIDGSVNPK	N-Term(TMT6plex); K10(TMT6plex)	Transcription termination factor 2 OS=Homo sapiens OX=9606 GN=TTF2 PE=1 SV=2	Q9UNY4	3	487.289	1	0.7	18.2611	42	0	196118	174268	176360	175277	159946	187592
GTMTGMLYK	N-Term(TMT6plex); K9(TMT6plex)	Putative mitochondrial import inner membrane translocase subunit Tim23B OS=Homo sapiens OX=9606 GN=TIMM23B PE=5 SV=2	Q5SRD1; O14925	2	730.407	2	0.77	0	44	0	140567	140556	133839	123348	113184	125356
GTMTGMLYK	N-Term(TMT6plex); K9(TMT6plex)	Putative mitochondrial import inner membrane translocase subunit Tim23B OS=Homo sapiens OX=9606 GN=TIMM23B PE=5 SV=2	Q5SRD1; O14925	2	730.406	2	-0.4	0	45	0	101474	108563	101223	95623	91509.1	98381.2
ALSKEGIVAL	N-Term(TMT6plex); K4(TMT6plex)	T-complex protein 1 subunit zeta OS=Homo sapiens OX=9606 GN=CCT6A PE=1 SV=3	P40227	2	729.969	1	0.44	2.48013	27	0	1.98077e+06	1677559	1.80086e+06	1.59408e+06	1401376	1.67102e+06
QISEVVVVK	N-Term(TMT6plex); K9(TMT6plex)	Cold-inducible RNA-binding protein OS=Homo sapiens OX=9606 GN=CIRBP PE=1 SV=1	Q14011	2	729.969	1	0.35	0	54	0	41385.7	41592.9	45347.7	50872.4	41134.9	49493.3
ASANLGGVPSK	N-Term(TMT6plex); K11(TMT6plex)	Thioredoxin reductase-like selenoprotein T OS=Homo sapiens OX=9606 GN=SELENOT PE=1 SV=2	P62341	2	729.935	1	-3.15	10.0375	46	0	155156	111145	136847	139553	121764	139177
SVYGYGVQK	N-Term(TMT6plex); K9(TMT6plex)	Far upstream element-binding protein 3 OS=Homo sapiens OX=9606 GN=FUBP3 PE=1 SV=2	Q96I24	2	729.919	1	-3.14	0	45	0	142457	144574	134365	131654	125430	129955
ATYSVGMQK	N-Term(TMT6plex); M7(Oxidation); K9(TMT6plex)	Rhophilin-2 OS=Homo sapiens OX=9606 GN=RHPN2 PE=1 SV=1	A8MT19; Q8IUC4	2	729.904	2	-1.51	0	34	0	282366	199996	227098	229838	210824	232628
KLAEGAGIQL	N-Term(TMT6plex); K1(TMT6plex)	Probable RNA-binding protein 23 OS=Homo sapiens OX=9606 GN=RBM23 PE=1 SV=1	Q86U06	2	729.461	1	3.13	27.1104	45	0	107363	93339.3	77624.4	85880.1	69781.3	96199.5
GSVELPIVGK	N-Term(TMT6plex); K10(TMT6plex)	Plasmanylethanolamine desaturase OS=Homo sapiens OX=9606 GN=TMEM189 PE=1 SV=3	A5PLL7	2	728.963	1	3.64	16.4084	71	0	162859	137092	151885	143999	118771	150379
SSFSSPHMK	N-Term(TMT6plex); M8(Oxidation); K9(TMT6plex)	DBIRD complex subunit ZNF326 OS=Homo sapiens OX=9606 GN=ZNF326 PE=1 SV=2	Q5BKZ1	3	494.597	1	-3.16	0	26	0	85860.3	73778.2	67687.2	62435.9	63778.3	79853.5
GEFADPFKL	N-Term(TMT6plex); K8(TMT6plex)	Nuclear pore complex protein Nup155 OS=Homo sapiens OX=9606 GN=NUP155 PE=1 SV=1	O75694	2	741.423	1	-1.77	5.49542	34	0	1.10274e+06	805389	945204	877239	831052	948994
GEFADPFKL	N-Term(TMT6plex); K8(TMT6plex)	Nuclear pore complex protein Nup155 OS=Homo sapiens OX=9606 GN=NUP155 PE=1 SV=1	O75694	2	741.424	1	0.29	0	31	0	1.03537e+06	872331	923254	852580	767302	917414
AQAEVYKEL	N-Term(TMT6plex); K7(TMT6plex)	Fatty acid synthase OS=Homo sapiens OX=9606 GN=FASN PE=1 SV=3	P49327	2	754.941	1	2.12	0	25	0	267742	191005	224800	226653	181645	230029
SLADFQIEK	N-Term(TMT6plex); K9(TMT6plex)	Serine/threonine-protein kinase Nek6 OS=Homo sapiens OX=9606 GN=NEK6 PE=1 SV=2	Q9HC98	2	754.941	1	1.14	0	43	0	193371	168833	177636	171285	159553	175144
SLADFQIEK	N-Term(TMT6plex); K9(TMT6plex)	Serine/threonine-protein kinase Nek6 OS=Homo sapiens OX=9606 GN=NEK6 PE=1 SV=2	Q9HC98	2	754.939	1	-1.28	0	48	0	250626	215781	222209	221127	208134	233143
ATIEDILFK	N-Term(TMT6plex); K9(TMT6plex)	General transcription factor IIH subunit 2 OS=Homo sapiens OX=9606 GN=GTF2H2 PE=1 SV=1	Q13888; Q6P1K8	2	754.461	2	0.09	5.77555	63	0	318827	242572	258640	259576	239156	241276
RVTDLFIGK	N-Term(TMT6plex); K9(TMT6plex)	Rotatin OS=Homo sapiens OX=9606 GN=RTTN PE=1 SV=3	Q86VV8	3	502.986	1	2.4	11.7898	26	0	156725	112373	149324	137223	145560	152709
KLTEENTTL	N-Term(TMT6plex); K1(TMT6plex)	Retrotransposon-derived protein PEG10 OS=Homo sapiens OX=9606 GN=PEG10 PE=1 SV=2	Q86TG7	2	753.942	1	-1.44	0	36	0	98558.5	84967.3	87772	87826.4	76784.5	72196.9
GLNDFIQKI	N-Term(TMT6plex); K8(TMT6plex)	Serine/threonine-protein kinase Sgk1 OS=Homo sapiens OX=9606 GN=SGK1 PE=1 SV=2	O00141	2	753.461	1	4.24	0	38	0	2.65549e+06	2.08597e+06	2.34377e+06	2288187	2.20128e+06	2.31725e+06
GLNDFIQKI	N-Term(TMT6plex); K8(TMT6plex)	Serine/threonine-protein kinase Sgk1 OS=Homo sapiens OX=9606 GN=SGK1 PE=1 SV=2	O00141	2	753.46	1	2.22	0	42	0	3.2015e+06	2.53264e+06	2858474	2.67609e+06	2.71969e+06	3004066
GLNDFIQKI	N-Term(TMT6plex); K8(TMT6plex)	Serine/threonine-protein kinase Sgk1 OS=Homo sapiens OX=9606 GN=SGK1 PE=1 SV=2	O00141	3	502.641	1	0.04	0	38	0	171504	135921	154638	143203	144278	141954
RLGEAEGLMKV	N-Term(TMT6plex); M9(Oxidation); K10(TMT6plex)	Putative sodium-coupled neutral amino acid transporter 10 OS=Homo sapiens OX=9606 GN=SLC38A10 PE=1 SV=2	Q9HBR0	3	559.664	1	-0.35	0	30	0	425055	294850	347638	348891	281369	328478
GIYAYGFEK	N-Term(TMT6plex); K9(TMT6plex)	Eukaryotic initiation factor 4A-III OS=Homo sapiens OX=9606 GN=EIF4A3 PE=1 SV=4	P60842; P38919; Q14240	2	753.421	3	-4.09	23.2083	55	0	956686	757098	867323	788777	750863	889647
KLSDLQTQL	N-Term(TMT6plex); K1(TMT6plex)	DNA-directed RNA polymerase II subunit RPB3 OS=Homo sapiens OX=9606 GN=POLR2C PE=1 SV=2	P19387	2	752.461	1	-0.21	0	22	0	121441	97773.7	121942	86034.4	94121.4	98830.3
AVLDLSWNK	N-Term(TMT6plex); K9(TMT6plex)	Periodic tryptophan protein 1 homolog OS=Homo sapiens OX=9606 GN=PWP1 PE=1 SV=1	Q13610	2	752.452	1	1.59	0	54	0	209031	149508	189009	185262	169589	206284
AVLDLSWNK	N-Term(TMT6plex); K9(TMT6plex)	Periodic tryptophan protein 1 homolog OS=Homo sapiens OX=9606 GN=PWP1 PE=1 SV=1	Q13610	2	752.451	1	0.45	0	52	0	155178	129997	158109	132991	124985	151809
RETGVIEKL	N-Term(TMT6plex); K8(TMT6plex)	Cold shock domain-containing protein E1 OS=Homo sapiens OX=9606 GN=CSDE1 PE=1 SV=2	O75534	3	501.649	1	1.41	11.4244	25	0	180340	138462	149080	171495	142070	173192
RLGEAEGLMKV	N-Term(TMT6plex); M9(Oxidation); K10(TMT6plex)	Putative sodium-coupled neutral amino acid transporter 10 OS=Homo sapiens OX=9606 GN=SLC38A10 PE=1 SV=2	Q9HBR0	3	559.664	1	0.41	27.0454	32	0	467659	312716	402427	393098	346378	404936
KYIHSANVL	N-Term(TMT6plex); K1(TMT6plex)	Mitogen-activated protein kinase 6 OS=Homo sapiens OX=9606 GN=MAPK6 PE=1 SV=1	Q16659; P31152; P28482; P27361	3	501.642	4	0.43	0	32	0	77743.9	69576.4	75800	62314.7	55417.8	64831.5
RTQNVLGEK	N-Term(TMT6plex); K9(TMT6plex)	40S ribosomal protein S3 OS=Homo sapiens OX=9606 GN=RPS3 PE=1 SV=2	P23396	3	501.641	1	1.34	0	43	0	8.92863e+06	6.50152e+06	6.73253e+06	6.93331e+06	6073010	6.82729e+06
RTQNVLGEK	N-Term(TMT6plex); K9(TMT6plex)	40S ribosomal protein S3 OS=Homo sapiens OX=9606 GN=RPS3 PE=1 SV=2	P23396	2	751.957	1	1.26	0	33	0	244635	190666	218831	198572	178376	209157
RTQNVLGEK	N-Term(TMT6plex); K9(TMT6plex)	40S ribosomal protein S3 OS=Homo sapiens OX=9606 GN=RPS3 PE=1 SV=2	P23396	3	501.64	1	0.97	0	37	0	12343107	9662417	10664687	11255098	9.20574e+06	10517217
ISQEPFVPK	N-Term(TMT6plex); K9(TMT6plex)	Targeting protein for Xklp2 OS=Homo sapiens OX=9606 GN=TPX2 PE=1 SV=2	Q9ULW0	2	751.954	1	1.51	0	29	0	107360	79941.4	104408	92136.6	88007.1	100864
SVIDTSTIVRK	N-Term(TMT6plex); K11(TMT6plex)	Striatin OS=Homo sapiens OX=9606 GN=STRN PE=1 SV=4	O43815	3	559.681	1	-2.18	2.16139	30	0	1.04139e+06	773804	943934	917819	757794	910684
ATLQNVLRK	N-Term(TMT6plex); K9(TMT6plex)	Importin subunit beta-1 OS=Homo sapiens OX=9606 GN=KPNB1 PE=1 SV=2	Q14974	3	500.993	1	1.12	15.025	20	0	326400	248663	284541	272566	228191	285166
ATLQNVLRK	N-Term(TMT6plex); K9(TMT6plex)	Importin subunit beta-1 OS=Homo sapiens OX=9606 GN=KPNB1 PE=1 SV=2	Q14974	3	500.992	1	-1.2	0	24	0	339648	237053	283662	245688	214265	272648
KSSDFAVLK	N-Term(TMT6plex); K1(TMT6plex); K9(TMT6plex)	Transport and Golgi organization protein 6 homolog OS=Homo sapiens OX=9606 GN=TANGO6 PE=1 SV=2	Q9C0B7	3	561.353	1	0.14	3.38232	30	0	587164	448363	538099	497047	464014	514915
KSSDFAVLK	N-Term(TMT6plex); K1(TMT6plex); K9(TMT6plex)	Transport and Golgi organization protein 6 homolog OS=Homo sapiens OX=9606 GN=TANGO6 PE=1 SV=2	Q9C0B7	3	561.355	1	2.97	18.049	31	0	585903	435120	525471	427353	426214	482119
STFDTQITK	N-Term(TMT6plex); K9(TMT6plex)	DNA-dependent protein kinase catalytic subunit OS=Homo sapiens OX=9606 GN=PRKDC PE=1 SV=3	P78527	2	749.928	1	-1.38	0	41	0	958284	705048	804577	805918	672929	840743
ATAASSSSLEK	N-Term(TMT6plex); K11(TMT6plex)	Actin, cytoplasmic 2 OS=Homo sapiens OX=9606 GN=ACTG1 PE=1 SV=1	P63267; P60709; Q6S8J3; P62736; P68133; P68032; P63261	3	503.955	7	-1.78	0	44	0	389764	327799	370584	351774	343322	384660
STFDTQITK	N-Term(TMT6plex); K9(TMT6plex)	DNA-dependent protein kinase catalytic subunit OS=Homo sapiens OX=9606 GN=PRKDC PE=1 SV=3	P78527	2	749.928	1	-2.52	0	51	0	948464	759961	873962	796379	686977	815918
ATAASSSSLEK	N-Term(TMT6plex); K11(TMT6plex)	Actin, cytoplasmic 2 OS=Homo sapiens OX=9606 GN=ACTG1 PE=1 SV=1	P63267; P60709; Q6S8J3; P62736; P68133; P68032; P63261	2	755.429	7	-1.77	20.1543	68	0	1356964	1.11442e+06	1.28843e+06	1.22041e+06	1082252	1.33006e+06
KQEYDESGP	N-Term(TMT6plex); K1(TMT6plex)	Actin, cytoplasmic 2 OS=Homo sapiens OX=9606 GN=ACTG1 PE=1 SV=1	A5A3E0; Q9BYX7; P0CG39; P60709; Q6S8J3; P0CG38; P63261	2	755.892	7	-1.36	0	36	0	221577	215244	243965	162934	99745.4	151031
KIYEGQVEV	N-Term(TMT6plex); K1(TMT6plex)	60S ribosomal protein L5 OS=Homo sapiens OX=9606 GN=RPL5 PE=1 SV=3	P46777	2	761.948	1	0.64	0	41	0	1778639	1.30849e+06	1.44945e+06	1.30665e+06	1.13001e+06	1.3645e+06
KIYEGQVEV	N-Term(TMT6plex); K1(TMT6plex)	60S ribosomal protein L5 OS=Homo sapiens OX=9606 GN=RPL5 PE=1 SV=3	P46777	3	508.301	1	-0.33	0	41	0	305376	250544	256214	269873	230687	285295
STLGSQGQTGK	N-Term(TMT6plex); K11(TMT6plex)	Mediator of RNA polymerase II transcription subunit 20 OS=Homo sapiens OX=9606 GN=MED20 PE=1 SV=1	Q9H944	3	507.959	1	-0.07	12.9797	43	0	105499	110398	118224	84942.7	93950.5	99099.9
STLGSQGQTGK	N-Term(TMT6plex); K11(TMT6plex)	Mediator of RNA polymerase II transcription subunit 20 OS=Homo sapiens OX=9606 GN=MED20 PE=1 SV=1	Q9H944	2	761.435	1	-0.72	7.23717	60	0	457712	396525	446591	427545	363991	453439
STLGSQGQTGK	N-Term(TMT6plex); K11(TMT6plex)	Mediator of RNA polymerase II transcription subunit 20 OS=Homo sapiens OX=9606 GN=MED20 PE=1 SV=1	Q9H944	2	761.435	1	-0.8	0	60	0	566513	486108	555934	526196	466873	552969
SVMRPEQIMK	N-Term(TMT6plex); K10(TMT6plex)	V-type proton ATPase 16 kDa proteolipid subunit OS=Homo sapiens OX=9606 GN=ATP6V0C PE=1 SV=1	P27449	3	559.657	1	-1.99	9.75939	31	0	447716	432278	400439	367038	342529	437799
NVYEVVNPK	N-Term(TMT6plex); K9(TMT6plex)	Copine-8 OS=Homo sapiens OX=9606 GN=CPNE8 PE=1 SV=2	Q86YQ8	2	760.448	1	-0.38	15.2969	31	0	167103	134734	146693	133140	131656	153416
NVYEVVNPK	N-Term(TMT6plex); K9(TMT6plex)	Copine-8 OS=Homo sapiens OX=9606 GN=CPNE8 PE=1 SV=2	Q86YQ8	2	760.447	1	-1.35	0	35	0	161206	143502	154292	136846	130307	145746
ILDDQTNKL	N-Term(TMT6plex); K8(TMT6plex)	Disabled homolog 2 OS=Homo sapiens OX=9606 GN=DAB2 PE=1 SV=3	P98082	2	759.449	1	-1.58	0	22	0	130230	109942	125882	118172	98011	117666
VVMRDPNTK	N-Term(TMT6plex); K9(TMT6plex)	Heterogeneous nuclear ribonucleoprotein A1 OS=Homo sapiens OX=9606 GN=HNRNPA1 PE=1 SV=5	Q32P51; P09651	3	506.634	2	-0.15	0	18	0	682936	554579	631461	561628	460336	616688
GEVDDGARKL	N-Term(TMT6plex); K9(TMT6plex)	Methionine aminopeptidase 1 OS=Homo sapiens OX=9606 GN=METAP1 PE=1 SV=2	P53582	3	506.628	1	0.18	17.8537	22	0	156011	144569	169375	153343	135431	150289
SLLENLEKI	N-Term(TMT6plex); K8(TMT6plex)	Heterogeneous nuclear ribonucleoproteins C1/C2 OS=Homo sapiens OX=9606 GN=HNRNPC PE=1 SV=4	O60812; P07910; B7ZW38; B2RXH8	2	758.973	4	2.12	0	35	0	440118	319583	398258	346968	332162	363017
AVQRTLLEK	N-Term(TMT6plex); K9(TMT6plex)	CD99 antigen OS=Homo sapiens OX=9606 GN=CD99 PE=1 SV=1	P14209	2	758.487	1	2.36	0	31	0	848147	694612	731984	716434	650050	703351
AVQRTLLEK	N-Term(TMT6plex); K9(TMT6plex)	CD99 antigen OS=Homo sapiens OX=9606 GN=CD99 PE=1 SV=1	P14209	2	758.485	1	-0.05	0	33	0	798488	654184	698637	663426	602870	704373
AVISGEALGIK	N-Term(TMT6plex); K11(TMT6plex)	Pirin OS=Homo sapiens OX=9606 GN=PIR PE=1 SV=1	O00625	2	758.48	1	1.72	0	80	0	232978	177245	228942	194439	180728	207057
AVISGEALGIK	N-Term(TMT6plex); K11(TMT6plex)	Pirin OS=Homo sapiens OX=9606 GN=PIR PE=1 SV=1	O00625	2	758.48	1	1.16	5.69151	76	0	167567	136261	165472	154129	140331	165728
KIVDFSYSV	N-Term(TMT6plex); K1(TMT6plex)	Mitotic checkpoint serine/threonine-protein kinase BUB1 beta OS=Homo sapiens OX=9606 GN=BUB1B PE=1 SV=3	O60566	2	758.45	1	6.73	0	32	0	213007	178681	175776	168203	146375	164185
ATALEYVYK	N-Term(TMT6plex); K9(TMT6plex)	Biogenesis of lysosome-related organelles complex 1 subunit 1 OS=Homo sapiens OX=9606 GN=BLOC1S1 PE=1 SV=2	P78537	2	758.445	1	0.05	0	63	0	309316	238785	273083	249458	212258	220210
ATALEYVYK	N-Term(TMT6plex); K9(TMT6plex)	Biogenesis of lysosome-related organelles complex 1 subunit 1 OS=Homo sapiens OX=9606 GN=BLOC1S1 PE=1 SV=2	P78537	2	758.442	1	-3.58	0	64	0	283031	203095	233512	225692	189328	212412
SAQSFFENK	N-Term(TMT6plex); K9(TMT6plex)	ATP-dependent zinc metalloprotease YME1L1 OS=Homo sapiens OX=9606 GN=YME1L1 PE=1 SV=2	Q96TA2	2	758.414	1	0.46	0	47	0	372667	294338	330853	304866	259899	330861
SAQSFFENK	N-Term(TMT6plex); K9(TMT6plex)	ATP-dependent zinc metalloprotease YME1L1 OS=Homo sapiens OX=9606 GN=YME1L1 PE=1 SV=2	Q96TA2	2	758.414	1	-0.35	0	47	0	247776	211213	231866	211853	180464	223160
QLVDIIEKV	N-Term(TMT6plex); K8(TMT6plex)	Proteasome activator complex subunit 3 OS=Homo sapiens OX=9606 GN=PSME3 PE=1 SV=1	P61289	2	757.983	1	2.05	14.8505	42	0	128461	87198	96629.8	97063	79988.2	102153
SVMRPEQIMK	N-Term(TMT6plex); K10(TMT6plex)	V-type proton ATPase 16 kDa proteolipid subunit OS=Homo sapiens OX=9606 GN=ATP6V0C PE=1 SV=1	P27449	3	559.657	1	-1.34	0	34	0	457340	467798	450534	413831	359381	459252
REFDYVINDL	N-Term(TMT6plex)	Spermine synthase OS=Homo sapiens OX=9606 GN=SMS PE=1 SV=2	P52788	2	756.9	1	2.36	26.5388	40	0	42305.8	24129.1	38019.6	34516.9	30747	37935.1
SVSGYIYHK	N-Term(TMT6plex); K9(TMT6plex)	Regulator of nonsense transcripts 1 OS=Homo sapiens OX=9606 GN=UPF1 PE=1 SV=2	Q92900	3	504.626	1	0.63	10.2874	27	0	88547.5	88324.5	83680	82377.5	78966.8	101293
GSYSSHISSK	N-Term(TMT6plex); K10(TMT6plex)	Zinc finger E-box-binding homeobox 1 OS=Homo sapiens OX=9606 GN=ZEB1 PE=1 SV=2	P37275; O60315	3	504.281	2	2.16	11.3261	31	0	441423	346288	459692	413628	418099	439646
KQEYDESGP	N-Term(TMT6plex); K1(TMT6plex)	Actin, cytoplasmic 2 OS=Homo sapiens OX=9606 GN=ACTG1 PE=1 SV=1	A5A3E0; Q9BYX7; P0CG39; P60709; Q6S8J3; P0CG38; P63261	2	755.893	7	0.09	0	38	0	152611	159127	172016	130570	83910.4	113601
ATAASSSSLEK	N-Term(TMT6plex); K11(TMT6plex)	Actin, cytoplasmic 2 OS=Homo sapiens OX=9606 GN=ACTG1 PE=1 SV=1	P63267; P60709; Q6S8J3; P62736; P68133; P68032; P63261	3	503.955	7	-1.54	5.33613	46	0	238716	217443	244038	237840	202979	231791
ALLEMDARL	N-Term(TMT6plex); M5(Oxidation)	Exosome complex component RRP41 OS=Homo sapiens OX=9606 GN=EXOSC4 PE=1 SV=3	Q9NPD3	2	638.86	1	-1.19	10.0138	26	0	308947	254732	278932	273365	227517	287423
KESSTVFEL	N-Term(TMT6plex); K1(TMT6plex)	Elongin-B OS=Homo sapiens OX=9606 GN=ELOB PE=1 SV=1	Q15370	2	749.433	1	1.15	0	29	0	399307	331919	389522	358246	293436	381871
QTYVGITEK	N-Term(TMT6plex); K9(TMT6plex)	U5 small nuclear ribonucleoprotein 200 kDa helicase OS=Homo sapiens OX=9606 GN=SNRNP200 PE=1 SV=2	O75643	2	748.939	1	-0.8	0	53	0	113708	92322.5	97590.1	102807	82714.6	105224
KEIGELTQL	N-Term(TMT6plex); K1(TMT6plex)	Ras suppressor protein 1 OS=Homo sapiens OX=9606 GN=RSU1 PE=1 SV=3	Q15404	2	744.959	1	4.08	0	24	0	328284	254348	283431	271865	253479	294377
SSIQGQWPK	N-Term(TMT6plex); K9(TMT6plex)	AT-rich interactive domain-containing protein 4B OS=Homo sapiens OX=9606 GN=ARID4B PE=1 SV=2	Q4LE39	2	744.934	1	1.79	7.62954	32	0	164005	147269	170236	137186	138505	165209
SSIQGQWPK	N-Term(TMT6plex); K9(TMT6plex)	AT-rich interactive domain-containing protein 4B OS=Homo sapiens OX=9606 GN=ARID4B PE=1 SV=2	Q4LE39	2	744.933	1	1.3	0	33	0	214356	171892	183631	178635	162247	177533
SSIQGQWPK	N-Term(TMT6plex); K9(TMT6plex)	AT-rich interactive domain-containing protein 4B OS=Homo sapiens OX=9606 GN=ARID4B PE=1 SV=2	Q4LE39	3	496.956	1	-2.54	0	25	0	58329.4	64519.4	68465.7	51815	50497	59956.7
AVHEAWAGMLK	N-Term(TMT6plex); M9(Oxidation); K11(TMT6plex)	Protein canopy homolog 4 OS=Homo sapiens OX=9606 GN=CNPY4 PE=1 SV=1	Q8N129	3	562.984	1	-0.84	20.7171	54	0	660676	486741	601637	613732	519675	585304
SLLDIIEKV	N-Term(TMT6plex); K8(TMT6plex)	Tuberin OS=Homo sapiens OX=9606 GN=TSC2 PE=1 SV=2	P49815	2	744.476	1	0.06	0	46	0	439740	356495	396575	384453	333531	358601
SLLDIIEKV	N-Term(TMT6plex); K8(TMT6plex)	Tuberin OS=Homo sapiens OX=9606 GN=TSC2 PE=1 SV=2	P49815	2	744.474	1	-2.24	8.52771	47	0	421180	369777	399227	370504	357141	382428
AQGNVYHLK	N-Term(TMT6plex); K9(TMT6plex)	LIM domain transcription factor LMO4 OS=Homo sapiens OX=9606 GN=LMO4 PE=1 SV=1	P61968	3	496.629	1	-0.26	0	47	0	363655	300826	339467	322407	290213	356719
AQGNVYHLK	N-Term(TMT6plex); K9(TMT6plex)	LIM domain transcription factor LMO4 OS=Homo sapiens OX=9606 GN=LMO4 PE=1 SV=1	P61968	3	496.629	1	-0.32	0	41	0	350003	299366	341952	323205	299902	335039
RAAPGAEFAPNK	N-Term(TMT6plex); K12(TMT6plex)	Non-POU domain-containing octamer-binding protein OS=Homo sapiens OX=9606 GN=NONO PE=1 SV=4	Q15233	3	562.994	1	-0.66	17.5167	17	0	194397	149263	195757	161059	156453	150817
RAAPGAEFAPNK	N-Term(TMT6plex); K12(TMT6plex)	Non-POU domain-containing octamer-binding protein OS=Homo sapiens OX=9606 GN=NONO PE=1 SV=4	Q15233	3	562.995	1	-0.11	20.9985	24	0	264950	209901	240208	208531	180430	226054
GSIEINIKK	N-Term(TMT6plex); K8(TMT6plex); K9(TMT6plex)	LIM and calponin homology domains-containing protein 1 OS=Homo sapiens OX=9606 GN=LIMCH1 PE=1 SV=4	Q9UPQ0	3	563.7	1	-1.35	2.70228	27	0	2341699	1.77258e+06	2.01815e+06	1.91354e+06	1.84457e+06	2.00852e+06
AVMVHQLSK	N-Term(TMT6plex); M3(Oxidation); K9(TMT6plex)	Catenin beta-1 OS=Homo sapiens OX=9606 GN=CTNNB1 PE=1 SV=1	P35222	3	496.299	1	0.41	0	37	0	187411	139684	173938	147116	152102	160786
AEINNIIKI	N-Term(TMT6plex); K8(TMT6plex)	DNA topoisomerase 2-alpha OS=Homo sapiens OX=9606 GN=TOP2A PE=1 SV=3;DNA topoisomerase 2-beta OS=Homo sapiens OX=9606 GN=TOP2B PE=1 SV=3	P11388; Q02880	2	743.478	2	5.91	0	30	0	227181	167730	187396	194314	169943	196036
KLISDINKA	N-Term(TMT6plex); K1(TMT6plex); K8(TMT6plex)	Spectrin beta chain, non-erythrocytic 1 OS=Homo sapiens OX=9606 GN=SPTBN1 PE=1 SV=2	Q01082	3	563.701	1	0.17	0	28	0	237728	154805	202702	178169	160793	186190
AEINNIIKI	N-Term(TMT6plex); K8(TMT6plex)	DNA topoisomerase 2-alpha OS=Homo sapiens OX=9606 GN=TOP2A PE=1 SV=3;DNA topoisomerase 2-beta OS=Homo sapiens OX=9606 GN=TOP2B PE=1 SV=3	P11388; Q02880	2	743.472	2	-2.31	24.4371	32	0	259985	215310	261630	221151	195307	252472
SSLNHIVEK	N-Term(TMT6plex); K9(TMT6plex)	Integrator complex subunit 3 OS=Homo sapiens OX=9606 GN=INTS3 PE=1 SV=1	Q68E01	3	495.633	1	0.49	0	37	0	409366	349350	389870	375825	360558	413203
SVFQTTDTK	N-Term(TMT6plex); K9(TMT6plex)	Short coiled-coil protein OS=Homo sapiens OX=9606 GN=SCOC PE=1 SV=2	Q9UIL1	2	742.922	1	0.84	7.56203	50	0	233910	197758	226522	209463	175831	224816
SVFQTTDTK	N-Term(TMT6plex); K9(TMT6plex)	Short coiled-coil protein OS=Homo sapiens OX=9606 GN=SCOC PE=1 SV=2	Q9UIL1	2	742.922	1	0.51	0	48	0	399033	324673	366508	336613	297763	373561
SMPEQAHKV	N-Term(TMT6plex); K8(TMT6plex)	Lon protease homolog 2, peroxisomal OS=Homo sapiens OX=9606 GN=LONP2 PE=1 SV=1	Q86WA8	3	495.615	1	0.77	0	35	0	287222	251774	263888	255046	221791	252121
SMPEQAHKV	N-Term(TMT6plex); K8(TMT6plex)	Lon protease homolog 2, peroxisomal OS=Homo sapiens OX=9606 GN=LONP2 PE=1 SV=1	Q86WA8	3	495.615	1	0.4	14.1792	34	0	210850	191606	226132	198359	184285	211456
AEFNDSDSGISL	N-Term(TMT6plex)	Nuclear factor erythroid 2-related factor 2 OS=Homo sapiens OX=9606 GN=NFE2L2 PE=1 SV=3	Q16236	2	742.361	1	2.2	9.61715	78	0	46730.7	35870.7	44375.8	32246.4	26190.6	42932.6
AEFNDSDSGISL	N-Term(TMT6plex)	Nuclear factor erythroid 2-related factor 2 OS=Homo sapiens OX=9606 GN=NFE2L2 PE=1 SV=3	Q16236	2	742.361	1	1.71	0	85	0	47258.2	45222.5	48746.7	39937.7	39312.2	46165.7
RALDIPLVK	N-Term(TMT6plex); K9(TMT6plex)	Pre-mRNA-processing-splicing factor 8 OS=Homo sapiens OX=9606 GN=PRPF8 PE=1 SV=2	Q6P2Q9	3	494.998	1	1.67	15.254	26	0	69858.8	53963.9	64394.8	60832.8	55539.1	61905.3
RALDIPLVK	N-Term(TMT6plex); K9(TMT6plex)	Pre-mRNA-processing-splicing factor 8 OS=Homo sapiens OX=9606 GN=PRPF8 PE=1 SV=2	Q6P2Q9	3	494.997	1	-0.31	21.3653	29	0	55649.3	52111.4	64488.7	57685	51068.4	59112.6
LIFDLGGGTFDV	N-Term(TMT6plex)	Heat shock 70 kDa protein 6 OS=Homo sapiens OX=9606 GN=HSPA6 PE=1 SV=2;Heat shock cognate 71 kDa protein OS=Homo sapiens OX=9606 GN=HSPA8 PE=1 SV=1	P48741; P17066; P54652; P11142; P0DMV8; P34931	2	741.906	6	0.06	0	27	0	19730.2	5719.76	7564.42	11034.8	8653.47	10928.9
LIFDLGGGTFDV	N-Term(TMT6plex)	Heat shock 70 kDa protein 6 OS=Homo sapiens OX=9606 GN=HSPA6 PE=1 SV=2;Heat shock cognate 71 kDa protein OS=Homo sapiens OX=9606 GN=HSPA8 PE=1 SV=1	P48741; P17066; P54652; P11142; P0DMV8; P34931	2	741.906	6	-0.27	0	81	0	20689.4	14627.6	16725.9	12217.9	10211.2	16648.4
SVSDIIVVAK	N-Term(TMT6plex); K10(TMT6plex)	Transmembrane protein 98 OS=Homo sapiens OX=9606 GN=TMEM98 PE=1 SV=1	Q9Y2Y6	2	744.976	1	2.92	0	66	0	135075	110180	127768	120738	105287	103347
QTYVGITEK	N-Term(TMT6plex); K9(TMT6plex)	U5 small nuclear ribonucleoprotein 200 kDa helicase OS=Homo sapiens OX=9606 GN=SNRNP200 PE=1 SV=2	O75643	2	748.941	1	1.73	0	47	0	210523	154468	190063	169536	148671	179949
SVSDIIVVAK	N-Term(TMT6plex); K10(TMT6plex)	Transmembrane protein 98 OS=Homo sapiens OX=9606 GN=TMEM98 PE=1 SV=1	Q9Y2Y6	2	744.977	1	5.06	11.1617	66	0	105062	76292.7	100450	91083	79368.3	85494.1
KTAPPTFNR	N-Term(TMT6plex); K1(TMT6plex)	V-type proton ATPase 116 kDa subunit a isoform 4 OS=Homo sapiens OX=9606 GN=ATP6V0A4 PE=1 SV=2	Q9HBG4	3	497.301	1	-0.89	0	29	0	2.98313e+06	2.38559e+06	2.58189e+06	2.41124e+06	2.10741e+06	2.53428e+06
ATDYGTIKK	N-Term(TMT6plex); K8(TMT6plex); K9(TMT6plex)	Semaphorin-5A OS=Homo sapiens OX=9606 GN=SEMA5A PE=1 SV=3	Q13591	3	562.013	1	0.32	0	18	0	1.72956e+06	1.31661e+06	1.58089e+06	1.5414e+06	1.41347e+06	1.62575e+06
GTYRDANIK	N-Term(TMT6plex); K9(TMT6plex)	Protein quaking OS=Homo sapiens OX=9606 GN=QKI PE=1 SV=1	Q96PU8	3	499.295	1	4.99	0	17	0	1196264	933516	1.06653e+06	1.00215e+06	929883	1.07857e+06
SLQDYIAVK	N-Term(TMT6plex); K9(TMT6plex)	40S ribosomal protein S5 OS=Homo sapiens OX=9606 GN=RPS5 PE=1 SV=4	P46782	2	747.953	1	3.04	0	43	0	64339.9	44516.9	60264.7	51381.2	54621.4	67720.5
STEPPYSQK	N-Term(TMT6plex); K9(TMT6plex)	Elongation factor 1-alpha 1 OS=Homo sapiens OX=9606 GN=EEF1A1 PE=1 SV=1	P68104; Q5VTE0	3	498.944	2	-2.36	0	39	0	721292	596536	662240	636252	533310	586686
STEPPYSQK	N-Term(TMT6plex); K9(TMT6plex)	Elongation factor 1-alpha 1 OS=Homo sapiens OX=9606 GN=EEF1A1 PE=1 SV=1	P68104; Q5VTE0	2	747.911	2	-3.72	0	43	0	599554	468539	498593	479399	428520	485637
STEPPYSQK	N-Term(TMT6plex); K9(TMT6plex)	Elongation factor 1-alpha 1 OS=Homo sapiens OX=9606 GN=EEF1A1 PE=1 SV=1	P68104; Q5VTE0	3	498.943	2	-3.77	0	34	0	846369	718250	780049	711939	667250	767344
ATDYGTIKK	N-Term(TMT6plex); K8(TMT6plex); K9(TMT6plex)	Semaphorin-5A OS=Homo sapiens OX=9606 GN=SEMA5A PE=1 SV=3	Q13591	3	562.013	1	0.53	0	17	0	2.0203e+06	1470815	1.75888e+06	1.61565e+06	1490973	1.72318e+06
STFNQVVLK	N-Term(TMT6plex); K9(TMT6plex)	60S ribosomal protein L18 OS=Homo sapiens OX=9606 GN=RPL18 PE=1 SV=2	Q07020	2	747.46	1	1.99	0	39	0	153289	137315	157650	135334	113264	129760
STFNQVVLK	N-Term(TMT6plex); K9(TMT6plex)	60S ribosomal protein L18 OS=Homo sapiens OX=9606 GN=RPL18 PE=1 SV=2	Q07020	2	747.459	1	1.58	0	53	0	244248	199066	238936	228444	203962	233501
GTLIDNQFK	N-Term(TMT6plex); K9(TMT6plex)	UPF0428 protein CXorf56 OS=Homo sapiens OX=9606 GN=CXorf56 PE=1 SV=1	Q9H5V9	2	747.442	1	2.16	0	58	0	1.77371e+06	1364935	1.59449e+06	1.47253e+06	1384361	1.50829e+06
GTLIDNQFK	N-Term(TMT6plex); K9(TMT6plex)	UPF0428 protein CXorf56 OS=Homo sapiens OX=9606 GN=CXorf56 PE=1 SV=1	Q9H5V9	2	747.441	1	1.42	0	60	0	1.96425e+06	1.49006e+06	1.66123e+06	1.62925e+06	1.46805e+06	1.71633e+06
GTLIDNQFK	N-Term(TMT6plex); K9(TMT6plex)	UPF0428 protein CXorf56 OS=Homo sapiens OX=9606 GN=CXorf56 PE=1 SV=1	Q9H5V9	3	498.628	1	-1.28	4.8312	36	0	194238	162181	167301	176240	163477	178558
AVHEAWAGMLK	N-Term(TMT6plex); M9(Oxidation); K11(TMT6plex)	Protein canopy homolog 4 OS=Homo sapiens OX=9606 GN=CNPY4 PE=1 SV=1	Q8N129	3	562.984	1	-0.84	4.72156	51	0	859207	659762	792322	790174	702163	790149
GVIDLIFEK	N-Term(TMT6plex); K9(TMT6plex)	Eukaryotic translation initiation factor 4 gamma 1 OS=Homo sapiens OX=9606 GN=EIF4G1 PE=1 SV=4	Q04637	2	746.467	1	5.36	17.5862	58	0	294591	240568	297942	235853	286088	274856
GVIDLIFEK	N-Term(TMT6plex); K9(TMT6plex)	Eukaryotic translation initiation factor 4 gamma 1 OS=Homo sapiens OX=9606 GN=EIF4G1 PE=1 SV=4	Q04637	2	746.466	1	3.8	18.3958	55	0	457328	374121	452974	429838	414560	423413
AEVGDGTTSVTLL	N-Term(TMT6plex)	T-complex protein 1 subunit eta OS=Homo sapiens OX=9606 GN=CCT7 PE=1 SV=2	Q99832	2	746.409	1	0.23	16.5118	49	0	40710	36211.2	35621	35262.6	32598.5	38096.9
AEVGDGTTSVTLL	N-Term(TMT6plex)	T-complex protein 1 subunit eta OS=Homo sapiens OX=9606 GN=CCT7 PE=1 SV=2	Q99832	2	746.407	1	-2.8	22.2801	46	0	46724.5	38215.2	37398.3	31713.6	28738.2	38881.5
ATTSVITIVK	N-Term(TMT6plex); K10(TMT6plex)	Transcription factor MafK OS=Homo sapiens OX=9606 GN=MAFK PE=1 SV=1	O60675	2	745.982	1	1.18	15.3706	47	0	53775.6	52562.6	59679	50129.5	41426.5	43867
RLLDGAFKL	N-Term(TMT6plex); K8(TMT6plex)	CLIP-associating protein 1 OS=Homo sapiens OX=9606 GN=CLASP1 PE=1 SV=1	Q7Z460	3	497.654	1	1.08	9.18839	26	0	394128	313889	347932	349869	295162	338964
RLLDGAFKL	N-Term(TMT6plex); K8(TMT6plex)	CLIP-associating protein 1 OS=Homo sapiens OX=9606 GN=CLASP1 PE=1 SV=1	Q7Z460	3	497.654	1	1.08	11.8924	24	0	293833	227510	274871	255995	238149	266323
ATAIGMPVEK	N-Term(TMT6plex); M6(Oxidation); K10(TMT6plex)	Major facilitator superfamily domain-containing protein 10 OS=Homo sapiens OX=9606 GN=MFSD10 PE=1 SV=1	Q14728	2	745.937	1	0.58	0	54	0	307718	240671	277208	287920	233423	265106
ATAIGMPVEK	N-Term(TMT6plex); M6(Oxidation); K10(TMT6plex)	Major facilitator superfamily domain-containing protein 10 OS=Homo sapiens OX=9606 GN=MFSD10 PE=1 SV=1	Q14728	3	497.627	1	0.51	0	44	0	120014	102001	109097	106849	100153	103350
ATAIGMPVEK	N-Term(TMT6plex); M6(Oxidation); K10(TMT6plex)	Major facilitator superfamily domain-containing protein 10 OS=Homo sapiens OX=9606 GN=MFSD10 PE=1 SV=1	Q14728	2	745.936	1	0.01	0	53	0	430982	319016	392957	361279	339803	356884
ATAIGMPVEK	N-Term(TMT6plex); M6(Oxidation); K10(TMT6plex)	Major facilitator superfamily domain-containing protein 10 OS=Homo sapiens OX=9606 GN=MFSD10 PE=1 SV=1	Q14728	3	497.627	1	-0.04	0	27	0	72672.2	59801.5	70414.5	74990.4	62905.7	70647.7
KIIGIMEEV	N-Term(TMT6plex); K1(TMT6plex)	DNA mismatch repair protein Msh6 OS=Homo sapiens OX=9606 GN=MSH6 PE=1 SV=2	P52701	2	745.461	1	5.58	0	45	0	45808	27894.2	48697.7	37096.4	33057.2	34296
VTNDGATILK	N-Term(TMT6plex); K10(TMT6plex)	T-complex protein 1 subunit beta OS=Homo sapiens OX=9606 GN=CCT2 PE=1 SV=4	P78371	2	745.455	1	2.76	0	53	0	183371	147625	171930	149491	124532	156907
VTNDGATILK	N-Term(TMT6plex); K10(TMT6plex)	T-complex protein 1 subunit beta OS=Homo sapiens OX=9606 GN=CCT2 PE=1 SV=4	P78371	2	745.454	1	1.77	0	51	0	127404	100314	132099	120456	96176.2	119758
KTAPPTFNR	N-Term(TMT6plex); K1(TMT6plex)	V-type proton ATPase 116 kDa subunit a isoform 4 OS=Homo sapiens OX=9606 GN=ATP6V0A4 PE=1 SV=2	Q9HBG4	3	497.3	1	-1.51	3.30909	28	0	2.82394e+06	2.1611e+06	2.41357e+06	2193510	1.96163e+06	2364184
IVMQEVETV	N-Term(TMT6plex)	Cytoplasmic dynein 1 heavy chain 1 OS=Homo sapiens OX=9606 GN=DYNC1H1 PE=1 SV=5	Q14204	2	638.856	1	2.16	28.4574	63	0	38109.3	30215	34487.2	41081.3	24740.4	46743.4
GESDDSILRL	N-Term(TMT6plex)	40S ribosomal protein S21 OS=Homo sapiens OX=9606 GN=RPS21 PE=1 SV=1	P63220	2	667.361	1	-0.7	0	39	0	3002157	2.27596e+06	2657375	2431536	2.05952e+06	2.53338e+06
KEEPSNNVKL	N-Term(TMT6plex); K1(TMT6plex); K9(TMT6plex)	Importin subunit beta-1 OS=Homo sapiens OX=9606 GN=KPNB1 PE=1 SV=2	Q14974	3	615.706	1	-0.39	0	31	0	298470	224013	251094	245770	215642	244837
GSSDVIIHR	N-Term(TMT6plex)	PHD and RING finger domain-containing protein 1 OS=Homo sapiens OX=9606 GN=PHRF1 PE=1 SV=3	Q9P1Y6	3	404.901	1	-1.87	20.1392	44	0	1.17364e+06	960306	988549	1103199	865444	1.07648e+06
GSSDVIIHR	N-Term(TMT6plex)	PHD and RING finger domain-containing protein 1 OS=Homo sapiens OX=9606 GN=PHRF1 PE=1 SV=3	Q9P1Y6	2	606.847	1	-1.96	0	47	0	262096	226670	248184	243274	198585	263381
GSSDVIIHR	N-Term(TMT6plex)	PHD and RING finger domain-containing protein 1 OS=Homo sapiens OX=9606 GN=PHRF1 PE=1 SV=3	Q9P1Y6	2	606.846	1	-3.47	0	45	0	153441	154442	164724	156363	115258	137915
SIFDDFSHYEK	N-Term(TMT6plex); K11(TMT6plex)	YTH domain-containing family protein 2 OS=Homo sapiens OX=9606 GN=YTHDF2 PE=1 SV=2	Q9Y5A9	3	615.985	1	-0.65	15.3409	51	0	326260	267694	309798	304819	291166	312203
GLQEGTHEL	N-Term(TMT6plex)	Signal recognition particle subunit SRP72 OS=Homo sapiens OX=9606 GN=SRP72 PE=1 SV=3	O76094	2	606.824	1	-0.64	0	42	0	142881	110154	124581	103767	100693	111850
ALISNSHQL	N-Term(TMT6plex)	Transcription factor Maf OS=Homo sapiens OX=9606 GN=MAF PE=1 SV=2	O75444	2	606.351	1	0.26	0	38	0	109028	105655	113649	93043	76592.2	108590
HLSDAIVEV	N-Term(TMT6plex)	Late secretory pathway protein AVL9 homolog OS=Homo sapiens OX=9606 GN=AVL9 PE=1 SV=1	Q8NBF6	2	606.346	1	0.57	23.6887	36	0	233195	210988	228600	200969	214748	197633
SIFDDFSHYEK	N-Term(TMT6plex); K11(TMT6plex)	YTH domain-containing family protein 2 OS=Homo sapiens OX=9606 GN=YTHDF2 PE=1 SV=2	Q9Y5A9	3	615.986	1	-0.15	0	28	0	380082	337839	365029	366830	330155	379076
AEEVGVEHL	N-Term(TMT6plex)	26S proteasome non-ATPase regulatory subunit 7 OS=Homo sapiens OX=9606 GN=PSMD7 PE=1 SV=2	P51665	2	606.327	1	-0.73	0	41	0	92873.2	113031	98881.4	85664.5	69699.7	95375.4
SIFEPAKGGEK	N-Term(TMT6plex); K7(TMT6plex); K11(TMT6plex)	Double-stranded RNA-specific adenosine deaminase OS=Homo sapiens OX=9606 GN=ADAR PE=1 SV=4	P55265	3	617.371	1	0.41	4.20626	20	0	902820	675540	854982	747439	710513	790645
SVSPVVHVR	N-Term(TMT6plex)	Heterogeneous nuclear ribonucleoprotein L-like OS=Homo sapiens OX=9606 GN=HNRNPLL PE=1 SV=1	Q8WVV9	3	403.582	1	0.07	16.7253	54	0	349558	261729	284649	268709	203482	281725
SIFEPAKGGEK	N-Term(TMT6plex); K7(TMT6plex); K11(TMT6plex)	Double-stranded RNA-specific adenosine deaminase OS=Homo sapiens OX=9606 GN=ADAR PE=1 SV=4	P55265	3	617.373	1	2.99	18.1846	21	0	955272	772098	849185	800029	750680	879349
SVSPVVHVR	N-Term(TMT6plex)	Heterogeneous nuclear ribonucleoprotein L-like OS=Homo sapiens OX=9606 GN=HNRNPLL PE=1 SV=1	Q8WVV9	3	403.582	1	-0.46	0	69	0	702060	478636	543283	521725	340467	494700
KSINEFWNK	N-Term(TMT6plex); K1(TMT6plex); K9(TMT6plex)	Kinetochore protein Spc25 OS=Homo sapiens OX=9606 GN=SPC25 PE=1 SV=1	Q9HBM1	3	618.368	1	-0.29	0	30	0	210350	154701	197079	166476	156842	195248
ALTELGYNV	N-Term(TMT6plex)	Transmembrane protein 60 OS=Homo sapiens OX=9606 GN=TMEM60 PE=1 SV=1	Q9H2L4	2	604.84	1	0.9	22.0317	49	0	70158.4	57681.9	59783.6	48778.6	49796.4	58375.5
ALTELGYNV	N-Term(TMT6plex)	Transmembrane protein 60 OS=Homo sapiens OX=9606 GN=TMEM60 PE=1 SV=1	Q9H2L4	2	604.84	1	0.8	12.9939	49	0	70423.2	59850.7	58646.9	63278.6	53608.4	63683.2
ALFSQDISV	N-Term(TMT6plex)	Zinc finger protein 827 OS=Homo sapiens OX=9606 GN=ZNF827 PE=1 SV=1	Q17R98	2	604.84	1	0.6	23.551	61	0	49527.9	33905.2	46420.9	31242.8	33414.6	44396.2
RMLPHAPGV	N-Term(TMT6plex)	Histone deacetylase 2 OS=Homo sapiens OX=9606 GN=HDAC2 PE=1 SV=2	Q13547; Q92769	3	402.904	2	-1.35	0	35	0	41272.7	30920.8	31942.5	21845.6	26427.8	36252
RVPPPPQSV	N-Term(TMT6plex)	SHC-transforming protein 1 OS=Homo sapiens OX=9606 GN=SHC1 PE=1 SV=4	P29353	2	603.365	1	2.14	0	41	0	272479	208582	223805	240013	165269	230941
KSINEFWNK	N-Term(TMT6plex); K1(TMT6plex); K9(TMT6plex)	Kinetochore protein Spc25 OS=Homo sapiens OX=9606 GN=SPC25 PE=1 SV=1	Q9HBM1	3	618.369	1	1.98	0	28	0	258790	185357	222554	223229	196741	232964
RVPPPPQSV	N-Term(TMT6plex)	SHC-transforming protein 1 OS=Homo sapiens OX=9606 GN=SHC1 PE=1 SV=4	P29353	2	603.364	1	0.11	0	39	0	208330	171782	210607	171888	144786	202327
GSSDVIIHR	N-Term(TMT6plex)	PHD and RING finger domain-containing protein 1 OS=Homo sapiens OX=9606 GN=PHRF1 PE=1 SV=3	Q9P1Y6	3	404.901	1	-1.42	10.9044	52	0	1.68258e+06	1.4765e+06	1.55336e+06	1.49628e+06	1.23352e+06	1.46782e+06
KVTEGSFVYK	N-Term(TMT6plex); K1(TMT6plex); K10(TMT6plex)	Rab GDP dissociation inhibitor beta OS=Homo sapiens OX=9606 GN=GDI2 PE=1 SV=2	P50395	3	615.708	1	0.41	15.8042	39	0	88521.9	80784.4	79460.2	75137.7	67111.4	91818
AEAEPEPEL	N-Term(TMT6plex)	Endoplasmic reticulum protein SC65 OS=Homo sapiens OX=9606 GN=P3H4 PE=1 SV=1	Q92791; O60936	2	607.312	2	0.76	0	51	0	846514	712901	825713	703778	567136	715688
AEAEPEPEL	N-Term(TMT6plex)	Endoplasmic reticulum protein SC65 OS=Homo sapiens OX=9606 GN=P3H4 PE=1 SV=1	Q92791; O60936	2	607.312	2	1.17	0	48	0	724146	532015	568977	560692	483460	594835
SEVQGMVEL	N-Term(TMT6plex)	Ubiquitin-like modifier-activating enzyme 1 OS=Homo sapiens OX=9606 GN=UBA1 PE=1 SV=3	P22314	2	610.825	1	1.94	10.7001	60	0	93471	88875.5	116685	91916.7	77602.7	105569
VLDDAVFVL	N-Term(TMT6plex)	Methyltransferase-like protein 9 OS=Homo sapiens OX=9606 GN=METTL9 PE=1 SV=1	Q9H1A3	2	610.36	1	-0.91	0	61	0	6617.61	7608.96	6253.11	7032.82	4948.74	5346.5
VLDDAVFVL	N-Term(TMT6plex)	Methyltransferase-like protein 9 OS=Homo sapiens OX=9606 GN=METTL9 PE=1 SV=1	Q9H1A3	2	610.36	1	-1.21	0	57	0	5838	6670.33	4071.76	5976.48	6250.78	5109.31
AVQEFGLAR	N-Term(TMT6plex)	PRELI domain-containing protein 1, mitochondrial OS=Homo sapiens OX=9606 GN=PRELID1 PE=1 SV=1	Q9Y255	2	610.354	1	0.6	0	49	0	1.5397e+06	1.15492e+06	1.32715e+06	1.15033e+06	922178	1.23712e+06
AVQEFGLAR	N-Term(TMT6plex)	PRELI domain-containing protein 1, mitochondrial OS=Homo sapiens OX=9606 GN=PRELID1 PE=1 SV=1	Q9Y255	2	610.353	1	-0.5	0	50	0	2.51734e+06	2.03589e+06	2216631	1.96507e+06	1.59679e+06	2.17452e+06
KTFSEVLAEK	N-Term(TMT6plex); K1(TMT6plex); K10(TMT6plex)	Zinc finger CCCH domain-containing protein 11A OS=Homo sapiens OX=9606 GN=ZC3H11A PE=1 SV=3	O75152	3	613.713	1	2.73	0	52	0	159361	117860	143127	153283	118536	147889
TESQVVITL	N-Term(TMT6plex)	Protein SGT1 homolog OS=Homo sapiens OX=9606 GN=SUGT1 PE=1 SV=3	Q9Y2Z0	2	609.861	1	1.1	10.7186	46	0	36111.4	26652	30074.1	27198.1	23467.6	34705.7
SLDDLLTNV	N-Term(TMT6plex)	Epoxide hydrolase 1 OS=Homo sapiens OX=9606 GN=EPHX1 PE=1 SV=1	P07099	2	609.844	1	2.91	1.96882	54	0	79244.9	59582.1	58706.8	63303.5	48637.7	61900
SLDDLLTNV	N-Term(TMT6plex)	Epoxide hydrolase 1 OS=Homo sapiens OX=9606 GN=EPHX1 PE=1 SV=1	P07099	2	609.843	1	1.11	3.3429	57	0	51956.3	43853.8	56221.3	45343.3	45967.9	53628.9
KEEPSNNVKL	N-Term(TMT6plex); K1(TMT6plex); K9(TMT6plex)	Importin subunit beta-1 OS=Homo sapiens OX=9606 GN=KPNB1 PE=1 SV=2	Q14974	3	615.706	1	-0.39	0	28	0	252588	199006	204915	216037	189762	225186
ATSPALFNR	N-Term(TMT6plex)	Cytoplasmic dynein 1 heavy chain 1 OS=Homo sapiens OX=9606 GN=DYNC1H1 PE=1 SV=5	Q14204	2	603.346	1	0.42	0	36	0	4.70595e+06	3.85426e+06	4.24555e+06	3.68679e+06	2718748	4.25525e+06
SEILDGNQL	N-Term(TMT6plex)	Cold shock domain-containing protein E1 OS=Homo sapiens OX=9606 GN=CSDE1 PE=1 SV=2	O75534	2	609.333	1	1.02	9.19372	59	0	281984	208495	258211	199945	179068	248965
RLSEAIVTV	N-Term(TMT6plex)	Transmembrane protein 69 OS=Homo sapiens OX=9606 GN=TMEM69 PE=1 SV=1	Q5SWH9	2	608.878	1	1.21	0	29	0	97166.4	95588	92551.2	80762.3	68628.2	80004.8
AAEEGLREL	N-Term(TMT6plex)	Death-associated protein kinase 3 OS=Homo sapiens OX=9606 GN=DAPK3 PE=1 SV=1	O43293	2	608.843	1	4.34	0	35	0	514043	418672	465053	463838	358312	466982
AAEEGLREL	N-Term(TMT6plex)	Death-associated protein kinase 3 OS=Homo sapiens OX=9606 GN=DAPK3 PE=1 SV=1	O43293	2	608.84	1	-0.68	0	36	0	606287	465966	549360	516431	404037	519929
ALAEEVEQV	N-Term(TMT6plex)	Apolipoprotein L2 OS=Homo sapiens OX=9606 GN=APOL2 PE=1 SV=1	Q9BQE5	2	608.835	1	1.03	0	47	0	50504.1	43586.6	59609.6	45533.2	34023	53056.3
ALAEEVEQV	N-Term(TMT6plex)	Apolipoprotein L2 OS=Homo sapiens OX=9606 GN=APOL2 PE=1 SV=1	Q9BQE5	2	608.834	1	-1.38	0	49	0	49056	42175.3	52190.9	46643.4	41097.6	52711.8
IVMQEVETV	N-Term(TMT6plex)	Cytoplasmic dynein 1 heavy chain 1 OS=Homo sapiens OX=9606 GN=DYNC1H1 PE=1 SV=5	Q14204	2	638.854	1	-0.62	19.3658	69	0	47591.7	34756.6	32486	37239.3	35405.6	43186.4
ALLSEVIQL	N-Term(TMT6plex)	Neuronal membrane glycoprotein M6-b OS=Homo sapiens OX=9606 GN=GPM6B PE=1 SV=2	Q13491	2	607.88	1	-2.29	0	61	0	51053.3	45519.5	54560.7	49490.3	40411.4	45660.6
VIADGGIQNV	N-Term(TMT6plex)	Inosine-5'-monophosphate dehydrogenase 2 OS=Homo sapiens OX=9606 GN=IMPDH2 PE=1 SV=2	P12268	2	607.848	1	-4.08	22.5762	57	0	57563.7	60860.6	57959.7	50791.9	48609.9	56633.5
KVTEGSFVYK	N-Term(TMT6plex); K1(TMT6plex); K10(TMT6plex)	Rab GDP dissociation inhibitor beta OS=Homo sapiens OX=9606 GN=GDI2 PE=1 SV=2	P50395	3	615.707	1	-1.18	25.625	49	0	118587	101189	111472	116281	96077.4	127003
ALFDGDPHL	N-Term(TMT6plex)	Protein prune homolog 2 OS=Homo sapiens OX=9606 GN=PRUNE2 PE=1 SV=3	Q8WUY3	2	607.324	1	-0.74	0	44	0	1.57809e+06	1.12162e+06	1.37154e+06	1.36916e+06	983989	1.5169e+06
SLDQPTQTV	N-Term(TMT6plex)	Eukaryotic translation initiation factor 3 subunit C-like protein OS=Homo sapiens OX=9606 GN=EIF3CL PE=1 SV=1	B5ME19; Q99613	2	609.332	2	-0.69	0	33	0	75571.6	72508.4	72623.8	60427.2	56392.8	63123.3
SEVQGMVEL	N-Term(TMT6plex)	Ubiquitin-like modifier-activating enzyme 1 OS=Homo sapiens OX=9606 GN=UBA1 PE=1 SV=3	P22314	2	610.826	1	3.74	17.5871	60	0	93887.9	85827.4	101543	91843.8	71231.9	107905
ATSPALFNR	N-Term(TMT6plex)	Cytoplasmic dynein 1 heavy chain 1 OS=Homo sapiens OX=9606 GN=DYNC1H1 PE=1 SV=5	Q14204	2	603.343	1	-4.03	23.8139	34	0	2010894	1.63983e+06	1.76581e+06	1.58521e+06	1.20676e+06	1.61403e+06
AALPNVYEV	N-Term(TMT6plex)	DNA replication licensing factor MCM5 OS=Homo sapiens OX=9606 GN=MCM5 PE=1 SV=5	P33992	2	602.844	1	2.46	0	57	0	121316	114680	115586	113255	87366.7	115056
ALIEGAGILL	N-Term(TMT6plex)	Mitochondrial import inner membrane translocase subunit Tim17-A OS=Homo sapiens OX=9606 GN=TIMM17A PE=1 SV=1	Q99595	2	599.883	1	-1.26	11.1611	72	0	7463.72	6901.04	7921.52	9679.36	6406.81	7344.78
ALIEGAGILL	N-Term(TMT6plex)	Mitochondrial import inner membrane translocase subunit Tim17-A OS=Homo sapiens OX=9606 GN=TIMM17A PE=1 SV=1	Q99595	2	599.882	1	-3	0	81	0	14321	10239.4	7512.98	5944.43	7509.76	9502.98
ATWMGKIHSK	N-Term(TMT6plex); M4(Oxidation); K6(TMT6plex); K10(TMT6plex)	Xaa-Pro dipeptidase OS=Homo sapiens OX=9606 GN=PEPD PE=1 SV=3	P12955	4	466.279	1	1.84	6.06563	16	0	177027	131965	169943	170350	172634	177098
SVPEAGGPPIKK	N-Term(TMT6plex); K11(TMT6plex); K12(TMT6plex)	Chromatin complexes subunit BAP18 OS=Homo sapiens OX=9606 GN=BAP18 PE=1 SV=1	Q8IXM2	4	467.546	1	-0.25	16.3577	20	0	79746.2	53733	65607.6	66956.1	60688.2	74907.8
SVPEAGGPPIKK	N-Term(TMT6plex); K11(TMT6plex); K12(TMT6plex)	Chromatin complexes subunit BAP18 OS=Homo sapiens OX=9606 GN=BAP18 PE=1 SV=1	Q8IXM2	3	623.059	1	0.77	0	31	0	781249	585648	717158	637732	610593	685436
KALPSSEDLVK	N-Term(TMT6plex); K1(TMT6plex); K11(TMT6plex)	Dynamin-like 120 kDa protein, mitochondrial OS=Homo sapiens OX=9606 GN=OPA1 PE=1 SV=3	O60313	3	625.391	1	0.59	5.43191	46	0	194047	155273	176536	179602	154009	176241
HPTLSGGGDQ	N-Term(TMT6plex)	Microtubule-associated protein 4 OS=Homo sapiens OX=9606 GN=MAP4 PE=1 SV=3	P27816	2	599.308	1	2.14	0	59	0	72409.3	107444	94344.4	84973.9	52595.4	82728
AVVEFLTSV	N-Term(TMT6plex)	Ribonuclease 3 OS=Homo sapiens OX=9606 GN=DROSHA PE=1 SV=2	Q9NRR4	2	597.356	1	5.13	0	54	0	18047.3	10925.2	13790.7	19327.4	11051.6	13033.6
SLQSLETSV	N-Term(TMT6plex)	Plasma membrane calcium-transporting ATPase 4 OS=Homo sapiens OX=9606 GN=ATP2B4 PE=1 SV=2	P23634	2	596.835	1	1.15	0	55	0	70632.5	57580.5	56786.3	55645.9	47320.7	54234.7
SLQSLETSV	N-Term(TMT6plex)	Plasma membrane calcium-transporting ATPase 4 OS=Homo sapiens OX=9606 GN=ATP2B4 PE=1 SV=2	P23634	2	596.835	1	0.23	0	50	0	66365.6	48801.7	65578.3	48821.7	45742.7	59352.8
ATLGDLKLVEK	N-Term(TMT6plex); K7(TMT6plex); K11(TMT6plex)	Coatomer subunit beta OS=Homo sapiens OX=9606 GN=COPB1 PE=1 SV=3	P53618	3	625.403	1	0.62	29.0304	15	0	283441	225770	233869	242663	224097	264558
KMYEEFLSK	N-Term(TMT6plex); K1(TMT6plex); M2(Oxidation); K9(TMT6plex)	cAMP-dependent protein kinase type I-alpha regulatory subunit OS=Homo sapiens OX=9606 GN=PRKAR1A PE=1 SV=1	P10644; P31321	3	626.693	2	-0.69	0	27	0	228603	145727	201441	176253	168863	187683
ATLNVSTTR	N-Term(TMT6plex)	Ankyrin repeat domain-containing protein 10 OS=Homo sapiens OX=9606 GN=ANKRD10 PE=1 SV=2	Q9NXR5	2	596.35	1	3.1	0	35	0	221021	178892	210778	202126	165635	184693
ALADFAELI	N-Term(TMT6plex)	Lysosomal Pro-X carboxypeptidase OS=Homo sapiens OX=9606 GN=PRCP PE=1 SV=1	P42785	2	596.345	1	-0.37	0	48	0	9897.11	5465.28	4198.47	7873.74		4499.55
ALADFAELI	N-Term(TMT6plex)	Lysosomal Pro-X carboxypeptidase OS=Homo sapiens OX=9606 GN=PRCP PE=1 SV=1	P42785	2	596.344	1	-0.89	0	57	0	7508.6	4662.07	9108.87	8129.44	11690.2	8470.04
KMYEEFLSK	N-Term(TMT6plex); K1(TMT6plex); M2(Oxidation); K9(TMT6plex)	cAMP-dependent protein kinase type I-alpha regulatory subunit OS=Homo sapiens OX=9606 GN=PRKAR1A PE=1 SV=1	P10644; P31321	3	626.694	2	1.65	0	27	0	207061	157923	180284	164138	156334	191166
LLAESVTEV	N-Term(TMT6plex)	Cytoplasmic dynein 1 heavy chain 1 OS=Homo sapiens OX=9606 GN=DYNC1H1 PE=1 SV=5	Q14204	2	595.349	1	1.69	27.5305	55	0	75702.6	52932.4	51415.4	47184.4	48931.7	51292
LLAESVTEV	N-Term(TMT6plex)	Cytoplasmic dynein 1 heavy chain 1 OS=Homo sapiens OX=9606 GN=DYNC1H1 PE=1 SV=5	Q14204	2	595.347	1	-0.26	14.6394	49	0	54718.3	43828.8	47753.6	46294.9	37648.4	40196.9
GAVPIFIEL	N-Term(TMT6plex)	Importin subunit alpha-5 OS=Homo sapiens OX=9606 GN=KPNA1 PE=1 SV=3	O60684; P52294	2	594.366	2	0.37	0	65	0	67020.8	48138.1	44628.3	45458.6	43124.9	46722.2
GAVPIFIEL	N-Term(TMT6plex)	Importin subunit alpha-5 OS=Homo sapiens OX=9606 GN=KPNA1 PE=1 SV=3	O60684; P52294	2	594.365	2	-0.24	0	65	0	24973.3	22489.9	20626.6	21359.2	19833.6	21053.8
AEDPTISLL	N-Term(TMT6plex)	Heat shock factor protein 1 OS=Homo sapiens OX=9606 GN=HSF1 PE=1 SV=1	Q00613	2	594.338	1	-3.01	0	47	0	71256.7	62308.1	67701.4	65287.3	52940.4	66898.2
ALLEQVNAL	N-Term(TMT6plex)	Dynactin subunit 3 OS=Homo sapiens OX=9606 GN=DCTN3 PE=1 SV=1	O75935	2	600.364	1	0.06	0	65	0	19594.7	18323.7	21044.3	18061.8	12120.1	18302.8
ALLEQVNAL	N-Term(TMT6plex)	Dynactin subunit 3 OS=Homo sapiens OX=9606 GN=DCTN3 PE=1 SV=1	O75935	2	600.365	1	2.3	0	65	0	23806.6	23631	20598.9	20346.1	14173.7	18115.1
ATWMGKIHSK	N-Term(TMT6plex); M4(Oxidation); K6(TMT6plex); K10(TMT6plex)	Xaa-Pro dipeptidase OS=Homo sapiens OX=9606 GN=PEPD PE=1 SV=3	P12955	4	466.279	1	0.34	22.8632	17	0	212462	159232	195961	191088	169413	208570
AEDTPVVQL	N-Term(TMT6plex)	Transforming acidic coiled-coil-containing protein 3 OS=Homo sapiens OX=9606 GN=TACC3 PE=1 SV=1	Q9Y6A5	2	600.833	1	-6.96	24.5449	56	0	107251	101787	102868	100571	80494.2	116270
AALPNVYEV	N-Term(TMT6plex)	DNA replication licensing factor MCM5 OS=Homo sapiens OX=9606 GN=MCM5 PE=1 SV=5	P33992	2	602.843	1	0.43	23.4644	57	0	104114	72983.5	98759.1	82362.9	80008.9	81906.2
SEIEGIQSL	N-Term(TMT6plex)	Rho guanine nucleotide exchange factor 18 OS=Homo sapiens OX=9606 GN=ARHGEF18 PE=1 SV=4	Q6ZSZ5	2	602.835	1	0.23	21.4576	49	0	100034	81033.8	107787	89529.8	76298.6	98492.2
SEIEGIQSL	N-Term(TMT6plex)	Rho guanine nucleotide exchange factor 18 OS=Homo sapiens OX=9606 GN=ARHGEF18 PE=1 SV=4	Q6ZSZ5	2	602.834	1	-1.9	0	60	0	104743	88558	102205	82301.6	65401.4	101401
AESISLLEL	N-Term(TMT6plex)	Double-strand-break repair protein rad21 homolog OS=Homo sapiens OX=9606 GN=RAD21 PE=1 SV=2	O60216	2	602.355	1	-0.48	0	50	0	24128.6	11244.9	19756.1	17050.6	12754.3	12392.9
SVFQQGMKNK	N-Term(TMT6plex); K8(TMT6plex); K10(TMT6plex)	Sodium/potassium-transporting ATPase subunit alpha-1 OS=Homo sapiens OX=9606 GN=ATP1A1 PE=1 SV=1	P50993; P05023; P13637	3	618.7	3	-0.57	0	22	0	2656727	2227391	2.41109e+06	2.25091e+06	2104480	2.46582e+06
AGGHKLGLGLEFQA	N-Term(TMT6plex); K5(TMT6plex)	Voltage-dependent anion-selective channel protein 1 OS=Homo sapiens OX=9606 GN=VDAC1 PE=1 SV=2	P21796	3	619.366	1	2.11	0	20	0	70842.5	52660.7	72571.9	56318	52900.8	85201.3
TLAETLVNL	N-Term(TMT6plex)	Serine/threonine-protein phosphatase 6 regulatory ankyrin repeat subunit C OS=Homo sapiens OX=9606 GN=ANKRD52 PE=1 SV=3	Q8NB46	2	601.865	1	2.06	0	57	0	44558.9	41328	38055.7	45899.7	28404.8	44788.9
VLSNVEVTL	N-Term(TMT6plex)	Cytoplasmic dynein 1 heavy chain 1 OS=Homo sapiens OX=9606 GN=DYNC1H1 PE=1 SV=5	Q14204	2	601.865	1	1.96	8.10965	67	0	52693.2	46900.4	51255.3	51111.2	31738.9	44623.5
VLSNVEVTL	N-Term(TMT6plex)	Cytoplasmic dynein 1 heavy chain 1 OS=Homo sapiens OX=9606 GN=DYNC1H1 PE=1 SV=5	Q14204	2	601.864	1	1.45	0	65	0	65327.6	52112.7	50162.4	40782.3	40323.9	49106.5
TLAETLVNL	N-Term(TMT6plex)	Serine/threonine-protein phosphatase 6 regulatory ankyrin repeat subunit C OS=Homo sapiens OX=9606 GN=ANKRD52 PE=1 SV=3	Q8NB46	2	601.864	1	1.15	0	51	0	37529.7	37555.7	35480.1	29854.3	28368.3	41688.2
SLIEQTTAL	N-Term(TMT6plex)	FGFR1 oncogene partner 2 OS=Homo sapiens OX=9606 GN=FGFR1OP2 PE=1 SV=1	Q9NVK5	2	602.854	1	1.44	9.28756	45	0	63307.8	51659.7	57943.3	56510.9	50290.1	53854.7
GEIPAGETSL	N-Term(TMT6plex)	Oncostatin-M-specific receptor subunit beta OS=Homo sapiens OX=9606 GN=OSMR PE=1 SV=1	Q99650	2	601.827	1	-0.66	12.2147	53	0	138094	118651	128797	111818	96885.9	123319
STFDTQITKK	N-Term(TMT6plex); K9(TMT6plex); K10(TMT6plex)	DNA-dependent protein kinase catalytic subunit OS=Homo sapiens OX=9606 GN=PRKDC PE=1 SV=3	P78527	3	619.375	1	-0.05	2.38622	21	0	1.09238e+06	819081	976736	906217	845841	928182
GLLTEIRAV	N-Term(TMT6plex)	Serine/threonine-protein kinase 17A OS=Homo sapiens OX=9606 GN=STK17A PE=1 SV=2	Q9UEE5	2	600.878	1	-1.69	22.6921	36	0	228449	182974	210707	197068	160376	185027
LLIENVASL	N-Term(TMT6plex)	Glutathione peroxidase 1 OS=Homo sapiens OX=9606 GN=GPX1 PE=1 SV=4	P07203	2	600.875	1	2.89	0	73	0	62416.2	43192.1	47595.9	47688.1	36127.3	43639.5
ALLNILSEV	N-Term(TMT6plex)	Ubiquitin-like modifier-activating enzyme 6 OS=Homo sapiens OX=9606 GN=UBA6 PE=1 SV=1	A0AVT1	2	600.874	1	-0.06	0	59	0	22361.2	18825.2	21444.6	18794.5	16736.4	21517.8
ALLNILSEV	N-Term(TMT6plex)	Ubiquitin-like modifier-activating enzyme 6 OS=Homo sapiens OX=9606 GN=UBA6 PE=1 SV=1	A0AVT1	2	600.873	1	-1.38	0	60	0	26366.2	19345.8	18353	15672.6	16186.7	14965.9
LLIENVASL	N-Term(TMT6plex)	Glutathione peroxidase 1 OS=Homo sapiens OX=9606 GN=GPX1 PE=1 SV=4	P07203	2	600.872	1	-3.41	0	75	0	182269	136788	162817	162904	109970	157543
LLIENVASL	N-Term(TMT6plex)	Glutathione peroxidase 1 OS=Homo sapiens OX=9606 GN=GPX1 PE=1 SV=4	P07203	2	600.869	1	-7.38	0	73	0	136468	110092	129139	117160	76375	130110
ATAGIIGVNR	N-Term(TMT6plex)	Clathrin heavy chain 1 OS=Homo sapiens OX=9606 GN=CLTC PE=1 SV=5	Q00610	2	600.867	1	1.06	0	56	0	6.5696e+06	5.32619e+06	5794722	4891577	3.84531e+06	5146740
ATAGIIGVNR	N-Term(TMT6plex)	Clathrin heavy chain 1 OS=Homo sapiens OX=9606 GN=CLTC PE=1 SV=5	Q00610	2	600.867	1	0.15	0	63	0	4.0535e+06	3.11384e+06	3.50272e+06	3.09163e+06	2.29571e+06	3.29696e+06
AEDTPVVQL	N-Term(TMT6plex)	Transforming acidic coiled-coil-containing protein 3 OS=Homo sapiens OX=9606 GN=TACC3 PE=1 SV=1	Q9Y6A5	2	600.838	1	0.36	7.02668	56	0	121554	105651	127041	105207	89992.4	113626
STFDTQITKK	N-Term(TMT6plex); K9(TMT6plex); K10(TMT6plex)	DNA-dependent protein kinase catalytic subunit OS=Homo sapiens OX=9606 GN=PRKDC PE=1 SV=3	P78527	3	619.375	1	-0.25	7.42821	21	0	823653	643400	772439	695443	617893	689146
REYQDLLNVKM	N-Term(TMT6plex); K10(TMT6plex); M11(Oxidation)	Vimentin OS=Homo sapiens OX=9606 GN=VIM PE=1 SV=4;Neurofilament heavy polypeptide OS=Homo sapiens OX=9606 GN=NEFH PE=1 SV=4	P17661; P08670; P12036; P07197; Q16352	3	628.354	5	0.73	0	32	0	62284.1	53160.3	54689.3	48190.3	57079	58759.6
ATAELIMSR	N-Term(TMT6plex)	Transmembrane protein 147 OS=Homo sapiens OX=9606 GN=TMEM147 PE=1 SV=1	Q9BVK8	2	610.848	1	0.73	8.74653	43	0	385275	285469	353389	316974	218154	341429
GLIDEIYGI	N-Term(TMT6plex)	Vacuolar protein sorting-associated protein 33A OS=Homo sapiens OX=9606 GN=VPS33A PE=1 SV=1	Q96AX1	2	611.351	1	1.68	0	60	0	17214.8	22024.9	30262.6	16407.6	17219.5	18271.1
GTIAGLNVLR	N-Term(TMT6plex)	Heat shock cognate 71 kDa protein OS=Homo sapiens OX=9606 GN=HSPA8 PE=1 SV=1	P11142	2	621.889	1	-2.67	0	36	0	105861	82286.9	107307	95944.4	84936.2	98243.2
RLQGELQAV	N-Term(TMT6plex)	Protein orai-3 OS=Homo sapiens OX=9606 GN=ORAI3 PE=1 SV=2	Q9BRQ5	2	621.873	1	2.35	0	31	0	158056	132020	132569	117979	105135	130790
RLQGELQAV	N-Term(TMT6plex)	Protein orai-3 OS=Homo sapiens OX=9606 GN=ORAI3 PE=1 SV=2	Q9BRQ5	2	621.871	1	-1.68	0	36	0	185118	141685	156704	151325	113613	154061
IAVEPGNQW	N-Term(TMT6plex)	Pleiotropic regulator 1 OS=Homo sapiens OX=9606 GN=PLRG1 PE=1 SV=1	O43660	2	621.838	1	0.89	9.90464	58	0	57207.8	56447.8	65237	60533.3	52936.7	51731.9
IAVEPGNQW	N-Term(TMT6plex)	Pleiotropic regulator 1 OS=Homo sapiens OX=9606 GN=PLRG1 PE=1 SV=1	O43660	2	621.837	1	-1.17	0	58	0	83121.5	62433.7	77191	69843.6	58493.7	60053.8
KTFEGNLTTK	N-Term(TMT6plex); K1(TMT6plex); K10(TMT6plex)	Pre-mRNA-processing-splicing factor 8 OS=Homo sapiens OX=9606 GN=PRPF8 PE=1 SV=2	Q6P2Q9	3	609.375	1	6.84	10.9752	38	0	484541	370530	418819	420668	408908	468256
SILSNIHEV	N-Term(TMT6plex)	Phospholipid-transporting ATPase ABCA1 OS=Homo sapiens OX=9606 GN=ABCA1 PE=1 SV=3	O95477	2	620.859	1	1.1	0	45	0	127026	118250	104733	111150	90925.7	109671
HVDSTLLQV	N-Term(TMT6plex)	P protein OS=Homo sapiens OX=9606 GN=OCA2 PE=1 SV=2	Q04671	2	620.858	1	-0.18	28.9423	57	0	125007	104222	112965	104132	88432.5	111315
HVDSTLLQV	N-Term(TMT6plex)	P protein OS=Homo sapiens OX=9606 GN=OCA2 PE=1 SV=2	Q04671	2	620.858	1	-0.97	0	54	0	164156	119505	142620	128500	109076	140178
NTIDPSHPM	N-Term(TMT6plex)	Alanine--tRNA ligase, cytoplasmic OS=Homo sapiens OX=9606 GN=AARS1 PE=1 SV=2	P49588	2	620.813	1	-0.12	10.9201	50	0	124259	124996	142890	143170	102042	138439
NTIDPSHPM	N-Term(TMT6plex)	Alanine--tRNA ligase, cytoplasmic OS=Homo sapiens OX=9606 GN=AARS1 PE=1 SV=2	P49588	2	620.813	1	-0.61	16.8291	50	0	136029	121051	127942	111193	94716	99196.6
GLAELYVMV	N-Term(TMT6plex); M8(Oxidation)	Transmembrane protein 199 OS=Homo sapiens OX=9606 GN=TMEM199 PE=1 SV=1	Q8N511	2	620.349	1	4.31	12.3004	51	0	22837.9	18991.5	15580.3	16848.1	14153.7	18372.8
SLNSNVYDV	N-Term(TMT6plex)	Deubiquitinating protein VCIP135 OS=Homo sapiens OX=9606 GN=VCPIP1 PE=1 SV=2	Q96JH7	2	620.325	1	-0.06	0	57	0	82941.1	71210.9	72691.1	77695.2	71513.8	70974.8
RVLPSITTEILK	N-Term(TMT6plex); K12(TMT6plex)	Prohibitin OS=Homo sapiens OX=9606 GN=PHB PE=1 SV=1	P35232	3	610.064	1	6.25	0	44	0	49083.2	37066.6	47613.6	40072.9	39708.5	48101.4
ATSPIIIHR	N-Term(TMT6plex)	Origin recognition complex subunit 3 OS=Homo sapiens OX=9606 GN=ORC3 PE=1 SV=1	Q9UBD5	3	412.926	1	0.55	1.41755	43	0	39900.2	38680.3	34492.2	42322.8	27269.1	47294.3
ATSPIIIHR	N-Term(TMT6plex)	Origin recognition complex subunit 3 OS=Homo sapiens OX=9606 GN=ORC3 PE=1 SV=1	Q9UBD5	3	412.925	1	-1.23	3.75979	46	0	45252.7	51743.1	50711.4	55597.8	32637	49667.7
HIIENIVAV	N-Term(TMT6plex)	Ribosomal L1 domain-containing protein 1 OS=Homo sapiens OX=9606 GN=RSL1D1 PE=1 SV=3	O76021	2	618.881	1	2.11	10.0141	56	0	62141.7	69107.3	66024.1	58612.2	43257.7	49554.5
SEAETVMQL	N-Term(TMT6plex)	Neuron navigator 2 OS=Homo sapiens OX=9606 GN=NAV2 PE=1 SV=3	Q8IVL1	2	618.821	1	0.4	0	54	0	44696.3	27053.5	43040.1	31962.8	26888.6	35460.4
SEVQGMVEL	N-Term(TMT6plex); M6(Oxidation)	Ubiquitin-like modifier-activating enzyme 1 OS=Homo sapiens OX=9606 GN=UBA1 PE=1 SV=3	P22314	2	618.821	1	-0.39	0	66	0	75817	57130.7	73730.6	56952.7	55581	74948.5
SEAETVMQL	N-Term(TMT6plex)	Neuron navigator 2 OS=Homo sapiens OX=9606 GN=NAV2 PE=1 SV=3	Q8IVL1	2	618.821	1	-0.49	0	49	0	44242.1	37468.2	38290.2	46854.8	25829	31947.1
SEVQGMVEL	N-Term(TMT6plex); M6(Oxidation)	Ubiquitin-like modifier-activating enzyme 1 OS=Homo sapiens OX=9606 GN=UBA1 PE=1 SV=3	P22314	2	618.82	1	-1.87	0	61	0	62786.7	66193.1	75246.8	64345.8	49859.6	62880.4
GTIAGLNVLR	N-Term(TMT6plex)	Heat shock cognate 71 kDa protein OS=Homo sapiens OX=9606 GN=HSPA8 PE=1 SV=1	P11142	2	621.89	1	-0.31	0	41	0	136126	101322	128347	113133	95827.5	129209
KTFEGNLTTK	N-Term(TMT6plex); K1(TMT6plex); K10(TMT6plex)	Pre-mRNA-processing-splicing factor 8 OS=Homo sapiens OX=9606 GN=PRPF8 PE=1 SV=2	Q6P2Q9	3	609.372	1	1.32	0	39	0	335513	241546	299500	311416	256421	310524
ALNENINQV	N-Term(TMT6plex)	Pantothenate kinase 2, mitochondrial OS=Homo sapiens OX=9606 GN=PANK2 PE=1 SV=3	Q9BZ23	2	622.345	1	-1.77	0	64	0	301889	224121	257589	233165	197283	243184
ALNENINQV	N-Term(TMT6plex)	Pantothenate kinase 2, mitochondrial OS=Homo sapiens OX=9606 GN=PANK2 PE=1 SV=3	Q9BZ23	2	622.345	1	-1.09	0	64	0	310258	222596	286295	265548	182122	250355
SMLGEEIQL	N-Term(TMT6plex)	Protein GREB1 OS=Homo sapiens OX=9606 GN=GREB1 PE=2 SV=1	Q4ZG55	2	624.839	1	0.1	6.27877	77	0	90025.1	71805.3	77292.9	83145.3	65041.5	82372.9
SLVDASWEL	N-Term(TMT6plex)	SprT-like domain-containing protein Spartan OS=Homo sapiens OX=9606 GN=SPRTN PE=1 SV=2	Q9H040	2	624.838	1	0.64	0	59	0	52474.8	38907.4	40107.6	42820.9	38593.8	45604.8
SLVDASWEL	N-Term(TMT6plex)	SprT-like domain-containing protein Spartan OS=Homo sapiens OX=9606 GN=SPRTN PE=1 SV=2	Q9H040	2	624.837	1	-0.04	0	59	0	71968.3	50811.4	49228.5	57067.1	48668.6	44238.8
SEIEDVNTL	N-Term(TMT6plex)	FK506-binding protein 15 OS=Homo sapiens OX=9606 GN=FKBP15 PE=1 SV=2	Q5T1M5	2	624.83	1	1.23	25.3732	48	0	127497	118470	114810	115687	82054.8	114936
SEIEDVNTL	N-Term(TMT6plex)	FK506-binding protein 15 OS=Homo sapiens OX=9606 GN=FKBP15 PE=1 SV=2	Q5T1M5	2	624.83	1	0.84	15.9708	48	0	154842	107559	119745	121385	84515	122794
GEEIGAEMAL	N-Term(TMT6plex)	26S proteasome non-ATPase regulatory subunit 2 OS=Homo sapiens OX=9606 GN=PSMD2 PE=1 SV=3	Q13200	2	624.82	1	-1.17	0	58	0	62783.1	52866.8	51272.7	50227.2	39484.8	61209.3
SLQETIQSL	N-Term(TMT6plex)	Transmembrane protein 214 OS=Homo sapiens OX=9606 GN=TMEM214 PE=1 SV=2	Q6NUQ4	2	624.355	1	-0.83	14.3525	44	0	90559.7	66989.7	73279	70330.1	60188	73445.5
AAQESGTIPKK	N-Term(TMT6plex); K10(TMT6plex); K11(TMT6plex)	Alkyldihydroxyacetonephosphate synthase, peroxisomal OS=Homo sapiens OX=9606 GN=AGPS PE=1 SV=1	O00116	3	606.377	1	3.19	0	16	0	241762	188320	217876	235165	172230	225550
TLSDGVVVQV	N-Term(TMT6plex)	Ras GTPase-activating protein-binding protein 2 OS=Homo sapiens OX=9606 GN=G3BP2 PE=1 SV=2	Q9UN86	2	623.364	1	-3.66	0	79	0	61380.7	57493.6	50441.3	51154.2	47062.3	51690.1
ATLGSGNLRQ	N-Term(TMT6plex)	MOB kinase activator 1A OS=Homo sapiens OX=9606 GN=MOB1A PE=1 SV=4	Q9H8S9	2	623.36	1	1.64	3.30539	49	0	221213	214739	230170	188489	161969	192656
SIFDDFAHYEK	N-Term(TMT6plex); K11(TMT6plex)	YTH domain-containing family protein 3 OS=Homo sapiens OX=9606 GN=YTHDF3 PE=1 SV=1;YTH domain-containing family protein 1 OS=Homo sapiens OX=9606 GN=YTHDF1 PE=1 SV=1	Q7Z739; Q9BYJ9	3	610.655	2	1	6.36765	27	0		136400		155589
ATLGSGNLRQ	N-Term(TMT6plex)	MOB kinase activator 1A OS=Homo sapiens OX=9606 GN=MOB1A PE=1 SV=4	Q9H8S9	2	623.36	1	0.56	0	60	0	531041	417350	449550	445053	315496	447999
ATPELGSSLKK	N-Term(TMT6plex); K10(TMT6plex); K11(TMT6plex)	WD repeat-containing protein 26 OS=Homo sapiens OX=9606 GN=WDR26 PE=1 SV=3	Q9H7D7	3	606.715	1	0.39	0	29	0	347890	243452	295926	293714	278615	315733
ATLEETLVKK	N-Term(TMT6plex); K9(TMT6plex); K10(TMT6plex)	PIN2/TERF1-interacting telomerase inhibitor 1 OS=Homo sapiens OX=9606 GN=PINX1 PE=1 SV=2	Q96BK5	3	607.055	1	0.02	0	34	0	596869	418395	471589	462110	421743	506669
AVVGGLDIHKK	N-Term(TMT6plex); K10(TMT6plex); K11(TMT6plex)	Calcineurin subunit B type 1 OS=Homo sapiens OX=9606 GN=PPP3R1 PE=1 SV=2	P63098	4	456.797	1	-0.69	21.3326	44	0	198136	190680	185740	188135	202884	212720
NLAENISRV	N-Term(TMT6plex)	Glycogen phosphorylase, brain form OS=Homo sapiens OX=9606 GN=PYGB PE=1 SV=5	P11216; P06737; P11217	2	622.863	3	2.04	0	30	0	6.05415e+06	4709695	5.07435e+06	4.49375e+06	3.47969e+06	4946388
NLAENISRV	N-Term(TMT6plex)	Glycogen phosphorylase, brain form OS=Homo sapiens OX=9606 GN=PYGB PE=1 SV=5	P11216; P06737; P11217	2	622.862	3	1.06	23.6674	32	0	5569607	4295689	4.77709e+06	4.00996e+06	3.21051e+06	4515316
RIIDTVAQV	N-Term(TMT6plex)	Protein mono-ADP-ribosyltransferase PARP4 OS=Homo sapiens OX=9606 GN=PARP4 PE=1 SV=3	Q9UKK3	2	622.385	1	4.59	26.408	32	0	170680	138889	146713	136021	118841	143178
RLLGLETNV	N-Term(TMT6plex)	Rho guanine nucleotide exchange factor 26 OS=Homo sapiens OX=9606 GN=ARHGEF26 PE=1 SV=4	Q96DR7	2	622.382	1	-0.22	0	30	0	620606	481583	506801	454724	372251	472874
RIIDTVAQV	N-Term(TMT6plex)	Protein mono-ADP-ribosyltransferase PARP4 OS=Homo sapiens OX=9606 GN=PARP4 PE=1 SV=3	Q9UKK3	2	622.382	1	-0.22	11.7978	30	0	228059	191602	199087	182434	144186	183735
AVVGGLDIHKK	N-Term(TMT6plex); K10(TMT6plex); K11(TMT6plex)	Calcineurin subunit B type 1 OS=Homo sapiens OX=9606 GN=PPP3R1 PE=1 SV=2	P63098	4	456.797	1	-0.55	0	44	0	232939	184563	211081	189759	200332	207115
ALADIVWRA	N-Term(TMT6plex)	Probable ubiquitin carboxyl-terminal hydrolase MINDY-4 OS=Homo sapiens OX=9606 GN=MINDY4 PE=1 SV=2	Q4G0A6	2	622.374	1	3.62	0	33	0	146499	150861	150985	152408	114787	143294
REEVGNISI	N-Term(TMT6plex)	Double-strand-break repair protein rad21 homolog OS=Homo sapiens OX=9606 GN=RAD21 PE=1 SV=2	O60216	2	623.353	1	-0.71	24.3828	27	0	112757	89396.2	114558	103488	95355.8	117407
ATAELIMSR	N-Term(TMT6plex)	Transmembrane protein 147 OS=Homo sapiens OX=9606 GN=TMEM147 PE=1 SV=1	Q9BVK8	2	610.85	1	4.23	18.7152	34	0	398459	373148	352314	346653	243807	362760
GLAEFQENV	N-Term(TMT6plex)	Kinetochore protein Spc25 OS=Homo sapiens OX=9606 GN=SPC25 PE=1 SV=1	Q9HBM1	2	618.329	1	2.44	10.5297	40	0	95843.7	94413.2	105941	89490.5	94782.6	110330
ALFSDTPANA	N-Term(TMT6plex)	Zinc finger protein ZXDC OS=Homo sapiens OX=9606 GN=ZXDC PE=1 SV=2	Q2QGD7	2	618.326	1	-1.41	9.40628	46	0	86456.3	83755.7	87607.4	74608.2	70372.9	65724.1
YVDDFGVSV	N-Term(TMT6plex)	Exostosin-2 OS=Homo sapiens OX=9606 GN=EXT2 PE=1 SV=1	Q93063	2	615.317	1	0.62	13.6408	59	0	25895.4	28187.8	26186.9	33103.8	24555.6	30916.7
ATAAAIGATPR	N-Term(TMT6plex)	Nuclear mitotic apparatus protein 1 OS=Homo sapiens OX=9606 GN=NUMA1 PE=1 SV=2	Q14980	2	614.865	1	1.8	0	54	0	80207.1	97112.7	100440	81070.1	66611.5	85341.9
QLIDAVLNL	N-Term(TMT6plex)	Integrator complex subunit 1 OS=Homo sapiens OX=9606 GN=INTS1 PE=1 SV=2	Q8N201	2	614.379	1	-0.88	0	47	0	6229.49	4595.09	6741.27	5658.78
TAMDVVYAL	N-Term(TMT6plex); M3(Oxidation)	Histone H4 OS=Homo sapiens OX=9606 GN=H4C1 PE=1 SV=2	P62805	2	614.329	1	1.97	9.98115	39	0	34945.3	31215.5	35668.8	30444.9	32438.2	29138.7
SEVMGEPHL	N-Term(TMT6plex)	Proteasome maturation protein OS=Homo sapiens OX=9606 GN=POMP PE=1 SV=1	Q9Y244	2	614.315	1	-1.9	0	48	0	401852	355633	408913	311038	293583	366294
ALIEGVGILL	N-Term(TMT6plex)	Mitochondrial import inner membrane translocase subunit Tim17-B OS=Homo sapiens OX=9606 GN=TIMM17B PE=1 SV=1	O60830	2	613.9	1	0.91	0	68	0	7269.85	5406.22	8053.57	5010.53	7480.69	8932.04
ALIEGVGILL	N-Term(TMT6plex)	Mitochondrial import inner membrane translocase subunit Tim17-B OS=Homo sapiens OX=9606 GN=TIMM17B PE=1 SV=1	O60830	2	613.899	1	-1.08	0	67	0	11938.6	12159.4	11701.2	6242.8	9540.83	5975.85
RTIAPIIGR	N-Term(TMT6plex)	Cell division cycle 5-like protein OS=Homo sapiens OX=9606 GN=CDC5L PE=1 SV=2	Q99459	3	409.27	1	0.39	8.22966	55	0	430907	395322	414832	368190	294092	374197
HASDRIIAL	N-Term(TMT6plex)	Transketolase OS=Homo sapiens OX=9606 GN=TKT PE=1 SV=3	P29401	3	408.913	1	-1.06	0	27	0	80473.7	60898.1	81894.6	83685.9	64314.2	85220.7
SLADSLYNL	N-Term(TMT6plex)	Calmodulin-regulated spectrin-associated protein 2 OS=Homo sapiens OX=9606 GN=CAMSAP2 PE=1 SV=3	Q08AD1	2	612.839	1	3.05	23.4352	50	0	39992.5	26579.4	38943.5	28958.7	25622.5
SLADSLYNL	N-Term(TMT6plex)	Calmodulin-regulated spectrin-associated protein 2 OS=Homo sapiens OX=9606 GN=CAMSAP2 PE=1 SV=3	Q08AD1	2	612.838	1	0.66	24.5723	52	0	52097.1	45195.2	46109.4	46059.7	28132.2	31598.4
ATSPHVNNR	N-Term(TMT6plex)	Multiple epidermal growth factor-like domains protein 10 OS=Homo sapiens OX=9606 GN=MEGF10 PE=1 SV=1	Q96KG7	3	408.893	1	-0.08	0	33	0	256485	250692	305948	265576	198581	231964
SLGEEQFSV	N-Term(TMT6plex)	N-acetyltransferase ESCO2 OS=Homo sapiens OX=9606 GN=ESCO2 PE=1 SV=1	Q56NI9	2	612.82	1	0.86	0	54	0	83140.6	70965.1	79007.9	80940.2	63500.1	80859.5
ALDSGAFQSV	N-Term(TMT6plex)	N-acylneuraminate cytidylyltransferase OS=Homo sapiens OX=9606 GN=CMAS PE=1 SV=2	Q8NFW8	2	612.327	1	0.57	22.0684	29	0	106937	84140.9	91446.1	86458.2	69614.2	87226.8
ALDSGAFQSV	N-Term(TMT6plex)	N-acylneuraminate cytidylyltransferase OS=Homo sapiens OX=9606 GN=CMAS PE=1 SV=2	Q8NFW8	2	612.327	1	-0.73	11.577	36	0	115018	80881.5	80391.5	86455.5	74660.1	87950.2
ATSPVVYTR	N-Term(TMT6plex)	Nuclear pore complex protein Nup153 OS=Homo sapiens OX=9606 GN=NUP153 PE=1 SV=2	P49790	2	611.853	1	-0.23	18.2516	25	0	318656	263920	286517	278981	213421	275131
ATSPVVYTR	N-Term(TMT6plex)	Nuclear pore complex protein Nup153 OS=Homo sapiens OX=9606 GN=NUP153 PE=1 SV=2	P49790	2	611.853	1	-0.73	0	32	0	377397	307892	324761	303083	248130	332399
TMADQIVTV	N-Term(TMT6plex); M2(Oxidation)	Syntaxin-binding protein 3 OS=Homo sapiens OX=9606 GN=STXBP3 PE=1 SV=2	O00186	2	611.831	1	0.22	8.38908	50	0	72367	84528.6	75552	66692.9	57242.2	75966.7
GLDEALYNV	N-Term(TMT6plex)	Selenocysteine insertion sequence-binding protein 2-like OS=Homo sapiens OX=9606 GN=SECISBP2L PE=1 SV=3	Q93073	2	611.831	1	2.28	25.1518	45	0	71828.3	61054.1	75396	51264.9	51233.1	70755.9
GLDEALYNV	N-Term(TMT6plex)	Selenocysteine insertion sequence-binding protein 2-like OS=Homo sapiens OX=9606 GN=SECISBP2L PE=1 SV=3	Q93073	2	611.83	1	0.88	13.8172	47	0	62713.4	63177.2	68578	65453	52468.1	77933.8
KTFSEVLAEK	N-Term(TMT6plex); K1(TMT6plex); K10(TMT6plex)	Zinc finger CCCH domain-containing protein 11A OS=Homo sapiens OX=9606 GN=ZC3H11A PE=1 SV=3	O75152	3	613.712	1	0.64	0	54	0	157257	139160	141290	145615	136293	141478
GLNEEIARV	N-Term(TMT6plex)	Kinetochore protein NDC80 homolog OS=Homo sapiens OX=9606 GN=NDC80 PE=1 SV=1	O14777	2	615.355	1	-2.57	13.3014	35	0	785030	602108	684751	649692	516880	649286
GLNEEIARV	N-Term(TMT6plex)	Kinetochore protein NDC80 homolog OS=Homo sapiens OX=9606 GN=NDC80 PE=1 SV=1	O14777	2	615.357	1	0.7	4.30288	34	0	1.29427e+06	1.09731e+06	1.16807e+06	1.12129e+06	853161	1.13761e+06
KLLEGEESRISL	N-Term(TMT6plex); K1(TMT6plex)	Vimentin OS=Homo sapiens OX=9606 GN=VIM PE=1 SV=4	P08670	3	611.368	1	0.73	20.9665	16	0	605534	497152	564445	547334	464044	603990
ATLDVAVRR	N-Term(TMT6plex)	Polyamine deacetylase HDAC10 OS=Homo sapiens OX=9606 GN=HDAC10 PE=1 SV=1	Q969S8	3	410.589	1	-0.19	4.50133	43	0	381518	312689	349782	285628	240618	309506
ALLNGEYLL	N-Term(TMT6plex)	WD repeat-containing protein 18 OS=Homo sapiens OX=9606 GN=WDR18 PE=1 SV=2	Q9BV38	2	617.865	1	-1.72	5.56568	63	0	19405.5	11807.9	14389.7	14353.7	13424.1	11635.9
SIFDDFAHYEK	N-Term(TMT6plex); K11(TMT6plex)	YTH domain-containing family protein 3 OS=Homo sapiens OX=9606 GN=YTHDF3 PE=1 SV=1;YTH domain-containing family protein 1 OS=Homo sapiens OX=9606 GN=YTHDF1 PE=1 SV=1	Q7Z739; Q9BYJ9	3	610.655	2	1.8	9.11522	24	0	215810	174995	206265	184931	180693	205790
ATTSLSLRR	N-Term(TMT6plex)	Helicase SKI2W OS=Homo sapiens OX=9606 GN=SKIV2L PE=1 SV=3	Q15477	3	411.921	1	-0.2	0	40	0	189839	148268	165326	135811	109505	153824
ATTSLSLRR	N-Term(TMT6plex)	Helicase SKI2W OS=Homo sapiens OX=9606 GN=SKIV2L PE=1 SV=3	Q15477	3	411.92	1	-0.79	12.7917	38	0	248892	204321	232676	201487	173486	224648
ASAPTGSGK	N-Term(TMT6plex); K9(TMT6plex)	Probable ATP-dependent RNA helicase DDX52 OS=Homo sapiens OX=9606 GN=DDX52 PE=1 SV=3	Q9Y2R4	2	617.363	1	-1.43	0	54	0	1.00187e+06	732972	913880	817766	784358	920760
ASAPTGSGK	N-Term(TMT6plex); K9(TMT6plex)	Probable ATP-dependent RNA helicase DDX52 OS=Homo sapiens OX=9606 GN=DDX52 PE=1 SV=3	Q9Y2R4	2	617.362	1	-2.62	5.2456	54	0	524913	414034	488027	467591	386493	493234
TLADLVHHV	N-Term(TMT6plex)	Transformation/transcription domain-associated protein OS=Homo sapiens OX=9606 GN=TRRAP PE=1 SV=3	Q9Y4A5	3	411.909	1	-1.42	0	59	0	64008.4	48178.8	50841	50555.9	33284.4	54648.7
TLADLVHHV	N-Term(TMT6plex)	Transformation/transcription domain-associated protein OS=Homo sapiens OX=9606 GN=TRRAP PE=1 SV=3	Q9Y4A5	3	411.909	1	-2.76	0	47	0	57624.5	42718.9	49741.4	48987.6	27459.2	37168.6
TLSEVTNQL	N-Term(TMT6plex)	Serine/threonine-protein kinase SIK2 OS=Homo sapiens OX=9606 GN=SIK2 PE=1 SV=1	Q9H0K1	2	617.348	1	0.07	11.0179	55	0	193270	176585	187327	152649	117464	177034
TLSEVTNQL	N-Term(TMT6plex)	Serine/threonine-protein kinase SIK2 OS=Homo sapiens OX=9606 GN=SIK2 PE=1 SV=1	Q9H0K1	2	617.348	1	-0.62	0	46	0	263390	212238	235260	225644	168590	232776
ALFSDTPANA	N-Term(TMT6plex)	Zinc finger protein ZXDC OS=Homo sapiens OX=9606 GN=ZXDC PE=1 SV=2	Q2QGD7	2	618.327	1	0.47	0	59	0	85103.5	80412.8	78705	78584.4	62787.4	78710.6
AIDSGSSAAQLPQK	N-Term(TMT6plex); K14(TMT6plex)	Syndecan-3 OS=Homo sapiens OX=9606 GN=SDC3 PE=1 SV=2	O75056	3	611.015	1	-0.62	0	48	0	56979.9	46932	49665.7	55980.3	42259.3	52642.9
FVIAELVNV	N-Term(TMT6plex)	General transcription factor IIH subunit 5 OS=Homo sapiens OX=9606 GN=GTF2H5 PE=1 SV=1	Q6ZYL4	2	616.877	1	1.37	0	60	0	11277.1	8954.75	9647.87	6001.24	5784.34	6501.37
RIDITLSSV	N-Term(TMT6plex)	Galectin-3-binding protein OS=Homo sapiens OX=9606 GN=LGALS3BP PE=1 SV=1	Q08380	2	616.875	1	1.95	17.5565	35	0	72274.9	74688.9	82337.2	81024.8	45355.2	76459.8
SLIGLDLSSV	N-Term(TMT6plex)	Zinc finger FYVE domain-containing protein 16 OS=Homo sapiens OX=9606 GN=ZFYVE16 PE=1 SV=3	Q7Z3T8	2	616.868	1	-1.21	3.91528	60	0	29629.2	27260.8	27386	30872.8	20977.2	30195.9
SLASLNGLEV	N-Term(TMT6plex)	Hermansky-Pudlak syndrome 4 protein OS=Homo sapiens OX=9606 GN=HPS4 PE=1 SV=2	Q9NQG7	2	616.358	1	-0.01	0	57	0	46550.7	36478.6	44926	44815	27284.6	49265.9
VIWGTDVNV	N-Term(TMT6plex)	DNA replication licensing factor MCM4 OS=Homo sapiens OX=9606 GN=MCM4 PE=1 SV=5	P33991	2	616.347	1	-1.79	11.1075	46	0	33030.8	22409	33225.8	29208.4	24132.9	26098.9
ALSEELVQL	N-Term(TMT6plex)	Kinesin-1 heavy chain OS=Homo sapiens OX=9606 GN=KIF5B PE=1 SV=1	P33176	2	615.86	1	-0.6	0	60	0	93887.1	76780.1	77713.8	84769.1	70401.6	84796.5
GVYGDVHRV	N-Term(TMT6plex)	Polypyrimidine tract-binding protein 3 OS=Homo sapiens OX=9606 GN=PTBP3 PE=1 SV=2	O95758	3	410.899	1	1.61	0	36	0	100918	100002	109948	96967.3	93427.1	115123
AIDSGSSAAQLPQK	N-Term(TMT6plex); K14(TMT6plex)	Syndecan-3 OS=Homo sapiens OX=9606 GN=SDC3 PE=1 SV=2	O75056	3	611.015	1	-0.62	0	62	0	72735.1	61944.7	66086.1	66886.7	69625	70313.9
GKADGAEAKPAE	N-Term(TMT6plex); K2(TMT6plex); K9(TMT6plex)	Myosin-9 OS=Homo sapiens OX=9606 GN=MYH9 PE=1 SV=4	P35579	3	611.023	1	0.5	0	15	0	107399	94547.2	190217	106036	153499	219589
ATLDVAVRR	N-Term(TMT6plex)	Polyamine deacetylase HDAC10 OS=Homo sapiens OX=9606 GN=HDAC10 PE=1 SV=1	Q969S8	3	410.59	1	1.53	0	37	0	243195	198526	227187	211675	165967	225018
FVIAELVNV	N-Term(TMT6plex)	General transcription factor IIH subunit 5 OS=Homo sapiens OX=9606 GN=GTF2H5 PE=1 SV=1	Q6ZYL4	2	616.88	1	5.62	6.92285	60	0	8167.84	8777.36	7847.18	12226.4	5614.32	7061.38
SMLGEEIQL	N-Term(TMT6plex)	Protein GREB1 OS=Homo sapiens OX=9606 GN=GREB1 PE=2 SV=1	Q4ZG55	2	624.84	1	0.88	0	76	0	68103.4	69877.8	70558.1	56929.8	50289.3	65294.1
GTVDVTPFIKK	N-Term(TMT6plex); K10(TMT6plex); K11(TMT6plex)	Protein O-GlcNAcase OS=Homo sapiens OX=9606 GN=OGA PE=1 SV=2	O60502	3	631.401	1	3.59	0	40	0	549657	401040	454453	424219	424829	432897
AVIDVGINR	N-Term(TMT6plex)	Bifunctional methylenetetrahydrofolate dehydrogenase/cyclohydrolase, mitochondrial OS=Homo sapiens OX=9606 GN=MTHFD2 PE=1 SV=2	P13995	2	593.362	1	0.59	28.7912	45	0	754144	615872	664645	662055	530140	627910
GLVGSLQEV	N-Term(TMT6plex)	Anaphase-promoting complex subunit 1 OS=Homo sapiens OX=9606 GN=ANAPC1 PE=1 SV=1	Q9H1A4	2	565.835	1	0.27	6.48017	60	0	68219	56495.2	65902	56715.6	56214.6	69121.3
FQESDDADEDYGRDSGPPT	N-Term(TMT6plex)	Nuclear ubiquitous casein and cyclin-dependent kinase substrate 1 OS=Homo sapiens OX=9606 GN=NUCKS1 PE=1 SV=1	Q9H1E3	2	1165.5	1	0.9	0	66	0	15028.4	15353.1	19024.6	14087.7	7239.54	12067.2
ALAEGLGVAV	N-Term(TMT6plex)	Major facilitator superfamily domain-containing protein 12 OS=Homo sapiens OX=9606 GN=MFSD12 PE=1 SV=2	Q6NUT3	2	564.846	1	1.58	0	47	0	16200.8	20563.4	18553.4	20356.1	16233.6	14351.1
ATGPPALLR	N-Term(TMT6plex)	Pleckstrin homology domain-containing family H member 1 OS=Homo sapiens OX=9606 GN=PLEKHH1 PE=2 SV=2	Q9ULM0	2	562.851	1	-3.05	0	40	0	564936	444539	493973	434632	355804	464746
ATAGFTIGR	N-Term(TMT6plex)	Mediator of RNA polymerase II transcription subunit 12 OS=Homo sapiens OX=9606 GN=MED12 PE=1 SV=4	Q93074	2	561.827	1	0.57	18.9018	43	0	411437	304256	350883	325510	254301	342039
FQESDDADEDYGRDSGPPT	N-Term(TMT6plex)	Nuclear ubiquitous casein and cyclin-dependent kinase substrate 1 OS=Homo sapiens OX=9606 GN=NUCKS1 PE=1 SV=1	Q9H1E3	3	777.337	1	2.75	0	39	0	32461.9	28734.9	36004.3	35841.2	22705.2	32110.6
ALSSSQAEV	N-Term(TMT6plex)	Kinesin-like protein KIFC1 OS=Homo sapiens OX=9606 GN=KIFC1 PE=1 SV=2	Q9BW19	2	560.811	1	8.98	11.7671	37	0	167199	139394	137770	130482	132917	149139
SEVDGGITL	N-Term(TMT6plex)	Two pore calcium channel protein 1 OS=Homo sapiens OX=9606 GN=TPCN1 PE=1 SV=3	Q9ULQ1	2	560.308	1	-0.82	8.38482	43	0	56177.7	53538.8	67443.4	52736.9	44214.9	65367.5
GIDSSSPEV	N-Term(TMT6plex)	Poly(rC)-binding protein 1 OS=Homo sapiens OX=9606 GN=PCBP1 PE=1 SV=2	Q15365	2	560.291	1	1.04	0	47	0	400859	319299	402261	331163	326536	426617
GIDSSSPEV	N-Term(TMT6plex)	Poly(rC)-binding protein 1 OS=Homo sapiens OX=9606 GN=PCBP1 PE=1 SV=2	Q15365	2	560.291	1	0.61	0	48	0	448347	342974	386401	382663	330907	413099
AEAPGGELM	N-Term(TMT6plex); M9(Oxidation)	N-alpha-acetyltransferase 20 OS=Homo sapiens OX=9606 GN=NAA20 PE=1 SV=1	P61599	2	560.28	1	-1.74	0	41	0	175250	142627	154417	130866	119527	132541
AEAPGGELM	N-Term(TMT6plex); M9(Oxidation)	N-alpha-acetyltransferase 20 OS=Homo sapiens OX=9606 GN=NAA20 PE=1 SV=1	P61599	2	560.279	1	-3.27	0	29	0	170506	160571	192238	118511	124026	130103
SSIDPGLSI	N-Term(TMT6plex)	Deoxynucleotidyltransferase terminal-interacting protein 2 OS=Homo sapiens OX=9606 GN=DNTTIP2 PE=1 SV=2	Q5QJE6	2	559.317	1	-3.54	7.87285	55	0	56403.9	37461.7	45238.3	37647.4	33454.7	47254.2
AESLVAEGL	N-Term(TMT6plex)	Staphylococcal nuclease domain-containing protein 1 OS=Homo sapiens OX=9606 GN=SND1 PE=1 SV=1	Q7KZF4	2	559.316	1	-4.19	0	54	0	31903.2	34380.4	38893.9	35375	28136.5	32768.9
AESLVAEGL	N-Term(TMT6plex)	Staphylococcal nuclease domain-containing protein 1 OS=Homo sapiens OX=9606 GN=SND1 PE=1 SV=1	Q7KZF4	2	559.315	1	-7.47	0	54	0	33652.7	26755.1	48419.5	31025.5	23813.9	34569.2
AEASVDPSL	N-Term(TMT6plex)	Something about silencing protein 10 OS=Homo sapiens OX=9606 GN=UTP3 PE=1 SV=1	Q9NQZ2	2	559.301	1	1.06	0	43	0	97956.3	95845	85636.9	78357	81102.8	85768.3
ALIEVGEGV	N-Term(TMT6plex)	Paraneoplastic antigen-like protein 8A OS=Homo sapiens OX=9606 GN=PNMA8A PE=1 SV=2	Q86V59	2	558.33	1	2.27	0	70	0	70193.7	52716.2	60426.6	67087.6	54531.8	59767.9
ALIEVGEGV	N-Term(TMT6plex)	Paraneoplastic antigen-like protein 8A OS=Homo sapiens OX=9606 GN=PNMA8A PE=1 SV=2	Q86V59	2	558.329	1	-0.35	0	70	0	75769.5	63101	63972.8	60669.6	48711.8	70502.2
LIKTVETRDGQVINETS	N-Term(TMT6plex); K3(TMT6plex)	Vimentin OS=Homo sapiens OX=9606 GN=VIM PE=1 SV=4	P08670	3	787.782	1	-3.51	0	43	0	128554	97153.9	135646	104905	90215.4	109285
AEPARPDITYQEPQGTQPAQQ	N-Term(TMT6plex)	Coiled-coil-helix-coiled-coil-helix domain-containing protein 2 OS=Homo sapiens OX=9606 GN=CHCHD2 PE=1 SV=1	Q9Y6H1	3	852.094	1	-1.81	0	65	0	30179.8	19995.5	32270	24655	21727.8	25671.8
AVAAVAARR	N-Term(TMT6plex)	Neutral alpha-glucosidase AB OS=Homo sapiens OX=9606 GN=GANAB PE=1 SV=3	Q14697	3	371.906	1	-2.55	12.4353	45	0	451650	385783	399450	398281	300308	406413
ATIGELAQV	N-Term(TMT6plex)	Serine/threonine-protein kinase mTOR OS=Homo sapiens OX=9606 GN=MTOR PE=1 SV=1	P42345	2	565.835	1	0.37	0	58	0
GLVGSLQEV	N-Term(TMT6plex)	Anaphase-promoting complex subunit 1 OS=Homo sapiens OX=9606 GN=ANAPC1 PE=1 SV=1	Q9H1A4	2	565.835	1	0.81	0	60	0	64959.8	50895.5	65248.3	63559.8	48943.9	64698.4
ATSAPLVSR	N-Term(TMT6plex)	Cadherin EGF LAG seven-pass G-type receptor 1 OS=Homo sapiens OX=9606 GN=CELSR1 PE=1 SV=1;Cadherin EGF LAG seven-pass G-type receptor 3 OS=Homo sapiens OX=9606 GN=CELSR3 PE=1 SV=2	Q9NYQ6; Q9NYQ7; Q9HCU4	2	565.842	3	3.83	0	43	0	116660	110378	106904	110152	74666.8	94693.3
ATSAPLVSR	N-Term(TMT6plex)	Cadherin EGF LAG seven-pass G-type receptor 1 OS=Homo sapiens OX=9606 GN=CELSR1 PE=1 SV=1;Cadherin EGF LAG seven-pass G-type receptor 3 OS=Homo sapiens OX=9606 GN=CELSR3 PE=1 SV=2	Q9NYQ6; Q9NYQ7; Q9HCU4	2	565.843	3	4.91	0	46	0	270720	237459	265806	244923	180067	255591
ALMDSSSSL	N-Term(TMT6plex)	Meckelin OS=Homo sapiens OX=9606 GN=TMEM67 PE=1 SV=2	Q5HYA8	2	570.294	1	-0.93	13.2641	52	0	65899.3	61474.3	67669	58637.6	46825.4	59713.5
SEVTSQSGL	N-Term(TMT6plex)	Disks large-associated protein 4 OS=Homo sapiens OX=9606 GN=DLGAP4 PE=1 SV=3	Q9Y2H0	2	568.804	1	0.54	20.7116	59	0	66857.2	60769.7	67462.1	52765.7	44891.9	66683.4
SEVTSQSGL	N-Term(TMT6plex)	Disks large-associated protein 4 OS=Homo sapiens OX=9606 GN=DLGAP4 PE=1 SV=3	Q9Y2H0	2	568.803	1	-0.64	12.5297	61	0	55764.1	49993.5	64101.9	46037.8	43722.6	52033.7
ALAGVSFEI	N-Term(TMT6plex)	Nodal modulator 2 OS=Homo sapiens OX=9606 GN=NOMO2 PE=1 SV=1	Q5JPE7; Q15155; P69849	2	568.334	3	4.63	0	53	0	52145.6	24963.8	36915.8	32510.7	25823.7	35966.6
ALAGVSFEI	N-Term(TMT6plex)	Nodal modulator 2 OS=Homo sapiens OX=9606 GN=NOMO2 PE=1 SV=1	Q5JPE7; Q15155; P69849	2	568.334	3	4.1	5.93683	53	0	32988	24423.2	22526	20763.5	25588.7	30553.9
AEITSGESL	N-Term(TMT6plex)	RING finger protein 215 OS=Homo sapiens OX=9606 GN=RNF215 PE=4 SV=2	Q9Y6U7	2	568.306	1	0.23	22.733	35	0	136437	113923	126668	118008	97832.9	122365
GTSSVIVSR	N-Term(TMT6plex)	F-box/WD repeat-containing protein 11 OS=Homo sapiens OX=9606 GN=FBXW11 PE=1 SV=1	Q9UKB1	2	567.838	1	0.44	2.12774	48	0	4.21143e+06	3364941	3.54791e+06	3.24397e+06	2.50599e+06	3.47167e+06
GTSSVIVSR	N-Term(TMT6plex)	F-box/WD repeat-containing protein 11 OS=Homo sapiens OX=9606 GN=FBXW11 PE=1 SV=1	Q9UKB1	2	567.837	1	-1.06	13.6791	47	0	3.57727e+06	2.9193e+06	2.97905e+06	2.76438e+06	2.08522e+06	2.92506e+06
CAIAQAESL	N-Term(TMT6plex)	40S ribosomal protein S3 OS=Homo sapiens OX=9606 GN=RPS3 PE=1 SV=2	P23396	2	567.805	1	-0.57	10.6554	52	0	27540.9	25374.9	28572.5	20510.2	20916.4	30241
SLANNVTSV	N-Term(TMT6plex)	Discoidin, CUB and LCCL domain-containing protein 2 OS=Homo sapiens OX=9606 GN=DCBLD2 PE=1 SV=1	Q96PD2	2	567.322	1	0.67	28.1122	39	0	174299	151760	184535	147092	160082	173237
AVAAVAARR	N-Term(TMT6plex)	Neutral alpha-glucosidase AB OS=Homo sapiens OX=9606 GN=GANAB PE=1 SV=3	Q14697	3	371.906	1	-2.88	6.89412	50	0	492296	399014	461240	368089	340033	460846
GLATDVQTV	N-Term(TMT6plex)	Proteasome subunit beta type-3 OS=Homo sapiens OX=9606 GN=PSMB3 PE=1 SV=2	P49720	2	566.824	1	-0.07	17.6002	77	0	2.73458e+06	1.89467e+06	2.09099e+06	2360539	1.72945e+06	2.00544e+06
SEAEPGGGSL	N-Term(TMT6plex)	Eukaryotic peptide chain release factor GTP-binding subunit ERF3A OS=Homo sapiens OX=9606 GN=GSPT1 PE=1 SV=1	P15170	2	566.788	1	0.27	0	69	0	160788	134772	160729	139206	117086	152245
GLSETILAV	N-Term(TMT6plex)	Nuclear pore complex protein Nup155 OS=Homo sapiens OX=9606 GN=NUP155 PE=1 SV=1	O75694	2	566.347	1	3.27	0	53	0	26520.1	20433.1	26151.1	26794.5	11068.9	23259.8
SLLDSVVGL	N-Term(TMT6plex)	Protein virilizer homolog OS=Homo sapiens OX=9606 GN=VIRMA PE=1 SV=2	Q69YN4	2	566.346	1	2.41	15.4098	77	0	17184.5	13019.9	17095.8	16167	13573.6	21621.2
SLLDSVVGL	N-Term(TMT6plex)	Protein virilizer homolog OS=Homo sapiens OX=9606 GN=VIRMA PE=1 SV=2	Q69YN4	2	566.346	1	2.09	0	76	0	25848	25480.9	22316.6	24889.5	16761.6	23485.6
AIIDGVESV	N-Term(TMT6plex)	Receptor-type tyrosine-protein phosphatase zeta OS=Homo sapiens OX=9606 GN=PTPRZ1 PE=1 SV=4	P23471	2	566.326	1	-0.49	17.6643	68	0	29100.5	36824.4	29082.6	41459.1	33365.7	32008.6
SLLGESPSL	N-Term(TMT6plex)	Nuclear receptor subfamily 4 group A member 3 OS=Homo sapiens OX=9606 GN=NR4A3 PE=1 SV=3	Q92570	2	566.325	1	-2	0	52	0	47523.1	37070	45877	49781	35274.2	43777.5
NAIEGGTQL	N-Term(TMT6plex)	H/ACA ribonucleoprotein complex subunit DKC1 OS=Homo sapiens OX=9606 GN=DKC1 PE=1 SV=3	O60832	2	566.314	1	0.48	0	61	0	138944	119607	132209	115865	85091.2	129766
NAIEGGTQL	N-Term(TMT6plex)	H/ACA ribonucleoprotein complex subunit DKC1 OS=Homo sapiens OX=9606 GN=DKC1 PE=1 SV=3	O60832	2	566.314	1	-0.6	0	61	0	145064	114442	133127	123116	122424	151434
KTVETRDGQVINETSQ	N-Term(TMT6plex); K1(TMT6plex)	Vimentin OS=Homo sapiens OX=9606 GN=VIM PE=1 SV=4	P08670	3	755.08	1	-1.32	0	35	0	31128	30792	28030.7	21811.6	20585.1	27208.8
FQESDDADEDYGRDSGPPT	N-Term(TMT6plex)	Nuclear ubiquitous casein and cyclin-dependent kinase substrate 1 OS=Homo sapiens OX=9606 GN=NUCKS1 PE=1 SV=1	Q9H1E3	3	777.333	1	-2.43	0	28	0	27738.3	24642	32639.5	21528.4	20992	20659.8
SEAEPGGGSL	N-Term(TMT6plex)	Eukaryotic peptide chain release factor GTP-binding subunit ERF3A OS=Homo sapiens OX=9606 GN=GSPT1 PE=1 SV=1	P15170	2	566.788	1	0.81	0	55	0	103951	97727.2	124542	90481.9	73005.9	98769
SKQQLSAEELDAQLDA	N-Term(TMT6plex); K2(TMT6plex)	THO complex subunit 4 OS=Homo sapiens OX=9606 GN=ALYREF PE=1 SV=3	Q86V81	2	1102.6	1	3.27	0	88	0	67343.6	62752.4	78157.8	57506	44149.6	63009.8
AAFDGGFTV	N-Term(TMT6plex)	Lon protease homolog 2, peroxisomal OS=Homo sapiens OX=9606 GN=LONP2 PE=1 SV=1	Q86WA8	2	557.293	1	0.12	13.7298	49	0	66845	58971.1	62136.1	54644.1	47256.4	71292
AIVDTGTSL	N-Term(TMT6plex)	Cathepsin D OS=Homo sapiens OX=9606 GN=CTSD PE=1 SV=1	P0DJD7; P0DJD8; P0DJD9; P14091; P20142; P07339	2	553.319	6	0.51	15.006	55	0	226153	200625	227674	209528	178761	221786
SKQQLSAEELDAQLDAYNARMDTS	N-Term(TMT6plex); K2(TMT6plex); M21(Oxidation)	THO complex subunit 4 OS=Homo sapiens OX=9606 GN=ALYREF PE=1 SV=3	Q86V81	3	1053.53	1	1.93	0	41	0	67190.5	65868.3	69516.2	56243.6	45598.5	54361.2
GPAAAPAVAAPAATEAPKMSNADFAKL	N-Term(TMT6plex); K18(TMT6plex); M19(Oxidation); K26(TMT6plex)	Squamous cell carcinoma antigen recognized by T-cells 3 OS=Homo sapiens OX=9606 GN=SART3 PE=1 SV=1	Q15020	4	811.2	1	-1.89	0	16	0	41119.7	44419.2	39998.1	25271.7	26279.1	27642.6
AAVDAGMAM	N-Term(TMT6plex)	Polypyrimidine tract-binding protein 1 OS=Homo sapiens OX=9606 GN=PTBP1 PE=1 SV=1	P26599	2	533.266	1	-1.25	5.5331	72	0	65148.6	51650.8	59852.5	46810.8	45821.3	56979
AEEAAGIGI	N-Term(TMT6plex)	Melanoma antigen recognized by T-cells 1 OS=Homo sapiens OX=9606 GN=MLANA PE=1 SV=1	Q16655	2	530.298	1	0.41	14.9644	73	0	117111	84886.9	113741	97179.9	100876	127958
AEEAAGIGI	N-Term(TMT6plex)	Melanoma antigen recognized by T-cells 1 OS=Homo sapiens OX=9606 GN=MLANA PE=1 SV=1	Q16655	2	530.297	1	-0.97	15.965	70	0	96377.1	85893.4	95507.2	87504.2	81745	87872
AEGPVGSTL	N-Term(TMT6plex)	Caskin-2 OS=Homo sapiens OX=9606 GN=CASKIN2 PE=1 SV=2	Q8WXE0	2	530.297	1	-2.12	0	26	0	66440.1	67864.8	74916	74544.9	50882.6	70727.5
ESSETPDQFMTADETRNLQNVDMKIG	N-Term(TMT6plex); M10(Oxidation); M23(Oxidation); K24(TMT6plex)	CD44 antigen OS=Homo sapiens OX=9606 GN=CD44 PE=1 SV=3	P16070	4	862.415	1	-2.46	0	22	0	23712.2	23450.4	34235.7	23512.6	17938.5	21163.5
GEVPGSAVL	N-Term(TMT6plex)	Peptidyl-prolyl cis-trans isomerase FKBP9 OS=Homo sapiens OX=9606 GN=FKBP9 PE=1 SV=2	Q75LS8; O95302	2	529.309	2	0.77	13.7125	49	0	71005.5	72696.3	74490.5	75402.6	56624.5	67569.9
GEVPGSAVL	N-Term(TMT6plex)	Peptidyl-prolyl cis-trans isomerase FKBP9 OS=Homo sapiens OX=9606 GN=FKBP9 PE=1 SV=2	Q75LS8; O95302	2	529.307	2	-1.88	15.868	53	0	88524.5	78837.6	67235.4	75468.1	61447.4	80385.7
ESSETPDQFMTADETRNLQNVDMKIG	N-Term(TMT6plex); M10(Oxidation); M23(Oxidation); K24(TMT6plex)	CD44 antigen OS=Homo sapiens OX=9606 GN=CD44 PE=1 SV=3	P16070	4	862.416	1	-1.47	0	23	0	28758.9	25905.9	37066.9	31223.6	19819.6	26389.2
SAAFPGASL	N-Term(TMT6plex)	DAZ-associated protein 2 OS=Homo sapiens OX=9606 GN=DAZAP2 PE=1 SV=1	Q15038	2	525.295	1	0.17	12.9428	72	0	165157	130800	158895	147863	110025	156373
SAAFPGASL	N-Term(TMT6plex)	DAZ-associated protein 2 OS=Homo sapiens OX=9606 GN=DAZAP2 PE=1 SV=1	Q15038	2	525.294	1	-1.34	26.5618	73	0	106300	106076	106483	91043.9	82582.7	104043
RKVVDYSQFQESDDADEDYGRDSGPPT	N-Term(TMT6plex); K2(TMT6plex)	Nuclear ubiquitous casein and cyclin-dependent kinase substrate 1 OS=Homo sapiens OX=9606 GN=NUCKS1 PE=1 SV=1	Q9H1E3	4	884.423	1	1.05	0	19	0	11285.8	10583	10759.9	11036.1	7377.9	7431.17
RKVVDYSQFQESDDADEDYGRDSGPPT	N-Term(TMT6plex); K2(TMT6plex)	Nuclear ubiquitous casein and cyclin-dependent kinase substrate 1 OS=Homo sapiens OX=9606 GN=NUCKS1 PE=1 SV=1	Q9H1E3	4	884.424	1	1.88	0	26	0	9436.92	7482.14	11043.5	5227.33	5985.59	6497.02
AEAPAGPAL	N-Term(TMT6plex)	Nuclear cap-binding protein subunit 3 OS=Homo sapiens OX=9606 GN=NCBP3 PE=1 SV=2	Q53F19	2	513.295	1	0.53	14.4889	45	0	80160.1	68316.6	69195.8	55849.7	56003.3	62947.6
SKVPEIEVTVEGPNNNNPQTSAVRTPTQTN	N-Term(TMT6plex); K2(TMT6plex)	General transcription factor II-I OS=Homo sapiens OX=9606 GN=GTF2I PE=1 SV=2	P78347	4	920.739	1	0.91	0	30	0	9344.64	6871.66	8913.16	6189.15	5743.01	6732.16
SLAGGIIGV	N-Term(TMT6plex)	Heterogeneous nuclear ribonucleoprotein K OS=Homo sapiens OX=9606 GN=HNRNPK PE=1 SV=1	P61978	2	508.322	1	2.19	0	80	0	36185.6	37896.6	30642.1	25639.2	28799.4	40625
SLAGGIIGV	N-Term(TMT6plex)	Heterogeneous nuclear ribonucleoprotein K OS=Homo sapiens OX=9606 GN=HNRNPK PE=1 SV=1	P61978	2	508.322	1	1.47	0	73	0	24169.3	23907.3	29270.2	23689	27143.4	26957.3
AEGPITAL	N-Term(TMT6plex)	Solute carrier family 12 member 9 OS=Homo sapiens OX=9606 GN=SLC12A9 PE=1 SV=1	Q9BXP2	2	500.797	1	-0.06	0	52	0	39392.9	35906.4	35721.3	38961	33149.7	39449.9
SKVPEIEVTVEGPNNNNPQTSAVRTPTQTN	N-Term(TMT6plex); K2(TMT6plex)	General transcription factor II-I OS=Homo sapiens OX=9606 GN=GTF2I PE=1 SV=2	P78347	4	920.74	1	2.04	0	41	0	6820.96	5252.76	7117.43	6787.01	3536.11	4416.69
SKVPEIEVTVEGPNNNNPQTSAVRTPTQTNGSN	N-Term(TMT6plex); K2(TMT6plex)	General transcription factor II-I OS=Homo sapiens OX=9606 GN=GTF2I PE=1 SV=2	P78347	4	985.266	1	4.08	0	16	0			4215.47		3083.73
AAVDAGMAM	N-Term(TMT6plex); M7(Oxidation)	Polypyrimidine tract-binding protein 1 OS=Homo sapiens OX=9606 GN=PTBP1 PE=1 SV=1	P26599	2	541.264	1	-0.71	21.385	59	0	190669	172375	202292	181608	150409	183643
AAVDAGMAM	N-Term(TMT6plex); M9(Oxidation)	Polypyrimidine tract-binding protein 1 OS=Homo sapiens OX=9606 GN=PTBP1 PE=1 SV=1	P26599	2	541.265	1	0.53	0	78	0	143772	133723	146853	135302	106130	142092
AAVDAGMAM	N-Term(TMT6plex); M9(Oxidation)	Polypyrimidine tract-binding protein 1 OS=Homo sapiens OX=9606 GN=PTBP1 PE=1 SV=1	P26599	2	541.266	1	2.9	0	49	0	83221.3	90711.4	104511	87754.5	72082.9	100359
GEGGSFGEL	N-Term(TMT6plex)	cAMP-dependent protein kinase type I-alpha regulatory subunit OS=Homo sapiens OX=9606 GN=PRKAR1A PE=1 SV=1	P10644	2	541.27	1	-2.73	23.1921	50	0	279384	222807	212772	234998	182254	221252
AIVDTGTSL	N-Term(TMT6plex)	Cathepsin D OS=Homo sapiens OX=9606 GN=CTSD PE=1 SV=1	P0DJD7; P0DJD8; P0DJD9; P14091; P20142; P07339	2	553.319	6	0.29	7.00274	52	0	182259	172964	186619	168414	146207	189844
GLAESVSTL	N-Term(TMT6plex)	IST1 homolog OS=Homo sapiens OX=9606 GN=IST1 PE=1 SV=1	P53990	2	553.319	1	0.18	15.6636	31	0	97671.6	82648.6	89963.6	91407.4	60673.2	82309
GLAESVSTL	N-Term(TMT6plex)	IST1 homolog OS=Homo sapiens OX=9606 GN=IST1 PE=1 SV=1	P53990	2	553.318	1	-0.59	16.4262	34	0	106689	92108.8	109498	90494	77103.1	103148
AEEPAGTSL	N-Term(TMT6plex)	Peroxisome assembly protein 26 OS=Homo sapiens OX=9606 GN=PEX26 PE=1 SV=2	Q7Z412	2	552.293	1	1.09	15.2606	45	0	519991	404367	396893	356752	319351	357076
ALDPASISV	N-Term(TMT6plex)	DCN1-like protein 1 OS=Homo sapiens OX=9606 GN=DCUN1D1 PE=1 SV=1	Q96GG9	2	551.322	1	0.99	14.317	41	0	92676.3	82169.9	37660.9	32599.1	25724.8	38680.5
EEAAGIGIL	N-Term(TMT6plex)	Melanoma antigen recognized by T-cells 1 OS=Homo sapiens OX=9606 GN=MLANA PE=1 SV=1	Q16655	2	551.321	1	-1.11	0	71	0	76094.2	102120	57776.1	61784.4	40525.6	60784.9
EEAAGIGIL	N-Term(TMT6plex)	Melanoma antigen recognized by T-cells 1 OS=Homo sapiens OX=9606 GN=MLANA PE=1 SV=1	Q16655	2	551.319	1	-4.88	0	74	0	163002	144602	119783	113004	92878.6	113601
GLLGNVAEV	N-Term(TMT6plex)	Protein zer-1 homolog OS=Homo sapiens OX=9606 GN=ZER1 PE=1 SV=1	Q7Z7L7	2	550.829	1	-0.44	8.67923	63	0	82522.6	68702.3	70731.5	54578.6	52777.2	67563.3
GLLGNVAEV	N-Term(TMT6plex)	Protein zer-1 homolog OS=Homo sapiens OX=9606 GN=ZER1 PE=1 SV=1	Q7Z7L7	2	550.828	1	-1.66	24.4758	60	0	75535.4	47942.3	60501.7	45680.1	44884.5	66101.1
GAVDPLLAL	N-Term(TMT6plex)	Importin subunit alpha-1 OS=Homo sapiens OX=9606 GN=KPNA2 PE=1 SV=1	P52292	2	549.342	1	0.47	0	67	0	79614.6	53957.6	69253.1	67067.4	51073.1	59981.4
AEPARPDITYQEPQGTQPAQQ	N-Term(TMT6plex)	Coiled-coil-helix-coiled-coil-helix domain-containing protein 2 OS=Homo sapiens OX=9606 GN=CHCHD2 PE=1 SV=1	Q9Y6H1	3	852.098	1	2.21	0	57	0	16498.1	19637.3	14159.2	6778.7	8712.89	9606.46
AAVDAGMAM	N-Term(TMT6plex); M7(Oxidation); M9(Oxidation)	Polypyrimidine tract-binding protein 1 OS=Homo sapiens OX=9606 GN=PTBP1 PE=1 SV=1	P26599	2	549.264	1	3.38	17.493	56	0	114721	119201	112997	101470	79945.2	92510.7
GGAGPSQGSGGGTGGSVYTEDNDDDLYG	N-Term(TMT6plex)	Transitional endoplasmic reticulum ATPase OS=Homo sapiens OX=9606 GN=VCP PE=1 SV=4	P55072	3	940.408	1	0.43	0	99	0	15052.7	14696.1	19008.2	13179.4	6132.9	9774.23
GGAGPSQGSGGGTGGSVYTEDNDDDLYG	N-Term(TMT6plex)	Transitional endoplasmic reticulum ATPase OS=Homo sapiens OX=9606 GN=VCP PE=1 SV=4	P55072	3	940.408	1	1.02	0	98	0	12982.7	9891.46	12944.9	9299.48	10154.2	10688.8
AATESAAEL	N-Term(TMT6plex)	Carbohydrate deacetylase OS=Homo sapiens OX=9606 GN=YDJC PE=1 SV=1	A8MPS7	2	546.293	1	-0.35	0	28	0	49750.8	52456.3	42855.7	51748.8	42222.7	46670.8
GEGTGEVVL	N-Term(TMT6plex)	Intraflagellar transport protein 57 homolog OS=Homo sapiens OX=9606 GN=IFT57 PE=1 SV=1	Q9NWB7	2	545.304	1	0.9	0	58	0	91538.8	60600.4	89389.1	78821.5	61892	76569.4
REGGPGSSL	N-Term(TMT6plex)	Pleckstrin homology domain-containing family H member 1 OS=Homo sapiens OX=9606 GN=PLEKHH1 PE=2 SV=2	Q9ULM0	2	544.798	1	-0.88	0	35	0	233424	190329	200450	175024	137507	188884
SKQQLSAEELDAQLDAYNARMDTS	N-Term(TMT6plex); K2(TMT6plex); M21(Oxidation)	THO complex subunit 4 OS=Homo sapiens OX=9606 GN=ALYREF PE=1 SV=3	Q86V81	3	1053.53	1	-0.15	0	43	0	62008	48231.2	78775.9	46504.8	48424.7	53909.2
VEAGDAIAL	N-Term(TMT6plex)	Small integral membrane protein 30 OS=Homo sapiens OX=9606 GN=SMIM30 PE=3 SV=2	A4D0T7	2	544.313	1	-0.21	0	73	0	85779.3	76005.3	74559.2	70948.9	70789.8	106785
GEFGGFGSV	N-Term(TMT6plex)	Histone-binding protein RBBP4 OS=Homo sapiens OX=9606 GN=RBBP4 PE=1 SV=3	Q16576; Q09028	2	543.278	2	2.53	22.8607	64	0	111104	81799.5	99575.9	77170.8	56414.8	82881.2
GEFGGFGSV	N-Term(TMT6plex)	Histone-binding protein RBBP4 OS=Homo sapiens OX=9606 GN=RBBP4 PE=1 SV=3	Q16576; Q09028	2	543.278	2	2.31	7.14442	62	0	106503	94162.1	86188.2	98033.4	81964.3	100344
GEGGSFGEL	N-Term(TMT6plex)	cAMP-dependent protein kinase type I-alpha regulatory subunit OS=Homo sapiens OX=9606 GN=PRKAR1A PE=1 SV=1	P10644	2	541.271	1	-0.69	3.86229	49	0	308402	256570	282764	271625	187612	282594
AAVDAGMAM	N-Term(TMT6plex); M7(Oxidation); M9(Oxidation)	Polypyrimidine tract-binding protein 1 OS=Homo sapiens OX=9606 GN=PTBP1 PE=1 SV=1	P26599	2	549.263	1	2.04	0	57	0	137969	157346	139436	128086	109388	130219
SLAELIQAL	N-Term(TMT6plex)	Sestrin-2 OS=Homo sapiens OX=9606 GN=SESN2 PE=1 SV=1	P58004	2	593.866	1	0.17	0	49	0	4913.7	5331.24	4844.13	6142.89	5821.14	5338.98
YSAPVSSSL	N-Term(TMT6plex)	Neurofilament light polypeptide OS=Homo sapiens OX=9606 GN=NEFL PE=1 SV=3	P07196	2	570.311	1	0.52	29.0123	45	0	136184	122950	130718	130410	140020	149508
GLLGTLVQL	N-Term(TMT6plex)	Catenin beta-1 OS=Homo sapiens OX=9606 GN=CTNNB1 PE=1 SV=1	P35222	2	571.871	1	-0.5	0	58	0	143148	107509	128729	103807	85338.9	141183
GVLENIFGV	N-Term(TMT6plex)	Pecanex-like protein 3 OS=Homo sapiens OX=9606 GN=PCNX3 PE=1 SV=2	Q9H6A9	2	588.844	1	-0.87	10.6279	71	0	22362.4	15576.1	15565.8	16143.5	11965.6	11464
SELGGIWSV	N-Term(TMT6plex)	COP9 signalosome complex subunit 8 OS=Homo sapiens OX=9606 GN=COPS8 PE=1 SV=1	Q99627	2	588.827	1	0.8	8.34389	37	0	23001.6	19347.7	25072.7	18120.5	15889.7	20968
STIPPELVKQK	N-Term(TMT6plex); K9(TMT6plex); K11(TMT6plex)	Serine/threonine-protein kinase RIO2 OS=Homo sapiens OX=9606 GN=RIOK2 PE=1 SV=2	Q9BVS4	3	643.078	1	-0.31	0	25	0	404929	317417	340384	367557	336098	333323
ALSEALTEL	N-Term(TMT6plex)	Serine hydroxymethyltransferase, cytosolic OS=Homo sapiens OX=9606 GN=SHMT1 PE=1 SV=1	P34896	2	588.339	1	-0.66	15.8717	52	0	28107.4		26347.3	28638.4		31026.6
ALSEALTEL	N-Term(TMT6plex)	Serine hydroxymethyltransferase, cytosolic OS=Homo sapiens OX=9606 GN=SHMT1 PE=1 SV=1	P34896	2	588.338	1	-2.22	8.8648	54	0	25265.4	21787		19214.9	15586.2	26739.4
STIPPELVKQK	N-Term(TMT6plex); K9(TMT6plex); K11(TMT6plex)	Serine/threonine-protein kinase RIO2 OS=Homo sapiens OX=9606 GN=RIOK2 PE=1 SV=2	Q9BVS4	3	643.078	1	0.07	3.27758	21	0	473418	354407	431188	367566	348579	383696
GLSSDLQQV	N-Term(TMT6plex)	Eukaryotic translation initiation factor 3 subunit F OS=Homo sapiens OX=9606 GN=EIF3F PE=1 SV=1	O00303	2	588.326	1	-1.07	0	57	0	139750	115788	121016	99619.3	101906	126691
GLSSDLQQV	N-Term(TMT6plex)	Eukaryotic translation initiation factor 3 subunit F OS=Homo sapiens OX=9606 GN=EIF3F PE=1 SV=1	O00303	2	588.325	1	-3.98	24.9097	60	0	131049	111346	115348	108240	85107.1	110445
STIPPELVKQK	N-Term(TMT6plex); K9(TMT6plex); K11(TMT6plex)	Serine/threonine-protein kinase RIO2 OS=Homo sapiens OX=9606 GN=RIOK2 PE=1 SV=2	Q9BVS4	3	643.078	1	0.45	13.1781	25	0	135460	119207	123833	110776	96282.9	126813
STIPPELVKQK	N-Term(TMT6plex); K9(TMT6plex); K11(TMT6plex)	Serine/threonine-protein kinase RIO2 OS=Homo sapiens OX=9606 GN=RIOK2 PE=1 SV=2	Q9BVS4	3	643.078	1	0.73	0	30	0	371594	291491	329902	290212	286255	313091
SLAEGLRTV	N-Term(TMT6plex)	2'-5'-oligoadenylate synthase 3 OS=Homo sapiens OX=9606 GN=OAS3 PE=1 SV=3	Q9Y6K5	2	587.854	1	1.63	9.33267	31	0	716720	530331	602418	534450	401360	565699
SLLGGDVVSV	N-Term(TMT6plex)	TSC22 domain family protein 3 OS=Homo sapiens OX=9606 GN=TSC22D3 PE=1 SV=2	Q99576	2	587.848	1	-0.24	4.13589	67	0	104521	71426.4	95964.3	85878.9	71533	94476
STIPPELVKQK	N-Term(TMT6plex); K9(TMT6plex); K11(TMT6plex)	Serine/threonine-protein kinase RIO2 OS=Homo sapiens OX=9606 GN=RIOK2 PE=1 SV=2	Q9BVS4	3	643.079	1	1.21	0	21	0	497321	376145	453551	416849	388239	443205
SLLGGDVVSV	N-Term(TMT6plex)	TSC22 domain family protein 3 OS=Homo sapiens OX=9606 GN=TSC22D3 PE=1 SV=2	Q99576	2	587.846	1	-3.67	21.697	80	0	73075.2	57538.4	63082.8	63457.6	52104.6	78559.9
SENPGEISL	N-Term(TMT6plex)	Sorting nexin-18 OS=Homo sapiens OX=9606 GN=SNX18 PE=1 SV=2	Q96RF0	2	587.812	1	0.61	11.6916	55	0	87859.5	76047.6	91878.2	83923	74017	80263
SENPGEISL	N-Term(TMT6plex)	Sorting nexin-18 OS=Homo sapiens OX=9606 GN=SNX18 PE=1 SV=2	Q96RF0	2	587.812	1	0.51	25.5291	57	0	95747.9	85479.9	101967	84084.4	74752.7	103538
AIISELVSI	N-Term(TMT6plex)	Eukaryotic translation initiation factor 4 gamma 2 OS=Homo sapiens OX=9606 GN=EIF4G2 PE=1 SV=1	P78344	2	587.368	1	-0.76	0	55	0	5880	4884.23	3968.34	6752.32	6670.6	5531.35
YAFEGTGSL	N-Term(TMT6plex)	Cadherin-19 OS=Homo sapiens OX=9606 GN=CDH19 PE=2 SV=1	Q9H159	2	587.304	1	2.19	15.4017	48	0	46192.6	37749.5	40220.5	32551.3	25191.4	32791
SVFQTTDTKSK	N-Term(TMT6plex); K9(TMT6plex); K11(TMT6plex)	Short coiled-coil protein OS=Homo sapiens OX=9606 GN=SCOC PE=1 SV=2	Q9UIL1	3	643.714	1	0.26	0	16	0	65142	58505.9	67603.8	64214	65394.9	67581.2
AEEAAGIGIL	N-Term(TMT6plex)	Melanoma antigen recognized by T-cells 1 OS=Homo sapiens OX=9606 GN=MLANA PE=1 SV=1	Q16655	2	586.841	1	1.24	6.44352	86	0	583690	474716	473434	429720	350402	456007
AEEAAGIGIL	N-Term(TMT6plex)	Melanoma antigen recognized by T-cells 1 OS=Homo sapiens OX=9606 GN=MLANA PE=1 SV=1	Q16655	2	586.84	1	-0.01	27.2191	86	0	186946	140911	165322	147602	113339	169085
GVLENIFGV	N-Term(TMT6plex)	Pecanex-like protein 3 OS=Homo sapiens OX=9606 GN=PCNX3 PE=1 SV=2	Q9H6A9	2	588.848	1	4.63	0	65	0	13675.4	15041.1	11684.3	18487.9	13676	14393.7
AEAGPDFEL	N-Term(TMT6plex)	Rhotekin OS=Homo sapiens OX=9606 GN=RTKN PE=1 SV=2	Q9BST9	2	589.301	1	-0.03	17.9185	48	0	218567	158239	196382	160292	139036	190193
SLAEGSVTSV	N-Term(TMT6plex)	X-ray repair cross-complementing protein 5 OS=Homo sapiens OX=9606 GN=XRCC5 PE=1 SV=3	P13010	2	589.826	1	-1.4	0	42	0	99673.3	98303	154601	224833	180384	176567
SLAEGSVTSV	N-Term(TMT6plex)	X-ray repair cross-complementing protein 5 OS=Homo sapiens OX=9606 GN=XRCC5 PE=1 SV=3	P13010	2	589.827	1	0.56	0	51	0	116957	110460	189065	236687	229207	219255
AVIDVGINR	N-Term(TMT6plex)	Bifunctional methylenetetrahydrofolate dehydrogenase/cyclohydrolase, mitochondrial OS=Homo sapiens OX=9606 GN=MTHFD2 PE=1 SV=2	P13995	2	593.362	1	0.59	3.03744	46	0	832884	699897	821887	729416	548741	731204
GEDLPTIVI	N-Term(TMT6plex)	Nicalin OS=Homo sapiens OX=9606 GN=NCLN PE=1 SV=2	Q969V3	2	593.351	1	2.14	5.00392	50	0	30198.8	20196.1	25877.5	24432.8	19910.3	23411.2
ATDPNILGR	N-Term(TMT6plex)	DNA-dependent protein kinase catalytic subunit OS=Homo sapiens OX=9606 GN=PRKDC PE=1 SV=3	P78527	2	593.345	1	2.76	0	55	0	1.05987e+06	832445	944036	870827	680166	901727
ATDPNILGR	N-Term(TMT6plex)	DNA-dependent protein kinase catalytic subunit OS=Homo sapiens OX=9606 GN=PRKDC PE=1 SV=3	P78527	2	593.343	1	-0.33	0	45	0	1.33581e+06	1.06388e+06	1.12858e+06	1.10813e+06	898071	1.13215e+06
TETEPPVAL	N-Term(TMT6plex)	Steroid hormone receptor ERR1 OS=Homo sapiens OX=9606 GN=ESRRA PE=1 SV=3	P11474	2	593.333	1	1.43	29.2938	49	0	91819.8	60190.8	81030.1	74513.8	60706.8	78036.6
TETEPPVAL	N-Term(TMT6plex)	Steroid hormone receptor ERR1 OS=Homo sapiens OX=9606 GN=ESRRA PE=1 SV=3	P11474	2	593.332	1	0.4	0	41	0	79828	89751.2	91027.1	76860.3	58523.5	70579.1
RLIDLGVGL	N-Term(TMT6plex)	Lysine-specific demethylase 5B OS=Homo sapiens OX=9606 GN=KDM5B PE=1 SV=3	Q9UGL1	2	592.883	1	1.32	3.7887	52	0	43271.8	32546.1	36962.9	39530.5	26709.9	38410.2
RLIDLGVGL	N-Term(TMT6plex)	Lysine-specific demethylase 5B OS=Homo sapiens OX=9606 GN=KDM5B PE=1 SV=3	Q9UGL1	2	592.882	1	-0.13	8.6394	45	0	33407.5	25410.6	28237.5	29388.6	25061.3	25935.5
SLLPAIVEL	N-Term(TMT6plex)	Serine/threonine-protein phosphatase 2A 65 kDa regulatory subunit A beta isoform OS=Homo sapiens OX=9606 GN=PPP2R1B PE=1 SV=3	P30154; P30153	2	592.378	2	-1.35	0	66	0	24900.1	16311.7	18223.5	13007.8	14970.7	14298.4
KTLDEILQEK	N-Term(TMT6plex); K1(TMT6plex); K10(TMT6plex)	Cyclin-dependent kinase 11B OS=Homo sapiens OX=9606 GN=CDK11B PE=1 SV=4	Q9UQ88; P21127	3	635.395	2	1.96	0	25	0	82141.2	66309.9	77653.6	57643.2	54193.1	72465.5
SVFQTTDTKSK	N-Term(TMT6plex); K9(TMT6plex); K11(TMT6plex)	Short coiled-coil protein OS=Homo sapiens OX=9606 GN=SCOC PE=1 SV=2	Q9UIL1	3	643.714	1	0.73	0	27	0	143722	107647	124064	122179	117032	146028
ATLQEALAH	N-Term(TMT6plex)	Nuclear mitotic apparatus protein 1 OS=Homo sapiens OX=9606 GN=NUMA1 PE=1 SV=2	Q14980	2	591.838	1	1.04	0	76	0	93878.3	72754.5	85456.1	88814.6	50856.6	79223.9
ASIPTILTH	N-Term(TMT6plex)	Mediator of RNA polymerase II transcription subunit 14 OS=Homo sapiens OX=9606 GN=MED14 PE=1 SV=2	O60244	2	591.359	1	1.36	0	54	0	81086.2	66874.5	74098.7	70040.8	60181.3	61891.4
TVETRDGQVINETSQ	N-Term(TMT6plex)	Vimentin OS=Homo sapiens OX=9606 GN=VIM PE=1 SV=4	P08670	2	953.488	1	-0.98	0	69	0	142696	156092	176415	131313	86361.6	121714
NLAGVYSEV	N-Term(TMT6plex)	Developmentally-regulated GTP-binding protein 1 OS=Homo sapiens OX=9606 GN=DRG1 PE=1 SV=1	Q9Y295	2	590.825	1	1.07	10.0162	64	0	73519.2	61627	62232.4	71239.3	69895.3	65806.5
TLAEIYVAA	N-Term(TMT6plex)	Sterol regulatory element-binding protein 1 OS=Homo sapiens OX=9606 GN=SREBF1 PE=1 SV=2	P36956	2	590.343	1	-2.76	22.448	66	0	41737.7	31656.9	32575.7	30080.5	18896.5	31429.2
ATIQGAYAR	N-Term(TMT6plex)	Major facilitator superfamily domain-containing protein 10 OS=Homo sapiens OX=9606 GN=MFSD10 PE=1 SV=1	Q14728	2	590.34	1	3.87	0	57	0	1.47794e+06	1.19908e+06	1.27792e+06	1.15963e+06	880893	1.19572e+06
ATIQGAYAR	N-Term(TMT6plex)	Major facilitator superfamily domain-containing protein 10 OS=Homo sapiens OX=9606 GN=MFSD10 PE=1 SV=1	Q14728	2	590.34	1	3.25	0	61	0	1.11186e+06	913271	968897	849209	694266	1000650
AEVEPGVHL	N-Term(TMT6plex)	Phosphatidylinositol 4-phosphate 5-kinase type-1 alpha OS=Homo sapiens OX=9606 GN=PIP5K1A PE=1 SV=1;Putative PIP5K1A and PSMD4-like protein OS=Homo sapiens OX=9606 GN=PIPSL PE=5 SV=1	Q99755; A2A3N6	2	590.332	2	0.35	0	48	0	115890	93623.1	91881.3	75505.9	80612	101247
ALDESPYGV	N-Term(TMT6plex)	17-beta-hydroxysteroid dehydrogenase 14 OS=Homo sapiens OX=9606 GN=HSD17B14 PE=1 SV=1	Q9BPX1	2	590.308	1	-1.09	0	54	0	234391	195330	225624	210561	176406	215036
ALDESPYGV	N-Term(TMT6plex)	17-beta-hydroxysteroid dehydrogenase 14 OS=Homo sapiens OX=9606 GN=HSD17B14 PE=1 SV=1	Q9BPX1	2	590.307	1	-1.61	0	54	0	189730	153037	182216	189247	128867	146425
TVETRDGQVINETSQ	N-Term(TMT6plex)	Vimentin OS=Homo sapiens OX=9606 GN=VIM PE=1 SV=4	P08670	2	953.49	1	0.24	0	66	0	66060	55598.7	74770.5	48226.2	36269.6	56177.6
ATLQEALAH	N-Term(TMT6plex)	Nuclear mitotic apparatus protein 1 OS=Homo sapiens OX=9606 GN=NUMA1 PE=1 SV=2	Q14980	2	591.836	1	-2.05	0	52	0	96391.5	77245.5	87046.8	86969.6	68114.4	91444.9
SKQQLSAEELDAQLDA	N-Term(TMT6plex); K2(TMT6plex)	THO complex subunit 4 OS=Homo sapiens OX=9606 GN=ALYREF PE=1 SV=3	Q86V81	2	1102.6	1	2.61	0	37	0	63813	57144.7	71131	53953.4	41744.9	55432
AVSKDIANWQK	N-Term(TMT6plex); K4(TMT6plex); K11(TMT6plex)	Pre-mRNA-processing factor 6 OS=Homo sapiens OX=9606 GN=PRPF6 PE=1 SV=1	O94906	3	649.727	1	1.63	27.8503	22	0	417926	308415	367984	339233	325563	379009
ILSGVILEV	N-Term(TMT6plex)	Cytoglobin OS=Homo sapiens OX=9606 GN=CYGB PE=1 SV=1	Q8WWM9	2	586.377	1	-3.35	0	62	0	17274.4	9910.37	10053.7	7833.64	8291.67	15898.2
GPEAAKSDETAAK	N-Term(TMT6plex); K6(TMT6plex); K13(TMT6plex)	Heat shock protein beta-1 OS=Homo sapiens OX=9606 GN=HSPB1 PE=1 SV=2	P04792	3	654.71	1	2.35	0	21	0	189220	189311	272573	180665	173810	245904
KMYEEFLSKV	N-Term(TMT6plex); K1(TMT6plex); M2(Oxidation); K9(TMT6plex)	cAMP-dependent protein kinase type I-alpha regulatory subunit OS=Homo sapiens OX=9606 GN=PRKAR1A PE=1 SV=1	P10644; P31321	3	659.716	2	0.12	2.02582	21	0	2.01033e+06	1.51544e+06	1.75923e+06	1.62891e+06	1.48674e+06	1682279
ALADLQEAV	N-Term(TMT6plex)	Protein TANC1 OS=Homo sapiens OX=9606 GN=TANC1 PE=1 SV=3	Q9C0D5	2	579.833	1	1.91	12.7066	58	0	65732.6	60744	64751.1	57544.8	44383.8	61993.4
ALADLQEAV	N-Term(TMT6plex)	Protein TANC1 OS=Homo sapiens OX=9606 GN=TANC1 PE=1 SV=3	Q9C0D5	2	579.832	1	-0.2	9.01089	58	0	85378	54086.6	61308.6	71233.5	57967.9	59501.6
SVFDVKSGSAVHK	N-Term(TMT6plex); K6(TMT6plex); K13(TMT6plex)	U3 small nucleolar RNA-associated protein 4 homolog OS=Homo sapiens OX=9606 GN=UTP4 PE=1 SV=1	Q969X6	4	512.807	1	-1.38	0	21	0	477202	390848	450150	438330	494823	475448
SVYDDQPNAHKK	N-Term(TMT6plex); K11(TMT6plex); K12(TMT6plex)	Exocyst complex component 6 OS=Homo sapiens OX=9606 GN=EXOC6 PE=1 SV=3	Q8TAG9	4	523.046	1	-1.55	11.1727	16	0	101710	99551.2	106122	105417	81285	107521
ATLGAILNR	N-Term(TMT6plex)	Hexokinase-1 OS=Homo sapiens OX=9606 GN=HK1 PE=1 SV=3	P19367	2	579.365	1	1.28	0	33	0	115663	107435	109800	79924.2	75282.4	110958
KVPQVSTPTLVEVSR	N-Term(TMT6plex); K1(TMT6plex)	Albumin OS=Homo sapiens OX=9606 GN=ALB PE=1 SV=2	P02768	3	700.094	1	1.65	14.3436	55	0	55063.2	50009.1	54833.9	50747.7	37898.3	55624.2
GLIDENPGL	N-Term(TMT6plex)	DNA-dependent protein kinase catalytic subunit OS=Homo sapiens OX=9606 GN=PRKDC PE=1 SV=3	P78527	2	578.824	1	0.35	10.3297	59	0	319494	250657	272647	282390	226106	286356
GLIDENPGL	N-Term(TMT6plex)	DNA-dependent protein kinase catalytic subunit OS=Homo sapiens OX=9606 GN=PRKDC PE=1 SV=3	P78527	2	578.823	1	-1.44	16.0078	59	0	301161	214948	268891	236147	221263	217261
ALSGHLETV	N-Term(TMT6plex)	Putative annexin A2-like protein OS=Homo sapiens OX=9606 GN=ANXA2P2 PE=5 SV=2	A6NMY6; P07355	2	578.334	2	3.63	0	53	0	81985.4	87223.7	90022.9	72296	53692.9	80411.5
ALSGHLETV	N-Term(TMT6plex)	Putative annexin A2-like protein OS=Homo sapiens OX=9606 GN=ANXA2P2 PE=5 SV=2	A6NMY6; P07355	2	578.332	2	-0.28	4.83685	52	0	74523.2	77535.7	57818.4	66080.9	57199.6	80325.3
ALMDSSSSL	N-Term(TMT6plex); M3(Oxidation)	Meckelin OS=Homo sapiens OX=9606 GN=TMEM67 PE=1 SV=2	Q5HYA8	2	578.291	1	-2.33	0	54	0	78347	62556.9	78409.4	77280.5	76443.3	72274.7
KVPQVSTPTLVEVSR	N-Term(TMT6plex); K1(TMT6plex)	Albumin OS=Homo sapiens OX=9606 GN=ALB PE=1 SV=2	P02768	3	700.096	1	4.09	0	51	0	53397.7	48009.3	61378.4	52991	38121.4	55314.2
AVRDMRQTVAVGVIK	N-Term(TMT6plex); M5(Oxidation); K15(TMT6plex)	Elongation factor 1-alpha 2 OS=Homo sapiens OX=9606 GN=EEF1A2 PE=1 SV=1;Elongation factor 1-alpha 1 OS=Homo sapiens OX=9606 GN=EEF1A1 PE=1 SV=1	Q05639; P68104; Q5VTE0	4	530.071	3	0.09	17.4632	18	0	101181	90462.8	102444	95208.7	113742	115594
SLYGGTITI	N-Term(TMT6plex)	E3 ubiquitin-protein ligase BRE1A OS=Homo sapiens OX=9606 GN=RNF20 PE=1 SV=2	Q5VTR2	2	577.337	1	0.27	0	69	0	175530	135085	147231	134551	111075	133715
SMSADVPLV	N-Term(TMT6plex)	Proliferating cell nuclear antigen OS=Homo sapiens OX=9606 GN=PCNA PE=1 SV=1	P12004	2	574.314	1	-1.54	7.43498	65	0	159375	156537	153580	126317	104171	146693
SLQSTILGV	N-Term(TMT6plex)	Lon protease homolog 2, peroxisomal OS=Homo sapiens OX=9606 GN=LONP2 PE=1 SV=1	Q86WA8	2	573.851	1	0.86	0	69	0	51799.9	42654.5	49930.5	36942	32575.4	44942.3
SLQSTILGV	N-Term(TMT6plex)	Lon protease homolog 2, peroxisomal OS=Homo sapiens OX=9606 GN=LONP2 PE=1 SV=1	Q86WA8	2	573.851	1	0.54	4.82009	69	0	52063	49210.3	52869.4	42984.3	39385.3	43284.2
GLLDSILSV	N-Term(TMT6plex)	HEAT repeat-containing protein 5A OS=Homo sapiens OX=9606 GN=HEATR5A PE=1 SV=2	Q86XA9	2	573.351	1	-3.5	0	57	0	13384.8	9175.07	13680	12008.3	10909.1	9410.68
KEAAEQDVEKK	N-Term(TMT6plex); K1(TMT6plex); K10(TMT6plex); K11(TMT6plex)	60S ribosomal protein L13 OS=Homo sapiens OX=9606 GN=RPL13 PE=1 SV=4	P26373	4	548.582	1	-2.1	0	17	0	356763	425823	473285	336754	243735	321109
GEAGPIHHL	N-Term(TMT6plex)	AMP deaminase 2 OS=Homo sapiens OX=9606 GN=AMPD2 PE=1 SV=2	Q01433	3	387.219	1	0.11	25.1229	32	0	63739.9	66029.5	64063.1	55205.6	49930.4	53261.3
ALADGVVSQA	N-Term(TMT6plex)	G-patch domain and KOW motifs-containing protein OS=Homo sapiens OX=9606 GN=GPKOW PE=1 SV=2	Q92917	2	580.329	1	-1.89	0	48	0	142652	102341	126710	116448	106661	134392
ALADGVVSQA	N-Term(TMT6plex)	G-patch domain and KOW motifs-containing protein OS=Homo sapiens OX=9606 GN=GPKOW PE=1 SV=2	Q92917	2	580.329	1	-0.84	0	44	0	153303	130121	148694	139491	116727	149444
TLDDLIAAV	N-Term(TMT6plex)	Ankyrin repeat and KH domain-containing protein 1 OS=Homo sapiens OX=9606 GN=ANKHD1 PE=1 SV=1	Q8IWZ3	2	580.344	1	2.42	0	86	0	29031.2	28278.8	28507.7	24076.6	14347.5	21287.9
SESPIVVVL	N-Term(TMT6plex)	Signal peptidase complex catalytic subunit SEC11A OS=Homo sapiens OX=9606 GN=SEC11A PE=1 SV=1	Q9BY50; P67812	2	586.362	2	2.91	6.42746	71	0	85959	80935	80384.4	56606.2	48581	71863
SESPIVVVL	N-Term(TMT6plex)	Signal peptidase complex catalytic subunit SEC11A OS=Homo sapiens OX=9606 GN=SEC11A PE=1 SV=1	Q9BY50; P67812	2	586.361	2	1.66	0	71	0	151532	110335	121190	116159	86463.5	122319
ALLDNNIGL	N-Term(TMT6plex)	Clustered mitochondria protein homolog OS=Homo sapiens OX=9606 GN=CLUH PE=1 SV=2	O75153	2	586.35	1	3.23	0	70	0	54413.9	54206.6	61889.2	56635.5	42193.2	56746.8
ALLDNNIGL	N-Term(TMT6plex)	Clustered mitochondria protein homolog OS=Homo sapiens OX=9606 GN=CLUH PE=1 SV=2	O75153	2	586.348	1	-0.42	0	65	0	56235.3	51961.2	53183.6	44547.4	52038.6	42568.6
GLDIPTVQV	N-Term(TMT6plex)	Probable ATP-dependent RNA helicase DDX49 OS=Homo sapiens OX=9606 GN=DDX49 PE=1 SV=1	Q9Y6V7	2	585.851	1	1.36	25.6953	44	0	86125	66630.9	62945.2	66724.6	54416.5	89030.4
SVSDLAPPR	N-Term(TMT6plex)	Anaphase-promoting complex subunit 16 OS=Homo sapiens OX=9606 GN=ANAPC16 PE=1 SV=1	Q96DE5	2	585.836	1	-1.97	0	45	0	169484	147586	150079	155105	109121	163705
SVSDLAPPR	N-Term(TMT6plex)	Anaphase-promoting complex subunit 16 OS=Homo sapiens OX=9606 GN=ANAPC16 PE=1 SV=1	Q96DE5	2	585.836	1	-2.7	0	36	0	179337	156035	187070	150166	134595	166640
REAQTLDSQIQETSI	N-Term(TMT6plex)	Microtubule-associated protein 4 OS=Homo sapiens OX=9606 GN=MAP4 PE=1 SV=3	P27816	2	974.515	1	1.95	0	43	0	15148.3	14168.2	13454.6	15237	11726.2	9497.02
GGGFGGNDNF	N-Term(TMT6plex)	Heterogeneous nuclear ribonucleoprotein A1 OS=Homo sapiens OX=9606 GN=HNRNPA1 PE=1 SV=5	P09651	2	585.773	1	0.15	22.0085	35	0	60633.6	63953.2	72082	60257.1	42867.1	69294.1
GLIENPALL	N-Term(TMT6plex)	NADH dehydrogenase [ubiquinone] 1 beta subcomplex subunit 4 OS=Homo sapiens OX=9606 GN=NDUFB4 PE=1 SV=3	O95168	2	584.861	1	0.33	12.8476	58	0	10746.1	15593.5	9376.31	14743.1	9899.52	10059.2
ILSGVILEV	N-Term(TMT6plex)	Cytoglobin OS=Homo sapiens OX=9606 GN=CYGB PE=1 SV=1	Q8WWM9	2	586.377	1	-2.51	9.07768	71	0	12176.4	15680.5	13907.8	14852.2	7670.62	15388.8
GETGTLVDM	N-Term(TMT6plex); M9(Oxidation)	T-complex protein 1 subunit gamma OS=Homo sapiens OX=9606 GN=CCT3 PE=1 SV=4	P49368	2	584.293	1	1.46	14.7558	54	0	91721.6	86678.9	102429	92506.2	67130.7	77765.7
GQVINETSQHHDDLE	N-Term(TMT6plex)	Vimentin OS=Homo sapiens OX=9606 GN=VIM PE=1 SV=4	P08670	3	650.982	1	-1.41	7.4571	54	0	129884	118231	144932	109645	88550	148931
ALLAGSEYL	N-Term(TMT6plex)	Eukaryotic translation initiation factor 3 subunit D OS=Homo sapiens OX=9606 GN=EIF3D PE=1 SV=1	O15371	2	583.339	1	3.83	5.5795	67	0	92802.1	78562.7	75350.4	65688.1	53217.6	77024.1
ALLAGSEYL	N-Term(TMT6plex)	Eukaryotic translation initiation factor 3 subunit D OS=Homo sapiens OX=9606 GN=EIF3D PE=1 SV=1	O15371	2	583.337	1	0.16	6.28347	67	0	119382	93187.1	107046	100969	87653.4	103116
AEVGDGTTSV	N-Term(TMT6plex)	T-complex protein 1 subunit eta OS=Homo sapiens OX=9606 GN=CCT7 PE=1 SV=2	Q99832	2	582.802	1	1.86	13.1423	27	0	228735	200343	218275	186982	154725	200038
GQVINETSQHHDDLE	N-Term(TMT6plex)	Vimentin OS=Homo sapiens OX=9606 GN=VIM PE=1 SV=4	P08670	3	650.983	1	-0.47	0	55	0	175402	144366	197886	151892	124062	190490
SMSADVPLV	N-Term(TMT6plex); M2(Oxidation)	Proliferating cell nuclear antigen OS=Homo sapiens OX=9606 GN=PCNA PE=1 SV=1	P12004	2	582.312	1	-0.71	3.59905	64	0	201681	158965	173391	157409	138424	168815
SMSADVPLV	N-Term(TMT6plex); M2(Oxidation)	Proliferating cell nuclear antigen OS=Homo sapiens OX=9606 GN=PCNA PE=1 SV=1	P12004	2	582.312	1	-1.13	0	52	0	157540	141570	143130	130651	103817	146475
SILETVTAV	N-Term(TMT6plex)	Tripartite motif-containing protein 2 OS=Homo sapiens OX=9606 GN=TRIM2 PE=1 SV=1	Q9C040	2	581.35	1	-0.55	5.45639	59	0	73116.9	64284.7	69294.5	75358.4	49378.8	70465.5
GPEAAKSDETAAK	N-Term(TMT6plex); K6(TMT6plex); K13(TMT6plex)	Heat shock protein beta-1 OS=Homo sapiens OX=9606 GN=HSPB1 PE=1 SV=2	P04792	3	654.709	1	0.02	0	17	0	194124	196978	296980	187474	180961	260997
TLDDLIAAV	N-Term(TMT6plex)	Ankyrin repeat and KH domain-containing protein 1 OS=Homo sapiens OX=9606 GN=ANKHD1 PE=1 SV=1	Q8IWZ3	2	580.344	1	3.68	0	71	0	18878.4	9824.67	14042.5	14827	11477.7	14383.9
GETGTLVDM	N-Term(TMT6plex); M9(Oxidation)	T-complex protein 1 subunit gamma OS=Homo sapiens OX=9606 GN=CCT3 PE=1 SV=4	P49368	2	584.292	1	0.83	16.3169	55	0	96376.7	85683	105707	80722.1	71342.9	84184.5
GLDELFVQV	N-Term(TMT6plex)	GPN-loop GTPase 1 OS=Homo sapiens OX=9606 GN=GPN1 PE=1 SV=1	Q9HCN4	2	624.856	1	0.54	5.57535	52	0	141693	120314	131210	133920	120014	137376
SVPEFPLSPPK	N-Term(TMT6plex); K11(TMT6plex)	Stathmin OS=Homo sapiens OX=9606 GN=STMN1 PE=1 SV=3	P16949	3	552.663	1	-1.32	2.46771	48	0	92241	83956	85256.1	87172.5	81831.2	89692.2
GTADVHFER	N-Term(TMT6plex)	THO complex subunit 4 OS=Homo sapiens OX=9606 GN=ALYREF PE=1 SV=3	Q86V81	2	630.831	1	0.83	0	41	0	449358	376853	388931	371411	317508	361303
AEFEDLDSL	N-Term(TMT6plex)	Eukaryotic translation initiation factor 4B OS=Homo sapiens OX=9606 GN=EIF4B PE=1 SV=2	P23588	2	634.317	1	0.68	0	52	0	51909.5	49425.1	49566.7	44194.8	45578.8	34371.3
RLNDFASTV	N-Term(TMT6plex)	Cytochrome c oxidase subunit 5A, mitochondrial OS=Homo sapiens OX=9606 GN=COX5A PE=1 SV=2	P20674	2	626.35	1	1.88	22.3158	27	0	90576.9	82846.4	92639.6	68084.2	68554.5	74035.2
TEIEDSHTL	N-Term(TMT6plex)	FAST kinase domain-containing protein 4 OS=Homo sapiens OX=9606 GN=TBRG4 PE=1 SV=1	Q969Z0	2	637.327	1	-0.53	0	42	0	221249	206611	246602	186789	164300	211109
AEFEDLDSL	N-Term(TMT6plex)	Eukaryotic translation initiation factor 4B OS=Homo sapiens OX=9606 GN=EIF4B PE=1 SV=2	P23588	2	634.316	1	-0.67	0	48	0	83669.8	67285.6	78360.2	59645.1	55729.5	71407.9
VETRDGQVINETSQ	N-Term(TMT6plex)	Vimentin OS=Homo sapiens OX=9606 GN=VIM PE=1 SV=4	P08670	2	902.966	1	0.16	0	68	0	47478	49010.9	49902.1	38130.3	26490.4	39335.3
RSFPWQSLEAK	N-Term(TMT6plex); K11(TMT6plex)	Putative protein N-methyltransferase FAM86B2 OS=Homo sapiens OX=9606 GN=FAM86B2 PE=1 SV=1	Q96G04; A6NEL3; P0C5J1; Q8N7N1	3	603.01	4	-5.49	12.3019	43	0	308021	269910	305968	274566	235144	270182
SVQSASSTVKK	N-Term(TMT6plex); K10(TMT6plex); K11(TMT6plex)	MAP7 domain-containing protein 3 OS=Homo sapiens OX=9606 GN=MAP7D3 PE=1 SV=2	Q8IWC1	3	603.706	1	-0.6	22.3257	17	0	105868	107250	118134	117037	94441.5	130182
ATYGLNVER	N-Term(TMT6plex)	Arf-GAP with GTPase, ANK repeat and PH domain-containing protein 3 OS=Homo sapiens OX=9606 GN=AGAP3 PE=1 SV=2	Q96P47; Q9UPQ3	2	626.349	2	1	0	38	0	118912	108679	107133	93253.8	72960.7	106896
TLQEQIEAI	N-Term(TMT6plex)	Splicing factor 3A subunit 1 OS=Homo sapiens OX=9606 GN=SF3A1 PE=1 SV=1	Q15459	2	637.364	1	0.7	0	41	0	36598.7	39597.4	38777.7	33003.1	27701.4	38482.2
GETNDFELL	N-Term(TMT6plex)	RNA polymerase I-specific transcription initiation factor RRN3 OS=Homo sapiens OX=9606 GN=RRN3 PE=1 SV=1	A6NIE6; Q9NYV6	2	633.824	2	-0.09	26.8351	51	0	36816.9	36947.1	35722.9	31254.2	33801.9	30865.4
SVITQVFHV	N-Term(TMT6plex)	Vigilin OS=Homo sapiens OX=9606 GN=HDLBP PE=1 SV=2	Q00341	2	629.872	1	0.16	7.59822	62	0	44692.2	38611.3	45416.1	32837.4	35304.2	48148.4
SLIDQFFGV	N-Term(TMT6plex)	Ubiquitin carboxyl-terminal hydrolase 14 OS=Homo sapiens OX=9606 GN=USP14 PE=1 SV=3	P54578	2	627.85	1	-0.97	0	47	0	6323.04	7004.17	11563.5		6470.26	8927.18
AEHPAGHLVL	N-Term(TMT6plex)	Pumilio homolog 3 OS=Homo sapiens OX=9606 GN=PUM3 PE=1 SV=3	Q15397	3	424.913	1	-0.37	15.3488	54	0	62290.9	48797.9	59841.2	45405.1	44405.3	41797.4
RLNDFASTV	N-Term(TMT6plex)	Cytochrome c oxidase subunit 5A, mitochondrial OS=Homo sapiens OX=9606 GN=COX5A PE=1 SV=2	P20674	2	626.349	1	0.32	0	38	0	104399	79931.4	86720.5	74390.1	60901.6	90063.4
NLLDLLTEV	N-Term(TMT6plex)	Protein unc-45 homolog A OS=Homo sapiens OX=9606 GN=UNC45A PE=1 SV=1	Q9H3U1	2	629.877	1	0.35	0	73	0	87729.2	68648.9	76015.4	58506.6	51305.8	78552.9
RSFPWQSLEAK	N-Term(TMT6plex); K11(TMT6plex)	Putative protein N-methyltransferase FAM86B2 OS=Homo sapiens OX=9606 GN=FAM86B2 PE=1 SV=1	Q96G04; A6NEL3; P0C5J1; Q8N7N1	3	603.015	4	1.3	3.69252	50	0
SVYDHQGIFKR	N-Term(TMT6plex); K10(TMT6plex)	Dehydrodolichyl diphosphate synthase complex subunit NUS1 OS=Homo sapiens OX=9606 GN=NUS1 PE=1 SV=1	Q96E22	4	452.76	1	-1.11	0	17	0	302197	246249	293301	244483	254726	307873
AVDPSSGHPR	N-Term(TMT6plex)	Cilia- and flagella-associated protein 97 OS=Homo sapiens OX=9606 GN=CFAP97 PE=1 SV=2	Q9P2B7	3	417.896	1	6.48	0	54	0	138029	140937	145041	133230	100392	128995
SMLGEEIQL	N-Term(TMT6plex); M2(Oxidation)	Protein GREB1 OS=Homo sapiens OX=9606 GN=GREB1 PE=2 SV=1	Q4ZG55	2	632.837	1	0.93	15.6577	57	0	214009	125345	193086	148203	117002	173324
AVDPSSGHPR	N-Term(TMT6plex)	Cilia- and flagella-associated protein 97 OS=Homo sapiens OX=9606 GN=CFAP97 PE=1 SV=2	Q9P2B7	3	417.895	1	4.14	0	47	0	158490	151531	185917	155164	93740.2	143349
SVYDHQGIFKR	N-Term(TMT6plex); K10(TMT6plex)	Dehydrodolichyl diphosphate synthase complex subunit NUS1 OS=Homo sapiens OX=9606 GN=NUS1 PE=1 SV=1	Q96E22	4	452.761	1	0.24	0	19	0	279107	264834	280262	280328	256295	280713
RLMNETTAV	N-Term(TMT6plex)	Heat shock 70 kDa protein 4 OS=Homo sapiens OX=9606 GN=HSPA4 PE=1 SV=4	O95757; P34932	2	632.351	2	0.93	3.45519	35	0	192671	171769	196561	181596	122528	186233
REPTEEER	N-Term(TMT6plex)	Eukaryotic translation initiation factor 4H OS=Homo sapiens OX=9606 GN=EIF4H PE=1 SV=5	Q15056	3	425.555	1	-1.72	0	38	0	61452.7	57033.5	71911.4	65539.7	34995.4	66012.9
RLMNETTAV	N-Term(TMT6plex)	Heat shock 70 kDa protein 4 OS=Homo sapiens OX=9606 GN=HSPA4 PE=1 SV=4	O95757; P34932	2	632.35	2	-0.52	3.81392	27	0	157878	130024	164655	155890	98643.6	146768
ALMDTDGSGKLNL	N-Term(TMT6plex); M3(Oxidation); K10(TMT6plex)	Calpain-3 OS=Homo sapiens OX=9606 GN=CAPN3 PE=1 SV=2	P20807	3	603.665	1	-0.54	0	37	0	64429.1	54923.5	63442.9	61103.8	47614.8	48636.6
ATILAGDIKVK	N-Term(TMT6plex); K9(TMT6plex); K11(TMT6plex)	Interferon regulatory factor 2-binding protein 1 OS=Homo sapiens OX=9606 GN=IRF2BP1 PE=1 SV=1	Q8IU81	3	606.067	1	-0.04	11.2915	25	0	113429	100821	120406	97966.8	98242.3	107603
TEIDEKEYISL	N-Term(TMT6plex); K6(TMT6plex)	Proteasome activator complex subunit 3 OS=Homo sapiens OX=9606 GN=PSME3 PE=1 SV=1	P61289	2	899.499	1	1.27	15.7786	34	0	194027	160044	169098	175561	158137	180896
SEAETVMQL	N-Term(TMT6plex); M7(Oxidation)	Neuron navigator 2 OS=Homo sapiens OX=9606 GN=NAV2 PE=1 SV=3	Q8IVL1	2	626.818	1	-0.03	25.3655	37	0	199494	142609	190576	163665	131787	178562
AVSDFHPVKK	N-Term(TMT6plex); K9(TMT6plex); K10(TMT6plex)	WD repeat-containing protein 63 OS=Homo sapiens OX=9606 GN=WDR63 PE=2 SV=1	Q8IWG1	4	454.533	1	0.11	0	22	0	266514	212879	254958	247357	259464	272016
SMVDVVMLL	N-Term(TMT6plex); M2(Oxidation); M7(Oxidation)	Large proline-rich protein BAG6 OS=Homo sapiens OX=9606 GN=BAG6 PE=1 SV=2	P46379	2	634.347	1	1.62	29.3089	31	0	18037.9	22877.3	29318.7	22059.8	15347.4	20752.5
SLIDQFFGV	N-Term(TMT6plex)	Ubiquitin carboxyl-terminal hydrolase 14 OS=Homo sapiens OX=9606 GN=USP14 PE=1 SV=3	P54578	2	627.849	1	-2.13	0	51	0	10814.6		6750.93	7374.39	8042.31	6827.76
KTYGEIFEK	N-Term(TMT6plex); K1(TMT6plex); K9(TMT6plex)	NADH dehydrogenase [ubiquinone] 1 subunit C2 OS=Homo sapiens OX=9606 GN=NDUFC2 PE=1 SV=1	O95298	3	601.361	1	0.2	0	41	0	6.63747e+06	5257249	5.54129e+06	5574489	5051895	5.68577e+06
GIFGGHIRSV	N-Term(TMT6plex)	Ubiquitin carboxyl-terminal hydrolase 10 OS=Homo sapiens OX=9606 GN=USP10 PE=1 SV=2	Q14694	3	424.586	1	0.06	7.74413	37	0	176519	167992	176427	149601	123201	176068
KTYGEIFEK	N-Term(TMT6plex); K1(TMT6plex); K9(TMT6plex)	NADH dehydrogenase [ubiquinone] 1 subunit C2 OS=Homo sapiens OX=9606 GN=NDUFC2 PE=1 SV=1	O95298	3	601.361	1	0.91	0	37	0	3.74673e+06	2.74851e+06	3.18811e+06	2.75689e+06	2.61564e+06	2.79303e+06
GTADVHFER	N-Term(TMT6plex)	THO complex subunit 4 OS=Homo sapiens OX=9606 GN=ALYREF PE=1 SV=3	Q86V81	3	420.889	1	-0.02	0.47137	65	0	9764664	8.51248e+06	8.62103e+06	7.90769e+06	6946412	8829148
AQADPLVRR	N-Term(TMT6plex)	Caprin-1 OS=Homo sapiens OX=9606 GN=CAPRIN1 PE=1 SV=2	Q14444	3	418.921	1	-0.46	18.4645	29	0	184746	143157	161767	161954	136374	172592
AQADPLVRR	N-Term(TMT6plex)	Caprin-1 OS=Homo sapiens OX=9606 GN=CAPRIN1 PE=1 SV=2	Q14444	3	418.921	1	0.42	9.30465	33	0	222090	196951	186819	188232	151507	218534
GTPLETIQKK	N-Term(TMT6plex); K9(TMT6plex); K10(TMT6plex)	NADH dehydrogenase [ubiquinone] 1 beta subcomplex subunit 3 OS=Homo sapiens OX=9606 GN=NDUFB3 PE=1 SV=3	O43676	3	601.383	1	-1.17	7.58504	26	0	632326	495133	596772	565787	538953	605604
GEVPFNHEI	N-Term(TMT6plex)	COP9 signalosome complex subunit 6 OS=Homo sapiens OX=9606 GN=COPS6 PE=1 SV=1	Q7L5N1	2	635.836	1	0.75	0	42	0	312891	283939	304334	263830	249882	300832
ILHDDEVTV	N-Term(TMT6plex)	60S acidic ribosomal protein P1 OS=Homo sapiens OX=9606 GN=RPLP1 PE=1 SV=1	P05386	2	635.349	1	0.94	0	47	0	54032.8	49716.4	64746.1	55572.3	42318.8	65041
GHPTLSGGGDQ	N-Term(TMT6plex)	Microtubule-associated protein 4 OS=Homo sapiens OX=9606 GN=MAP4 PE=1 SV=3	P27816	2	627.819	1	2.35	14.3258	78	0	30639	34500.8	46771	29788.4	19352.5	32664.9
FIDDANYSV	N-Term(TMT6plex)	Antizyme inhibitor 1 OS=Homo sapiens OX=9606 GN=AZIN1 PE=1 SV=2	O14977	2	636.816	1	-5.5	8.8172	52	0	214696	157899	179084	148980	121845	171105
ALHDILTEI	N-Term(TMT6plex)	Replication factor C subunit 5 OS=Homo sapiens OX=9606 GN=RFC5 PE=1 SV=1	P40937	2	627.367	1	-2.63	0	50	0	94123.3	86304			85107	102987
ILHDDEVTV	N-Term(TMT6plex)	60S acidic ribosomal protein P1 OS=Homo sapiens OX=9606 GN=RPLP1 PE=1 SV=1	P05386	2	635.346	1	-2.62	0	45	0	49089.1	52510.2	56192.3	44076.3	37181.5	57930.7
SFNEAMTQI	N-Term(TMT6plex)	Kinesin-like protein KIF2C OS=Homo sapiens OX=9606 GN=KIF2C PE=1 SV=2	Q99661	2	635.322	1	1.57	18.4587	53	0	49593.9	34325.3	42401.3	45694	40367.3	44132
FIDDANYSV	N-Term(TMT6plex)	Antizyme inhibitor 1 OS=Homo sapiens OX=9606 GN=AZIN1 PE=1 SV=2	O14977	2	636.816	1	-4.35	0	50	0	226602	179633	179410	187899	130877	192773
NTIDPSHPM	N-Term(TMT6plex); M9(Oxidation)	Alanine--tRNA ligase, cytoplasmic OS=Homo sapiens OX=9606 GN=AARS1 PE=1 SV=2	P49588	2	628.812	1	2.47	0	51	0	74812.3	72414	93083.4	66813.5	66824.5	70525
GLADPSALTQA	N-Term(TMT6plex)	ATPase WRNIP1 OS=Homo sapiens OX=9606 GN=WRNIP1 PE=1 SV=2	Q96S55	2	636.853	1	-0.43	0	48	0	65968.1	57918.5	68035.1	56212.9	40067.9	58103.6
REDITEPAI	N-Term(TMT6plex)	Catenin beta-1 OS=Homo sapiens OX=9606 GN=CTNNB1 PE=1 SV=1	P35222	2	636.854	1	0.24	17.5232	45	0	390307	301732	350638	323708	232127	322744
SFNEAMTQI	N-Term(TMT6plex)	Kinesin-like protein KIF2C OS=Homo sapiens OX=9606 GN=KIF2C PE=1 SV=2	Q99661	2	635.32	1	-1.7	0	54	0	63391	52415.6	48672.8	52283.3	42177.2	56109.2
GLADPSALTQA	N-Term(TMT6plex)	ATPase WRNIP1 OS=Homo sapiens OX=9606 GN=WRNIP1 PE=1 SV=2	Q96S55	2	636.854	1	0.72	9.56055	34	0	63675.6	61756.9	70939.3	66489	40744.5	58876
GTLDSVLRY	N-Term(TMT6plex)	Nucleolar pre-ribosomal-associated protein 1 OS=Homo sapiens OX=9606 GN=URB1 PE=1 SV=4	O60287	2	626.86	1	1.57	28.2403	20	0	192858	166703	176729	183188	142329	199368
ATPEKSLHDK	N-Term(TMT6plex); K5(TMT6plex); K10(TMT6plex)	DNA topoisomerase 2-beta OS=Homo sapiens OX=9606 GN=TOP2B PE=1 SV=3	Q02880	4	454.025	1	0.59	19.7462	16	0	234449	200442	231926	231697	195765	235619
ALNEQIARL	N-Term(TMT6plex)	Kinetochore protein NDC80 homolog OS=Homo sapiens OX=9606 GN=NDC80 PE=1 SV=1	O14777	2	628.88	1	0.65	0	32	0	138596	119906	138571	123429	111673	122529
AMAEMVLQV	N-Term(TMT6plex); M2(Oxidation); M5(Oxidation)	Condensin complex subunit 1 OS=Homo sapiens OX=9606 GN=NCAPD2 PE=1 SV=3	Q15021	2	626.828	1	0.11	0	37	0	53645.2	35991.5	53232.8	41980.7	40589.6	55027.9
REDITEPAI	N-Term(TMT6plex)	Catenin beta-1 OS=Homo sapiens OX=9606 GN=CTNNB1 PE=1 SV=1	P35222	2	636.855	1	1.87	11.5088	35	0	414478	336679	392052	332968	270146	381489
GTPLETIQKK	N-Term(TMT6plex); K9(TMT6plex); K10(TMT6plex)	NADH dehydrogenase [ubiquinone] 1 beta subcomplex subunit 3 OS=Homo sapiens OX=9606 GN=NDUFB3 PE=1 SV=3	O43676	3	601.383	1	-0.05	16.4991	25	0	661225	532209	601478	565232	541794	608497
SLVDWTVSL	N-Term(TMT6plex)	Two pore calcium channel protein 2 OS=Homo sapiens OX=9606 GN=TPCN2 PE=1 SV=2	Q8NHX9	2	624.857	1	2.89	9.46267	42	0	17647.4	18425.8	13708.8	13269.1	12732.6	17346.2
AEINDLENL	N-Term(TMT6plex)	Dual specificity mitogen-activated protein kinase kinase 7 OS=Homo sapiens OX=9606 GN=MAP2K7 PE=1 SV=2	O14733	2	630.338	1	-0.13	17.5705	30	0	204620	153772	195963	167010	143005	193173
GIFGGHIRSV	N-Term(TMT6plex)	Ubiquitin carboxyl-terminal hydrolase 10 OS=Homo sapiens OX=9606 GN=USP10 PE=1 SV=2	Q14694	3	424.585	1	-1.59	20.5551	37	0	142282	143102	136126	121687	93230.4	136637
GTADVHFER	N-Term(TMT6plex)	THO complex subunit 4 OS=Homo sapiens OX=9606 GN=ALYREF PE=1 SV=3	Q86V81	3	420.89	1	1.28	16.2521	62	0	4.39344e+06	3.43645e+06	3.7119e+06	3.69415e+06	3.2257e+06	3995475
ALPEIFTEL	N-Term(TMT6plex)	Eukaryotic translation initiation factor 2 subunit 3 OS=Homo sapiens OX=9606 GN=EIF2S3 PE=1 SV=3	P41091; Q2VIR3	2	631.367	2	2.75	18.7441	60	0	79986.1	74358.1	72301.3	65598	54146.1	72193.2
REAPNPIHL	N-Term(TMT6plex)	Eukaryotic translation initiation factor 3 subunit F OS=Homo sapiens OX=9606 GN=EIF3F PE=1 SV=1	O00303	3	425.916	1	-2.39	0	25	0	41347.2	38877.8	47235.6	38618.8	40146.1	51192.7
VLIEGSINSV	N-Term(TMT6plex)	Actin-related protein 2/3 complex subunit 4 OS=Homo sapiens OX=9606 GN=ARPC4 PE=1 SV=3	P59998	2	630.375	1	0.72	0	59	0	89217.4	87672.4	80619.7	76202.6	53966.9	73940.5
SLLDELLEV	N-Term(TMT6plex)	Sterol O-acyltransferase 1 OS=Homo sapiens OX=9606 GN=SOAT1 PE=1 SV=3	P35610	2	630.369	1	0.92	10.0366	77	0	19630.7	21363.1	14282	22618.4	11398.6	18922.4
LLAEQGYEV	N-Term(TMT6plex)	Protein sel-1 homolog 1 OS=Homo sapiens OX=9606 GN=SEL1L PE=1 SV=3	Q9UBV2	2	625.843	1	-3.28	0	50	0	40283.1	35515.1	43221.3	43163.2	30381.5	40217
SIIDWLNSV	N-Term(TMT6plex)	E3 ubiquitin-protein ligase RLIM OS=Homo sapiens OX=9606 GN=RLIM PE=1 SV=3	Q9NVW2	2	638.361	1	0.02	0	60	0	36442.2	29205.5	31400.5	33249.8	24033	37364.6
VLIEGSINSV	N-Term(TMT6plex)	Actin-related protein 2/3 complex subunit 4 OS=Homo sapiens OX=9606 GN=ARPC4 PE=1 SV=3	P59998	2	630.375	1	1.4	0	59	0	93119.8	86538.2	84041.9	73717	63656.6	86929.7
GEIDHVHIL	N-Term(TMT6plex)	BTB/POZ domain-containing protein 9 OS=Homo sapiens OX=9606 GN=BTBD9 PE=1 SV=2	Q96Q07	3	421.241	1	-0.45	25.2684	22	0	45465.4	39714.9	43438.6	38162.1	36977	35569.1
AMLNEPWAV	N-Term(TMT6plex); M2(Oxidation)	E3 ubiquitin-protein ligase RNF31 OS=Homo sapiens OX=9606 GN=RNF31 PE=1 SV=1	Q96EP0	2	638.336	1	3.23	23.956	42	0	53278.2	43779.2	54978.6	40392.1	39816.9	54775.9
ALLEMDARL	N-Term(TMT6plex)	Exosome complex component RRP41 OS=Homo sapiens OX=9606 GN=EXOSC4 PE=1 SV=3	Q9NPD3	2	630.865	1	3.09	26.4754	30	0	106011	84752.6	84369.2	87408.1	69723.1	87080.5
RLIEESVTV	N-Term(TMT6plex)	Nuclear pore complex protein Nup160 OS=Homo sapiens OX=9606 GN=NUP160 PE=1 SV=3	Q12769	2	637.878	1	-2.47	0	35	0	165355	132868	163662	135328	114801	141904
GTADVHFER	N-Term(TMT6plex)	THO complex subunit 4 OS=Homo sapiens OX=9606 GN=ALYREF PE=1 SV=3	Q86V81	2	630.83	1	-0.33	0	40	0	347847	270727	311897	296766	249081	304925
SIIDWLNSV	N-Term(TMT6plex)	E3 ubiquitin-protein ligase RLIM OS=Homo sapiens OX=9606 GN=RLIM PE=1 SV=3	Q9NVW2	2	638.362	1	1.17	0	60	0	36936.9	23822.8	30422.7	31420	26285.8	32588.3
RLIEESVTV	N-Term(TMT6plex)	Nuclear pore complex protein Nup160 OS=Homo sapiens OX=9606 GN=NUP160 PE=1 SV=3	Q12769	2	637.88	1	0.11	0	34	0	161459	123370	151926	149509	111543	129998
ALPEIFTEL	N-Term(TMT6plex)	Eukaryotic translation initiation factor 2 subunit 3 OS=Homo sapiens OX=9606 GN=EIF2S3 PE=1 SV=3	P41091; Q2VIR3	2	631.366	2	0.52	0	61	0	137828	146615	128528	129725	112642	151181
AEINDLENL	N-Term(TMT6plex)	Dual specificity mitogen-activated protein kinase kinase 7 OS=Homo sapiens OX=9606 GN=MAP2K7 PE=1 SV=2	O14733	2	630.338	1	0.74	16.4708	46	0	190528	165138	177676	193474	127912	161791
ALYDATYET	N-Term(TMT6plex)	Cofilin-1 OS=Homo sapiens OX=9606 GN=CFL1 PE=1 SV=3	P23528; Q9Y281	2	638.319	2	0.04	13.4524	47	0	103763	89612.9	100377	76833.5	70159.9	107279
ALYDATYET	N-Term(TMT6plex)	Cofilin-1 OS=Homo sapiens OX=9606 GN=CFL1 PE=1 SV=3	P23528; Q9Y281	2	638.319	2	0.04	28.4097	46	0	110511	84493.3	94049.7	91073.7	85951	100491
SVIDHIHLI	N-Term(TMT6plex)	PDZ domain-containing protein GIPC1 OS=Homo sapiens OX=9606 GN=GIPC1 PE=1 SV=2	O14908	3	425.923	1	-5.67	0	40	0	17866	10570.3	13850.1	10474.2	6075.93	12322.5
SLAQYLINV	N-Term(TMT6plex)	Poly(rC)-binding protein 2 OS=Homo sapiens OX=9606 GN=PCBP2 PE=1 SV=1	Q15366	2	625.367	1	-6.31	0	67	0	198891	145750	181474	144190	125221	160255
SLAQYLINV	N-Term(TMT6plex)	Poly(rC)-binding protein 2 OS=Homo sapiens OX=9606 GN=PCBP2 PE=1 SV=1	Q15366	2	625.369	1	-3.29	6.73006	65	0	162198	109423	127069	107460	87661.8	132845
YELPDGQVI	N-Term(TMT6plex)	Actin, cytoplasmic 2 OS=Homo sapiens OX=9606 GN=ACTG1 PE=1 SV=1	A5A3E0; P63267; Q9BYX7; P0CG39; P60709; Q6S8J3; P62736; P68133; Q562R1; P0CG38; P68032; P63261	2	631.846	12	0.71	9.82799	59	0
LLAEQGYEV	N-Term(TMT6plex)	Protein sel-1 homolog 1 OS=Homo sapiens OX=9606 GN=SEL1L PE=1 SV=3	Q9UBV2	2	625.844	1	-1.04	0	62	0	49402.9	43047.2	43229.7	39117.9	38121.3	41944.2
GLFDTAISL	N-Term(TMT6plex)	Nuclear pore complex protein Nup160 OS=Homo sapiens OX=9606 GN=NUP160 PE=1 SV=3	Q12769	2	583.337	1	0.27	10.0422	53	0.0003061	24968.5	21425	23123.4	25054.7	24684	20571.4
YMSDSFINV	N-Term(TMT6plex); M2(Oxidation)	G patch domain-containing protein 11 OS=Homo sapiens OX=9606 GN=GPATCH11 PE=1 SV=4	Q8N954	2	660.821	1	0.28	8.69879	44	0.0003061	58630.3	33929.7	52341.9	50865.7	38767.1	63501.5
TAMDVVYAL	N-Term(TMT6plex); M3(Oxidation)	Histone H4 OS=Homo sapiens OX=9606 GN=H4C1 PE=1 SV=2	P62805	2	614.329	1	1.17	19.3548	38	0.0003061	31439.7	33243	31842.8	27125.5	29476.5	28869.3
KSVDPTLAL	N-Term(TMT6plex); K1(TMT6plex)	Clathrin heavy chain 1 OS=Homo sapiens OX=9606 GN=CLTC PE=1 SV=5	Q00610	2	701.439	1	-0.51	0	37	0.0003061	1.33362e+06	1.09056e+06	1.1564e+06	1.05578e+06	866614	1.10259e+06
AEPDIIEQL	N-Term(TMT6plex)	Kelch-like protein 7 OS=Homo sapiens OX=9606 GN=KLHL7 PE=1 SV=2	Q8IXQ5	2	628.85	1	-0.31	19.9244	44	0.0003061	263057	194749	220931	218165	159784	241718
KVYTPSISK	N-Term(TMT6plex); K1(TMT6plex); K9(TMT6plex)	Threonylcarbamoyladenosine tRNA methylthiotransferase OS=Homo sapiens OX=9606 GN=CDKAL1 PE=1 SV=1	Q5VV42	3	570.697	1	-0.64	0	40	0.0003061	68683.2	56892.4	82192.3	63014.9	64029.5	76767.1
ALSTPVVEK	N-Term(TMT6plex); K9(TMT6plex)	Transcription initiation factor IIE subunit beta OS=Homo sapiens OX=9606 GN=GTF2E2 PE=1 SV=1	P29084	2	701.44	1	0.36	3.55198	46	0.0003061	221889	160810	211580	183711	175014	188468
GVYDGEEHSV	N-Term(TMT6plex)	Melanoma-associated antigen B2 OS=Homo sapiens OX=9606 GN=MAGEB2 PE=1 SV=3	O15479	2	660.818	1	1.35	0	46	0.0003061	1.91071e+06	1.54535e+06	1.77035e+06	1.7212e+06	1.42158e+06	1.97533e+06
TLDEYTTRV	N-Term(TMT6plex)	Nuclear respiratory factor 1 OS=Homo sapiens OX=9606 GN=NRF1 PE=1 SV=1	Q16656	2	663.858	1	-0.74	0	29	0.0003061	100618	80619.9	97906.6	74316.9	66871.3	89429.3
ALAEALKEV	N-Term(TMT6plex); K7(TMT6plex)	Protein SHQ1 homolog OS=Homo sapiens OX=9606 GN=SHQ1 PE=1 SV=2	Q6PI26	2	701.443	1	5.41	0	21	0.0003061	244948	191693	228778	216811	185636	247762
YLLPAIVHI	N-Term(TMT6plex)	Probable ATP-dependent RNA helicase DDX5 OS=Homo sapiens OX=9606 GN=DDX5 PE=1 SV=1	Q92841; P17844	2	634.403	2	1.52	0	51	0.0003061	29593.5	20560.9	29482.2	24550.1	16329.8	25301
YLLPAIVHI	N-Term(TMT6plex)	Probable ATP-dependent RNA helicase DDX5 OS=Homo sapiens OX=9606 GN=DDX5 PE=1 SV=1	Q92841; P17844	2	634.402	2	-0.02	0	48	0.0003061	12343.7	13145.7	11287.4	10721.1	9054.52	14808.1
AMIELVERL	N-Term(TMT6plex); M2(Oxidation)	Tripartite motif-containing protein 44 OS=Homo sapiens OX=9606 GN=TRIM44 PE=1 SV=1	Q96DX7	2	659.885	1	2.12	12.0597	26	0.0003061	115424	92964.5	104656	105321	71188.3	96669.1
SLLGGNIRL	N-Term(TMT6plex)	Long-chain-fatty-acid--CoA ligase 3 OS=Homo sapiens OX=9606 GN=ACSL3 PE=1 SV=3	O95573	2	586.375	1	5.09	0	31	0.0003061	332852	279869	307658	281956	210904	314761
ALSDLEITL	N-Term(TMT6plex)	Fermitin family homolog 2 OS=Homo sapiens OX=9606 GN=FERMT2 PE=1 SV=1	Q96AC1	2	602.356	1	0.74	0	52	0.0003061	54282.8	44884.4	52734	34248.6	46741.1	36648.5
EEIQNSVVL	N-Term(TMT6plex)	Zinc finger FYVE domain-containing protein 16 OS=Homo sapiens OX=9606 GN=ZFYVE16 PE=1 SV=3	Q7Z3T8	2	630.359	1	4.7	0	35	0.0003061	61330.6	55229.4	57043.7	54039.2	43533.7	66994.1
ALPEDLVEV	N-Term(TMT6plex)	Plastin-3 OS=Homo sapiens OX=9606 GN=PLS3 PE=1 SV=4	P13796; P13797	2	607.347	2	-0.96	28.3233	49	0.0003061	51952.8	42055.1	45784.4	39718.7	30693	38139.6
ALQEMVHQV	N-Term(TMT6plex); M5(Oxidation)	Enhancer of filamentation 1 OS=Homo sapiens OX=9606 GN=NEDD9 PE=1 SV=1	Q14511	2	650.35	1	-0.41	5.95291	33	0.0003061	712708	528407	632930	599846	513508	605979
VADTVARVL	N-Term(TMT6plex)	Serine/threonine-protein kinase PLK2 OS=Homo sapiens OX=9606 GN=PLK2 PE=1 SV=3	Q9NYY3	2	586.863	1	-1.68	6.01499	37	0.0003061	199257	151638	161441	128842	119369	154233
ALQEMVHQV	N-Term(TMT6plex); M5(Oxidation)	Enhancer of filamentation 1 OS=Homo sapiens OX=9606 GN=NEDD9 PE=1 SV=1	Q14511	2	650.353	1	5.23	22.9816	30	0.0003061	748145	629972	628793	644005	578296	676805
AESDGSFLL	N-Term(TMT6plex)	AFG3-like protein 2 OS=Homo sapiens OX=9606 GN=AFG3L2 PE=1 SV=2	Q9Y4W6	2	584.31	1	2.14	26.1403	26	0.0003061	29227.7	37435.1	39507.3	27132.3	22170.7	29441.7
YMSDSFINV	N-Term(TMT6plex); M2(Oxidation)	G patch domain-containing protein 11 OS=Homo sapiens OX=9606 GN=GPATCH11 PE=1 SV=4	Q8N954	2	660.821	1	0.74	0	40	0.0003061	41989.8	39591.2	46870.8	36389.2	35762.9	49161
SLLDELLEV	N-Term(TMT6plex)	Sterol O-acyltransferase 1 OS=Homo sapiens OX=9606 GN=SOAT1 PE=1 SV=3	P35610	2	630.368	1	-0.92	0	56	0.0003061	6204.2	7087.1	5204.22	4760.75	6654.94	9233.65
AVIGHFNGK	N-Term(TMT6plex); K9(TMT6plex)	RNA-binding motif, single-stranded-interacting protein 1 OS=Homo sapiens OX=9606 GN=RBMS1 PE=1 SV=3	P29558	3	467.619	1	-0.16	0	35	0.0003061	136029	109534	150545	116084	100587	132826
HLSDAIVEV	N-Term(TMT6plex)	Late secretory pathway protein AVL9 homolog OS=Homo sapiens OX=9606 GN=AVL9 PE=1 SV=1	Q8NBF6	2	606.347	1	2.68	12.9936	29	0.0003061	209708	190995	220662	220575	189055	187888
VVVGDLVEV	N-Term(TMT6plex)	Sodium/potassium-transporting ATPase subunit alpha-1 OS=Homo sapiens OX=9606 GN=ATP1A1 PE=1 SV=1	P50993; P05023	2	579.352	2	-1.46	10.0588	49	0.0003061	18090.7	14627.9	9201.88		9152.69	12776.8
FISEFEHRV	N-Term(TMT6plex)	26S proteasome non-ATPase regulatory subunit 13 OS=Homo sapiens OX=9606 GN=PSMD13 PE=1 SV=2	Q9UNM6	3	464.921	1	0.33	11.4305	30	0.0003061	21380.9	21061.3	17418.2	14984.1	12830.7	20505.4
GQISEVVVV	N-Term(TMT6plex)	Cold-inducible RNA-binding protein OS=Homo sapiens OX=9606 GN=CIRBP PE=1 SV=1	Q14011	2	579.85	1	-0.94	0	44	0.0003061	31278.5	30068.3	35997.6	22036.1	24186.3	35898
GQISEVVVV	N-Term(TMT6plex)	Cold-inducible RNA-binding protein OS=Homo sapiens OX=9606 GN=CIRBP PE=1 SV=1	Q14011	2	579.85	1	-0.1	0	47	0.0003061	38753.4	37532.1	35984.7	40434.7	37095.3	33231.2
GMWQEEVTV	N-Term(TMT6plex); M2(Oxidation)	Synaptic vesicle membrane protein VAT-1 homolog OS=Homo sapiens OX=9606 GN=VAT1 PE=1 SV=2	Q99536	2	662.327	1	1.08	6.33056	37	0.0003061	50470.7	46782.3	56943.5	46638.4	35759.9	50936.3
ELSDVLIYL	N-Term(TMT6plex)	dCTP pyrophosphatase 1 OS=Homo sapiens OX=9606 GN=DCTPP1 PE=1 SV=1	Q9H773	2	647.379	1	0.15	0	60	0.0003061	13665.4	8936.15	12190.9	12491.3	8263.01	10076.4
IVQQPTEEK	N-Term(TMT6plex); K9(TMT6plex)	P antigen family member 5 OS=Homo sapiens OX=9606 GN=PAGE5 PE=1 SV=2	Q96GU1	2	765.451	1	0.74	13.2645	37	0.0003061	265851	228317	259179	238831	222747	218224
AVFPKPFVEK	N-Term(TMT6plex); K5(TMT6plex); K10(TMT6plex)	Inositol hexakisphosphate and diphosphoinositol-pentakisphosphate kinase 1 OS=Homo sapiens OX=9606 GN=PPIP5K1 PE=1 SV=1	Q6PFW1	3	617.06	1	5	0	18	0.0003061	275008	209965	223471	220163	211691	244580
SLAEVLQQL	N-Term(TMT6plex)	All-trans-retinol 13,14-reductase OS=Homo sapiens OX=9606 GN=RETSAT PE=1 SV=2	Q6NUM9	2	615.37	1	2.39	9.37084	50	0.0003061	67062.4	61295.6	71996	60086	48854.4	83403
SLAEVLQQL	N-Term(TMT6plex)	All-trans-retinol 13,14-reductase OS=Homo sapiens OX=9606 GN=RETSAT PE=1 SV=2	Q6NUM9	2	615.368	1	-0.59	10.4436	49	0.0003061	49407.9	34304.4	35276.7	32172.6	35012.2	43511.4
SLNGLEVHL	N-Term(TMT6plex)	Hermansky-Pudlak syndrome 4 protein OS=Homo sapiens OX=9606 GN=HPS4 PE=1 SV=2	Q9NQG7	2	605.85	1	-5.48	14.0018	51	0.0003061	262581	188582	205796	190642	167388	215298
SEISSATKL	N-Term(TMT6plex); K8(TMT6plex)	Transcriptional regulator ATRX OS=Homo sapiens OX=9606 GN=ATRX PE=1 SV=5	P46100	2	697.419	1	0.77	0	19	0.0003061	142052	100697	128772	113106	93764	119526
LQNEPLPERL	N-Term(TMT6plex)	Double-stranded RNA-binding protein Staufen homolog 1 OS=Homo sapiens OX=9606 GN=STAU1 PE=1 SV=2	O95793	2	719.42	1	4.7	0	41	0.0003061	113047	105456	105244	99740.8	69014	96518.7
ATLEIVTDK	N-Term(TMT6plex); K9(TMT6plex)	Eukaryotic peptide chain release factor subunit 1 OS=Homo sapiens OX=9606 GN=ETF1 PE=1 SV=3	P62495	2	724.442	1	0.36	0	27	0.0003061	54754.8	44832	46879.8	47862.9	37032.2	59089.1
YVDDFGVSV	N-Term(TMT6plex)	Exostosin-2 OS=Homo sapiens OX=9606 GN=EXT2 PE=1 SV=1	Q93063	2	615.318	1	2.41	24.7347	60	0.0003061	36703.2	26489.3	38538.8	37836.1	34730.2	47775.7
AILETAPKEV	N-Term(TMT6plex); K8(TMT6plex)	Ribosome-binding protein 1 OS=Homo sapiens OX=9606 GN=RRBP1 PE=1 SV=5	Q9P2E9	2	764.972	1	1.62	0	32	0.0003061	163674	126151	123894	130216	122352	128911
AVAPPTPASK	N-Term(TMT6plex); K10(TMT6plex)	Chromobox protein homolog 2 OS=Homo sapiens OX=9606 GN=CBX2 PE=1 SV=2	Q14781	2	698.933	1	0.92	0	51	0.0003061	233978	187461	214454	204172	179930	195581
KILPTLEAV	N-Term(TMT6plex); K1(TMT6plex)	Interleukin enhancer-binding factor 2 OS=Homo sapiens OX=9606 GN=ILF2 PE=1 SV=2	Q12905	2	721.474	1	0.39	4.99461	47	0.0003061	381136	286729	344689	318097	265855	315536
ALSDGVHKI	N-Term(TMT6plex); K8(TMT6plex)	Fas apoptotic inhibitory molecule 1 OS=Homo sapiens OX=9606 GN=FAIM PE=1 SV=1	Q9NVQ4	3	466.622	1	-0.07	0	25	0.0003061	62659	57070.1	58861.6	56872.1	51821.1	60138
ALSDGVHKI	N-Term(TMT6plex); K8(TMT6plex)	Fas apoptotic inhibitory molecule 1 OS=Homo sapiens OX=9606 GN=FAIM PE=1 SV=1	Q9NVQ4	3	466.622	1	0.19	0	19	0.0003061	48112.5	31683.1	42210.7	35678.1	29711	30360.1
TLGQIWDV	N-Term(TMT6plex)	Cytoplasmic dynein 1 heavy chain 1 OS=Homo sapiens OX=9606 GN=DYNC1H1 PE=1 SV=5	Q14204	2	580.829	1	-0.63	6.28019	46	0.0003061	31002.6	22393.9	32663.9	31634.5	18653.2	19386.6
SEDPDQQYL	N-Term(TMT6plex)	Vacuolar protein sorting-associated protein 35 OS=Homo sapiens OX=9606 GN=VPS35 PE=1 SV=2	Q96QK1	2	662.318	1	1.69	0	37	0.0003061	43145.2	36249.9	48433.6	36082.2	32029.4	47959.4
SILETVTAV	N-Term(TMT6plex)	Tripartite motif-containing protein 2 OS=Homo sapiens OX=9606 GN=TRIM2 PE=1 SV=1	Q9C040	2	581.352	1	4.18	0	47	0.0003061	143790	82914.8	124329	95969.7	75033.8	111264
DIAVGTK	N-Term(TMT6plex); K7(TMT6plex)	Polypyrimidine tract-binding protein 1 OS=Homo sapiens OX=9606 GN=PTBP1 PE=1 SV=1	P26599	2	581.367	1	1.21	0	31	0.0003061	372411	332041	412444	294882	245521	301181
RLMNDMTAV	N-Term(TMT6plex); M6(Oxidation)	Heat shock protein 105 kDa OS=Homo sapiens OX=9606 GN=HSPH1 PE=1 SV=1	Q92598	2	648.334	1	-3.16	0	28	0.0003061	176954	158853	172609	168932	122442	160019
KEPEINTTL	N-Term(TMT6plex); K1(TMT6plex)	Calcium uptake protein 2, mitochondrial OS=Homo sapiens OX=9606 GN=MICU2 PE=1 SV=2	Q8IYU8	2	751.944	1	-1.17	0	37	0.0003061	250077	231714	255733	236195	207723	262470
SVSPVVHVR	N-Term(TMT6plex)	Heterogeneous nuclear ribonucleoprotein L-like OS=Homo sapiens OX=9606 GN=HNRNPLL PE=1 SV=1	Q8WVV9	3	403.581	1	-1.9	0	36	0.0003061	143233	130918	138495	133291	115941	133144
GLAHFVNEI	N-Term(TMT6plex)	Zinc finger MYM-type protein 2 OS=Homo sapiens OX=9606 GN=ZMYM2 PE=1 SV=1	Q9UBW7	2	614.848	1	-0.77	27.5859	37	0.0003061	28831.1	27489.8	36975.3	31694.4	36676	33344.1
ALRDVSEEL	N-Term(TMT6plex)	Alpha-taxilin OS=Homo sapiens OX=9606 GN=TXLNA PE=1 SV=3	P40222	2	630.853	1	-0.34	0	26	0.0003061	558951	451796	484927	429989	337387	461457
NTIDPSHPM	N-Term(TMT6plex); M9(Oxidation)	Alanine--tRNA ligase, cytoplasmic OS=Homo sapiens OX=9606 GN=AARS1 PE=1 SV=2	P49588	2	628.811	1	1.01	0	49	0.0003061	70937.9	70498	72742.5	69230.4	56361.6	73832.7
KAWENSPNV	N-Term(TMT6plex); K1(TMT6plex)	Protein PRRC2C OS=Homo sapiens OX=9606 GN=PRRC2C PE=1 SV=4	Q9Y520	2	751.922	1	0.47	0	32	0.0003061	49235.7	33274.9	42959.1	44425.8	40173.3	54925.6
KLDENSAFL	N-Term(TMT6plex); K1(TMT6plex)	Spectrin alpha chain, non-erythrocytic 1 OS=Homo sapiens OX=9606 GN=SPTAN1 PE=1 SV=3	Q13813	2	747.931	1	-0.79	0	39	0.0003061	103201	86317.7	104869	86377.3	81113.5	82313
GEISDIHTKLL	N-Term(TMT6plex); K9(TMT6plex)	Serine/threonine-protein kinase TBK1 OS=Homo sapiens OX=9606 GN=TBK1 PE=1 SV=1	Q9UHD2	3	562.007	1	0.84	0	18	0.0003061	68575	58016	61050.8	61489.7	56355.8	67091.5
GTYHGMTLK	N-Term(TMT6plex); M6(Oxidation); K9(TMT6plex)	Parafibromin OS=Homo sapiens OX=9606 GN=CDC73 PE=1 SV=1	Q6P1J9	3	494.611	1	0.09	0	34	0.0003061	253270	205075	261125	226365	218537	251896
MVDGTLLLL	N-Term(TMT6plex); M1(Oxidation)	HLA class I histocompatibility antigen, alpha chain E OS=Homo sapiens OX=9606 GN=HLA-E PE=1 SV=4	P13747	2	610.365	1	4.34	0	54	0.0003061	19749.2	22521.6	18437.9	18790.3	10992.6	21928.4
GEVISYQQL	N-Term(TMT6plex)	Methylated-DNA--protein-cysteine methyltransferase OS=Homo sapiens OX=9606 GN=MGMT PE=1 SV=1	P16455	2	633.351	1	0.11	20.1866	42	0.0003061	62004.2	57730.3	63913.6	64632.1	50763.6	83501.7
GTATLRLVK	N-Term(TMT6plex); K9(TMT6plex)	Melanocyte protein PMEL OS=Homo sapiens OX=9606 GN=PMEL PE=1 SV=2	P40967	3	472.981	1	-0.53	0	16	0.0003061	1.35685e+06	1.06018e+06	1.19789e+06	1.10066e+06	971314	1.13913e+06
GEDLPTIVI	N-Term(TMT6plex)	Nicalin OS=Homo sapiens OX=9606 GN=NCLN PE=1 SV=2	Q969V3	2	593.351	1	1.01	0	48	0.0003061	30395	27006.9	29044.2	30479	24936	24963.7
ATYSVGMQK	N-Term(TMT6plex); M7(Oxidation); K9(TMT6plex)	Rhophilin-2 OS=Homo sapiens OX=9606 GN=RHPN2 PE=1 SV=1	A8MT19; Q8IUC4	3	486.938	2	-2.86	27.0079	28	0.0003061	125404	96412.1	107052	100174	90442.4	112018
ATYSVGMQK	N-Term(TMT6plex); M7(Oxidation); K9(TMT6plex)	Rhophilin-2 OS=Homo sapiens OX=9606 GN=RHPN2 PE=1 SV=1	A8MT19; Q8IUC4	3	486.939	2	0.28	0	31	0.0003061	92094.5	68271.8	94435.6	86343.2	64519.5	73965.5
SLAELIQAL	N-Term(TMT6plex)	Sestrin-2 OS=Homo sapiens OX=9606 GN=SESN2 PE=1 SV=1	P58004	2	593.865	1	-0.96	0	54	0.0003061	6597.27	6657.54	5452.14	8467.49	3655.34	6804.3
RTLAEIAKV	N-Term(TMT6plex); K8(TMT6plex)	Non-POU domain-containing octamer-binding protein OS=Homo sapiens OX=9606 GN=NONO PE=1 SV=4	Q15233	3	486.985	1	0.4	0	20	0.0003061	115888	85750.9	105212	85458	85916.3	113820
RLQEDPPAGV	N-Term(TMT6plex)	Ubiquitin-conjugating enzyme E2 A OS=Homo sapiens OX=9606 GN=UBE2A PE=1 SV=2	P49459	2	655.866	1	-1	0	34	0.0003061	65082.4	58750.9	76975.8	57832.4	38142.4	56367.2
RLQEDPPAGV	N-Term(TMT6plex)	Ubiquitin-conjugating enzyme E2 A OS=Homo sapiens OX=9606 GN=UBE2A PE=1 SV=2	P49459	2	655.866	1	-0.91	0	38	0.0003061	64408.5	63748.6	65898.1	64288.7	40718.1	59912
ILDHNTMQV	N-Term(TMT6plex); M7(Oxidation)	Pleckstrin homology domain-containing family H member 1 OS=Homo sapiens OX=9606 GN=PLEKHH1 PE=2 SV=2	Q9ULM0	2	658.349	1	2.35	15.2428	31	0.0003061	82062.8	75571.6	73887.9	82081.8	64782.9	72724.8
AEDPTISLL	N-Term(TMT6plex)	Heat shock factor protein 1 OS=Homo sapiens OX=9606 GN=HSF1 PE=1 SV=1	Q00613	2	594.34	1	1.3	0	36	0.0003061	64329.5	56857.5	61518.4	56639.1	48688.1	50945.3
RLWGEPVNL	N-Term(TMT6plex)	Probable ubiquitin carboxyl-terminal hydrolase FAF-X OS=Homo sapiens OX=9606 GN=USP9X PE=1 SV=3	O00507; Q93008	2	656.88	2	-3.99	17.8314	44	0.0003061	155051	117069	129496	139817	98376.2	152585
GTYHGMTLK	N-Term(TMT6plex); M6(Oxidation); K9(TMT6plex)	Parafibromin OS=Homo sapiens OX=9606 GN=CDC73 PE=1 SV=1	Q6P1J9	3	494.612	1	1.33	0	34	0.0003061	141123	115685	131862	140923	123842	141592
ILSEVQQAV	N-Term(TMT6plex)	Poly [ADP-ribose] polymerase 1 OS=Homo sapiens OX=9606 GN=PARP1 PE=1 SV=4	P09874	2	608.36	1	-2.39	0	56	0.0003061	34372.7	21353.9	33984.8	26682.2	25205.7	37475
ATLQDIIRR	N-Term(TMT6plex)	Glycogen phosphorylase, brain form OS=Homo sapiens OX=9606 GN=PYGB PE=1 SV=5	P11216; P06737; P11217	2	657.907	3	0.72	0	24	0.0003061	71666.9	63239.8	83887.3	52643	50179.3	71092.1
STHGTFLNK	N-Term(TMT6plex); K9(TMT6plex)	Kanadaptin OS=Homo sapiens OX=9606 GN=SLC4A1AP PE=1 SV=1	Q9BWU0	3	488.284	1	-2	21.8946	22	0.0003061	504082	459699	535764	505489	457372	522415
SVIVQPFSK	N-Term(TMT6plex); K9(TMT6plex)	Zinc finger protein 280D OS=Homo sapiens OX=9606 GN=ZNF280D PE=1 SV=3	Q6N043	2	731.955	1	-0.92	0	47	0.0003061	119954	90832.9	107870	104860	105407	119880
SVIVQPFSK	N-Term(TMT6plex); K9(TMT6plex)	Zinc finger protein 280D OS=Homo sapiens OX=9606 GN=ZNF280D PE=1 SV=3	Q6N043	2	731.958	1	4	0	42	0.0003061	93461.8	76084	97334.2	84713.7	65834.9	83993.5
SAFGVIIEK	N-Term(TMT6plex); K9(TMT6plex)	Putative mitochondrial import inner membrane translocase subunit Tim23B OS=Homo sapiens OX=9606 GN=TIMM23B PE=5 SV=2	Q5SRD1; O14925	3	474.631	2	1.43	0	39	0.0003061	39646.3	32469.2	38395.5	37705.5	38316.6	43096
SAFGVIIEK	N-Term(TMT6plex); K9(TMT6plex)	Putative mitochondrial import inner membrane translocase subunit Tim23B OS=Homo sapiens OX=9606 GN=TIMM23B PE=5 SV=2	Q5SRD1; O14925	3	474.631	2	1.88	0	38	0.0003061	32652.9	21995.9	32586.5	25523.6	25024	30780.6
SLYDYNPNL	N-Term(TMT6plex)	Eukaryotic translation initiation factor 3 subunit C-like protein OS=Homo sapiens OX=9606 GN=EIF3CL PE=1 SV=1	B5ME19; Q99613	2	664.342	2	2.85	9.05597	41	0.0003061	1.48165e+06	1.10126e+06	1.26485e+06	1.29381e+06	1.0243e+06	1.1268e+06
RLQDAIAKV	N-Term(TMT6plex); K8(TMT6plex)	Cytospin-A OS=Homo sapiens OX=9606 GN=SPECC1L PE=1 SV=2	Q69YQ0	3	491.317	1	-0.02	6.34822	15	0.0003061	228639	240996	192670	190184	164305	228495
SLDQPTQTV	N-Term(TMT6plex)	Eukaryotic translation initiation factor 3 subunit C-like protein OS=Homo sapiens OX=9606 GN=EIF3CL PE=1 SV=1	B5ME19; Q99613	2	609.332	2	-0.69	0	60	0.0003061	131817	109916	129034	110123	92369.1	116885
STIPPHVQK	N-Term(TMT6plex); K9(TMT6plex)	TGF-beta receptor type-2 OS=Homo sapiens OX=9606 GN=TGFBR2 PE=1 SV=2	P37173	3	488.97	1	0.33	22.1537	34	0.0003061	119472	106661	115671	109693	99229	121808
RLFENYIEL	N-Term(TMT6plex)	Exocyst complex component 2 OS=Homo sapiens OX=9606 GN=EXOC2 PE=1 SV=1	Q96KP1	2	713.401	1	0.81	20.4912	32	0.0003061	119415	94432.1	109800	86671.9	69652.6	109923
ILDESHERV	N-Term(TMT6plex)	U6 snRNA-associated Sm-like protein LSm8 OS=Homo sapiens OX=9606 GN=LSM8 PE=1 SV=3	O95777	3	442.911	1	-1.38	0	37	0.0003061	312209	227916	242808	267388	184467	248297
KQHGVNVSV	N-Term(TMT6plex); K1(TMT6plex)	Ubiquitin-associated protein 2-like OS=Homo sapiens OX=9606 GN=UBAP2L PE=1 SV=2	Q14157	3	475.957	1	0	0	20	0.0003061	101366	71086.3	110489	88783	71554	97422.7
FVWSGTAEA	N-Term(TMT6plex)	Ubiquitin carboxyl-terminal hydrolase 22 OS=Homo sapiens OX=9606 GN=USP22 PE=1 SV=2	Q9UPT9	2	598.811	1	0.21	10.1051	42	0.0003061	58042.7	45913.8	53464.9	50930.5	38397.3	52950.5
ALMDTDGSGKLNL	N-Term(TMT6plex); M3(Oxidation); K10(TMT6plex)	Calpain-3 OS=Homo sapiens OX=9606 GN=CAPN3 PE=1 SV=2	P20807	3	603.664	1	-2.87	0	26	0.0003061	61944.3	50293.5	54045.4	48806.6	44771.4	59742.4
RTSIPVHSK	N-Term(TMT6plex); K9(TMT6plex)	Transient receptor potential cation channel subfamily M member 7 OS=Homo sapiens OX=9606 GN=TRPM7 PE=1 SV=1	Q96QT4	4	371.484	1	-0.99	0	18	0.0003061	48508.8	57720.4	52798.6	56362.3	47378.8	62711.1
KEIGADLVL	N-Term(TMT6plex); K1(TMT6plex)	Sorbitol dehydrogenase OS=Homo sapiens OX=9606 GN=SORD PE=1 SV=4	Q00796	2	708.45	1	4.39	0	27	0.0003061	120769	91307.7	101235	99385.4	81968.5	111887
SLMSSLTSI	N-Term(TMT6plex); M3(Oxidation)	Sodium/glucose cotransporter 1 OS=Homo sapiens OX=9606 GN=SLC5A1 PE=1 SV=1;Solute carrier family 5 member 4 OS=Homo sapiens OX=9606 GN=SLC5A4 PE=1 SV=1	P13866; Q9NY91	2	592.324	2	-2.43	0	44	0.0003061	34322.7	22425.9	35836.2	23157.3	25113.4	24016.4
KESGNSIVL	N-Term(TMT6plex); K1(TMT6plex)	E3 ubiquitin-protein ligase MYLIP OS=Homo sapiens OX=9606 GN=MYLIP PE=1 SV=2	Q8WY64	2	702.928	1	2.34	0	37	0.0003061	90746.8	70811.5	80369	71606.6	65248.1	89507.9
ATSPHVNNR	N-Term(TMT6plex)	Multiple epidermal growth factor-like domains protein 10 OS=Homo sapiens OX=9606 GN=MEGF10 PE=1 SV=1	Q96KG7	3	408.893	1	-0.6	26.9915	28	0.0003061	232132	224985	245006	192676	140191	171283
KTASINQNV	N-Term(TMT6plex); K1(TMT6plex)	Kinesin-like protein KIF18A OS=Homo sapiens OX=9606 GN=KIF18A PE=1 SV=2	Q8NI77	2	716.93	1	-0.21	0	30	0.0003061	53887.2	55481.1	58718.4	52600.1	56226.5	65318.5
SLGEEQFSV	N-Term(TMT6plex)	N-acetyltransferase ESCO2 OS=Homo sapiens OX=9606 GN=ESCO2 PE=1 SV=1	Q56NI9	2	612.818	1	-1.63	0	51	0.0003061	93960	72607.5	87809.6	83618	59740.7	88814.6
KLDENSAFL	N-Term(TMT6plex); K1(TMT6plex)	Spectrin alpha chain, non-erythrocytic 1 OS=Homo sapiens OX=9606 GN=SPTAN1 PE=1 SV=3	Q13813	2	747.931	1	-1.11	0	33	0.0003061	66371.1	59799.5	67794	55043.5	56592.4	60704.7
LVDTHSK	N-Term(TMT6plex); K7(TMT6plex)	Vimentin OS=Homo sapiens OX=9606 GN=VIM PE=1 SV=4	P08670	3	419.925	1	2	2.19562	36	0.0003061	401596	367127	491173	346689	248423	331964
IMLEALERV	N-Term(TMT6plex); M2(Oxidation)	Putative small nuclear ribonucleoprotein G-like protein 15 OS=Homo sapiens OX=9606 GN=SNRPGP15 PE=5 SV=2	P62308; A8MWD9	2	659.885	2	1.2	25.3158	21	0.0003061	603121	444686	490957	434964	337321	459427
SVIDYQTHFR	N-Term(TMT6plex)	Transmembrane emp24 domain-containing protein 7 OS=Homo sapiens OX=9606 GN=TMED7 PE=1 SV=2	Q9Y3B3	3	498.935	1	-0.18	11.1827	23	0.0003061	77881.6	69946.5	73589.1	62158.9	72881.4	83585.6
TEAQANQISL	N-Term(TMT6plex)	COMM domain-containing protein 9 OS=Homo sapiens OX=9606 GN=COMMD9 PE=1 SV=2	Q9P000	2	652.358	1	3.17	0	32	0.0003061	42331.7	47332.4	49846.1	41242.9	37137	41725.4
SLAQYNPKL	N-Term(TMT6plex); K8(TMT6plex)	Phosphatidylinositol 3-kinase regulatory subunit alpha OS=Homo sapiens OX=9606 GN=PIK3R1 PE=1 SV=2	P27986; Q92569	2	746.45	2	-0.04	0	31	0.0003061	85482.2	79562.7	77027.9	79467.8	69598.2	76951
NLDPAVHEV	N-Term(TMT6plex)	GPN-loop GTPase 1 OS=Homo sapiens OX=9606 GN=GPN1 PE=1 SV=1	Q9HCN4	2	611.835	1	-0.42	0	35	0.0003061	167750	143137	143208	129525	134571	150944
GTAEPGGSMK	N-Term(TMT6plex); M9(Oxidation); K10(TMT6plex)	Smoothelin OS=Homo sapiens OX=9606 GN=SMTN PE=1 SV=7	P53814	2	704.881	1	2.27	0	34	0.0003061	259360	192600	223995	214661	221891	209063
GVLENIFGV	N-Term(TMT6plex)	Pecanex-like protein 3 OS=Homo sapiens OX=9606 GN=PCNX3 PE=1 SV=2	Q9H6A9	2	588.841	1	-6.68	0	65	0.0003061	15201.6	11772.3	10232	8769.27	6976.38	13716.6
SLAEVNTQL	N-Term(TMT6plex)	Centrosome-associated protein CEP250 OS=Homo sapiens OX=9606 GN=CEP250 PE=1 SV=2	Q9BV73	2	602.342	1	-0.98	11.1933	45	0.0003061	274394	272559	314065	284235	215823	301686
SLDDYNHLV	N-Term(TMT6plex)	L-dopachrome tautomerase OS=Homo sapiens OX=9606 GN=DCT PE=1 SV=1	P40126	2	652.841	1	4.76	0	45	0.0003061	932061	732548	740834	756459	595085	709662
AMFDHIPVGV	N-Term(TMT6plex); M2(Oxidation)	RNA-splicing ligase RtcB homolog OS=Homo sapiens OX=9606 GN=RTCB PE=1 SV=1	Q9Y3I0	2	665.857	1	2.39	16.4922	26	0.0003061	55434.1	49144.8	51094.5	44405.6	39750.6	47613.2
ALLDSFITI	N-Term(TMT6plex)	Protein CUSTOS OS=Homo sapiens OX=9606 GN=CUSTOS PE=1 SV=2	Q96C57	2	611.37	1	3.37	0	32	0.0003061	7444.11	3684.58	3022.73	5600.1	7027.83	5012.18
GESHVSGTTTL	N-Term(TMT6plex)	Ubiquitin carboxyl-terminal hydrolase 22 OS=Homo sapiens OX=9606 GN=USP22 PE=1 SV=2	Q9UPT9	2	659.346	1	0.62	0	28	0.0003061	103260	92109.9	96324.9	91769.9	72262.6	99989.9
STASPASTK	N-Term(TMT6plex); K9(TMT6plex)	Protein kinase C-binding protein 1 OS=Homo sapiens OX=9606 GN=ZMYND8 PE=1 SV=2	Q9ULU4	2	654.381	1	-1.19	0	34	0.0003061	114523	107020	115915	91946.8	82334.3	114097
KILQELPSV	N-Term(TMT6plex); K1(TMT6plex)	Protein IWS1 homolog OS=Homo sapiens OX=9606 GN=IWS1 PE=1 SV=2	Q96ST2	2	742.979	1	3.12	27.4099	49	0.0003061	151977	99893.5	130325	113878	105660	125805
IEMNEPVQL	N-Term(TMT6plex); M3(Oxidation)	Proliferating cell nuclear antigen OS=Homo sapiens OX=9606 GN=PCNA PE=1 SV=1	P12004	2	659.349	1	-1.75	9.05653	40	0.0003061	49586.2	40936.5	47099.7	37054.3	26293.5	48643
GLIDEIYGI	N-Term(TMT6plex)	Vacuolar protein sorting-associated protein 33A OS=Homo sapiens OX=9606 GN=VPS33A PE=1 SV=1	Q96AX1	2	611.35	1	0.28	10.5252	45	0.0003061	18947.4	11560.3	17332	10887.7	17290.1	14598
NLAGVYSEV	N-Term(TMT6plex)	Developmentally-regulated GTP-binding protein 1 OS=Homo sapiens OX=9606 GN=DRG1 PE=1 SV=1	Q9Y295	2	590.823	1	-1.72	0	48	0.0003061	58906.9	45227.5	57330.8	57562.6	39929.7	65186
ALPEDLVEV	N-Term(TMT6plex)	Plastin-3 OS=Homo sapiens OX=9606 GN=PLS3 PE=1 SV=4	P13796; P13797	2	607.348	2	1.25	8.05376	50	0.0003061	60014	47100.2	59270.8	45319.8	37878.9	57188.1
GEIDHVHIL	N-Term(TMT6plex)	BTB/POZ domain-containing protein 9 OS=Homo sapiens OX=9606 GN=BTBD9 PE=1 SV=2	Q96Q07	3	421.241	1	-1.11	26.5903	25	0.0003061	51664.1	38809.2	59277.6	49738.7	38182.9	47923.2
ASSGASGGK	N-Term(TMT6plex); K9(TMT6plex)	Apoptosis-inducing factor 1, mitochondrial OS=Homo sapiens OX=9606 GN=AIFM1 PE=1 SV=1	O95831	2	590.341	1	1.77	0	28	0.0003061	166759	130798	162472	140860	111894	139012
VVNDAGRPK	N-Term(TMT6plex); K9(TMT6plex)	Heat shock cognate 71 kDa protein OS=Homo sapiens OX=9606 GN=HSPA8 PE=1 SV=1	P11142	3	471.957	1	-1.94	0	20	0.0003061	191699	158128	187667	171257	159085	194580
AEVEPGVHL	N-Term(TMT6plex)	Phosphatidylinositol 4-phosphate 5-kinase type-1 alpha OS=Homo sapiens OX=9606 GN=PIP5K1A PE=1 SV=1;Putative PIP5K1A and PSMD4-like protein OS=Homo sapiens OX=9606 GN=PIPSL PE=5 SV=1	Q99755; A2A3N6	2	590.333	2	0.66	0	52	0.0003061	84176.4	91376.4	96025.5	71383.9	65820.3	103866
AISDFYYTV	N-Term(TMT6plex)	Selenoprotein N OS=Homo sapiens OX=9606 GN=SELENON PE=1 SV=5	Q9NZV5	2	654.34	1	-0.03	23.9302	45	0.0003061	76892.3	53921.2	67632.3	70197.1	55745.7	75661.3
GTVEPTHSK	N-Term(TMT6plex); K9(TMT6plex)	Werner syndrome ATP-dependent helicase OS=Homo sapiens OX=9606 GN=WRN PE=1 SV=2	Q14191	3	471.942	1	0.92	0	27	0.0003061	128407	146055	127093	107836	83839.9	127745
GETNDFELL	N-Term(TMT6plex)	RNA polymerase I-specific transcription initiation factor RRN3 OS=Homo sapiens OX=9606 GN=RRN3 PE=1 SV=1	A6NIE6; Q9NYV6	2	633.825	2	0.88	22.663	43	0.0003061	22676.4	22418.5	22477.9	31583.9	14883.5	22489.3
AMIELVERL	N-Term(TMT6plex); M2(Oxidation)	Tripartite motif-containing protein 44 OS=Homo sapiens OX=9606 GN=TRIM44 PE=1 SV=1	Q96DX7	2	659.884	1	0.36	16.5199	23	0.0003061	113910	99777	105615	116110	90333.6	101257
ASIPTILTH	N-Term(TMT6plex)	Mediator of RNA polymerase II transcription subunit 14 OS=Homo sapiens OX=9606 GN=MED14 PE=1 SV=2	O60244	2	591.358	1	-0.5	15.2299	58	0.0003061	73863.3	67580.4	73287.8	63520.6	59072.2	74407.1
ALDGGNKHFL	N-Term(TMT6plex); K7(TMT6plex)	Melanocyte protein PMEL OS=Homo sapiens OX=9606 GN=PMEL PE=1 SV=2	P40967	3	510.633	1	0.5	1.8651	22	0.0003061	3.99906e+06	2750058	3319965	3.34562e+06	2689300	3235068
GLDELFVQV	N-Term(TMT6plex)	GPN-loop GTPase 1 OS=Homo sapiens OX=9606 GN=GPN1 PE=1 SV=1	Q9HCN4	2	624.857	1	2.1	0	55	0.0003061	199980	156272	183346	179693	140684	172451
YLSQDTVSV	N-Term(TMT6plex)	Cathepsin D OS=Homo sapiens OX=9606 GN=CTSD PE=1 SV=1	P07339	2	620.836	1	2.48	5.87303	43	0.0003061	122067	99730.7	107358	96096.7	84162.7	104962
GLLESVYEM	N-Term(TMT6plex); M9(Oxidation)	DNA-dependent protein kinase catalytic subunit OS=Homo sapiens OX=9606 GN=PRKDC PE=1 SV=3	P78527	2	643.328	1	-4.95	12.7587	17	0.0003061	45334.2	47813.7	40478.9	42490	36787.7	50446.6
SYREDPIVY	N-Term(TMT6plex)	Hepatocyte growth factor receptor OS=Homo sapiens OX=9606 GN=MET PE=1 SV=4	P08581	2	685.86	1	-2.2	0	27	0.0003061	295434	234087	258618	235672	192298	249720
SYREDPIVY	N-Term(TMT6plex)	Hepatocyte growth factor receptor OS=Homo sapiens OX=9606 GN=MET PE=1 SV=4	P08581	2	685.861	1	0.2	0	26	0.0003061	307716	260035	299939	238460	179109	259466
SLMDHTIPEV	N-Term(TMT6plex)	Syntenin-1 OS=Homo sapiens OX=9606 GN=SDCBP PE=1 SV=1	O00560	2	685.863	1	-0.3	8.2122	30	0.0003061	37976	38410.5	44712.4	37563.2	38112.4	40235.4
SSIDPGLSI	N-Term(TMT6plex)	Deoxynucleotidyltransferase terminal-interacting protein 2 OS=Homo sapiens OX=9606 GN=DNTTIP2 PE=1 SV=2	Q5QJE6	2	559.316	1	-4.19	11.6731	55	0.0003061	60684.4	51692.4	61080.6	43556.5	46628.9	53647.5
YLEEFITNI	N-Term(TMT6plex)	Exocyst complex component 6B OS=Homo sapiens OX=9606 GN=EXOC6B PE=1 SV=3	Q9Y2D4	2	685.873	1	-1.14	8.12424	58	0.0003061
KLGSVPVTV	N-Term(TMT6plex); K1(TMT6plex)	TRPM8 channel-associated factor 1 OS=Homo sapiens OX=9606 GN=TCAF1 PE=1 SV=3	Q9Y4C2	2	679.446	1	1.78	0	48	0.0003061	237445	185090	217922	205695	182474	201240
YLEEFITNI	N-Term(TMT6plex)	Exocyst complex component 6B OS=Homo sapiens OX=9606 GN=EXOC6B PE=1 SV=3	Q9Y2D4	2	685.874	1	-0.07	0	58	0.0003061
VMVGELVGA	N-Term(TMT6plex); M2(Oxidation)	Nucleolar protein 58 OS=Homo sapiens OX=9606 GN=NOP58 PE=1 SV=1	Q9Y2X3	2	560.318	1	0.86	0	52	0.0003061	55500.2	45970.2	53353	49238.1	42219.9	44619.2
AVLDFVKQK	N-Term(TMT6plex); K7(TMT6plex); K9(TMT6plex)	DISP complex protein LRCH3 OS=Homo sapiens OX=9606 GN=LRCH3 PE=1 SV=2	Q96II8	2	868.06	1	2.78	0	36	0.0003061	63695.8	51910.4	49531	52102.3	43579.5	56219.1
GLAELYVMV	N-Term(TMT6plex); M8(Oxidation)	Transmembrane protein 199 OS=Homo sapiens OX=9606 GN=TMEM199 PE=1 SV=1	Q8N511	2	620.348	1	2.34	18.9964	41	0.0003061	24458.9	14077.5	20135.9	20880.5	16482	15496.6
VEAGGMQAL	N-Term(TMT6plex); M6(Oxidation)	Catenin beta-1 OS=Homo sapiens OX=9606 GN=CTNNB1 PE=1 SV=1	P14923; P35222	2	560.798	2	2.27	0	38	0.0003061	54278.3	46635.1	53745.6	41138.4	45199.6	41603.2
SIHDVTFQV	N-Term(TMT6plex)	Inhibitor of Bruton tyrosine kinase OS=Homo sapiens OX=9606 GN=IBTK PE=1 SV=3	Q9P2D0	2	637.852	1	1.95	0	33	0.0003061	62704.8	49750.9	60993.9	65497.1	44256.3	59619.4
GEVLDILTRL	N-Term(TMT6plex)	Flotillin-1 OS=Homo sapiens OX=9606 GN=FLOT1 PE=1 SV=3	O75955	2	679.415	1	-2.15	0	29	0.0003061	31958.9	33382.6	26715.1	29104.3	25026.9	34350.9
AAVDAGMAM	N-Term(TMT6plex); M9(Oxidation)	Polypyrimidine tract-binding protein 1 OS=Homo sapiens OX=9606 GN=PTBP1 PE=1 SV=1	P26599	2	541.266	1	2.68		41	0.0003061	85608.5	74259.7	89030.5	79798.9	76282.5	96309.1
ATGPPALLR	N-Term(TMT6plex)	Pleckstrin homology domain-containing family H member 1 OS=Homo sapiens OX=9606 GN=PLEKHH1 PE=2 SV=2	Q9ULM0	2	562.852	1	-2.72	0	36	0.0003061	438673	329432	399183	330427	282479	394015
IQFNPPLSEK	N-Term(TMT6plex); K10(TMT6plex)	Lysine-specific histone demethylase 1B OS=Homo sapiens OX=9606 GN=KDM1B PE=1 SV=3	Q8NB78	2	815.982	1	0.06	0	18	0.0003061	307240	236550	267230	264374	226302	262844
AYSSYVHQY	N-Term(TMT6plex)	Amyloid protein-binding protein 2 OS=Homo sapiens OX=9606 GN=APPBP2 PE=1 SV=2	Q92624	2	673.832	1	-0.14	0	26	0.0003061	106023	90834.6	105618	87857.8	85455.5	103710
FAEDSLRVI	N-Term(TMT6plex)	Dynamin-like 120 kDa protein, mitochondrial OS=Homo sapiens OX=9606 GN=OPA1 PE=1 SV=3	O60313	2	639.866	1	0.09	25.6349	21	0.0003061	106710	81287.6	95943	87046	64945.4	93021.2
ATIGELAQV	N-Term(TMT6plex)	Serine/threonine-protein kinase mTOR OS=Homo sapiens OX=9606 GN=MTOR PE=1 SV=1	P42345	2	565.831	1	-5.89	0	56	0.0003061	93436.2	77409.5	82522.2	84581.2	52010.1	95339.6
SEGSPLVVL	N-Term(TMT6plex)	Hepatocyte growth factor receptor OS=Homo sapiens OX=9606 GN=MET PE=1 SV=4	P08581	2	565.337	1	-0.37	15.0128	30	0.0003061	33922.8	32400.3	37139.9	30345.9	19840.2	34548.4
ATAELIMSR	N-Term(TMT6plex); M7(Oxidation)	Transmembrane protein 147 OS=Homo sapiens OX=9606 GN=TMEM147 PE=1 SV=1	Q9BVK8	2	618.846	1	2.66	0	45	0.0003061	350706	267183	287959	272050	235868	283975
GLLENIRQL	N-Term(TMT6plex)	Kinesin-like protein KIF3A OS=Homo sapiens OX=9606 GN=KIF3A PE=1 SV=4	Q9Y496	2	642.895	1	-1.3	20.7673	22	0.0003061	122048	97334.4	131640	111971	97628.6	119539
VAQRDPIIAK	N-Term(TMT6plex); K10(TMT6plex)	DNA-dependent protein kinase catalytic subunit OS=Homo sapiens OX=9606 GN=PRKDC PE=1 SV=3	P78527	3	523.667	1	-1.65	0	20	0.0003061	235689	199813	225062	201858	183083	219647
MLQDFQIQA	N-Term(TMT6plex); M1(Oxidation)	V-type proton ATPase subunit S1 OS=Homo sapiens OX=9606 GN=ATP6AP1 PE=1 SV=2	Q15904	2	669.852	1	3.05	10.5423	50	0.0003061	63766.9	48106.7	53809.8	46887.1	28165.6	50260.3
GSFVGELMYK	N-Term(TMT6plex); M8(Oxidation); K10(TMT6plex)	Calcium-binding mitochondrial carrier protein Aralar2 OS=Homo sapiens OX=9606 GN=SLC25A13 PE=1 SV=2	Q9UJS0	3	535.628	1	-3.88	15.9733	29	0.0003061	54825.7	54723.7	54085.9	52075.5	45277.6	54038.9
AIYDHINEGK	N-Term(TMT6plex); K10(TMT6plex)	Cytochrome b-c1 complex subunit 9 OS=Homo sapiens OX=9606 GN=UQCR10 PE=1 SV=3	Q9UDW1	3	539.972	1	0.37	6.96727	18	0.0003061	117165	98502	104448	100201	106126	98769.2
GSLKPHDYPK	N-Term(TMT6plex); K4(TMT6plex); K10(TMT6plex)	Phytanoyl-CoA dioxygenase, peroxisomal OS=Homo sapiens OX=9606 GN=PHYH PE=1 SV=1	O14832	4	458.027	1	-1.97	0	21	0.0003061	77796.4	85942.3	82163.4	81601	73588.6	95729.9
GLYSGVTTV	N-Term(TMT6plex)	Ribonucleoside-diphosphate reductase large subunit OS=Homo sapiens OX=9606 GN=RRM1 PE=1 SV=1	P23921	2	563.321	1	0	0	29	0.0003061	162721	130402	139980	129536	98650.6	126072
GLYSGVTTV	N-Term(TMT6plex)	Ribonucleoside-diphosphate reductase large subunit OS=Homo sapiens OX=9606 GN=RRM1 PE=1 SV=1	P23921	2	563.319	1	-4.23	0	39	0.0003061	157272	122653	130461	134235	102776	115974
MLQDFQIQA	N-Term(TMT6plex); M1(Oxidation)	V-type proton ATPase subunit S1 OS=Homo sapiens OX=9606 GN=ATP6AP1 PE=1 SV=2	Q15904	2	669.851	1	1.59	11.3958	43	0.0003061	56193.5	41238.2	48903.6	32961.8	42304.3	43198.6
RTYVGSMPGR	N-Term(TMT6plex); M7(Oxidation)	Lon protease homolog 2, peroxisomal OS=Homo sapiens OX=9606 GN=LONP2 PE=1 SV=1	Q86WA8	3	456.914	1	0.8	0	23	0.0003061	54329.7	53645.8	47735.1	39652	43365.8	48325
SLFEEMLQV	N-Term(TMT6plex); M6(Oxidation)	Signal recognition particle 54 kDa protein OS=Homo sapiens OX=9606 GN=SRP54 PE=1 SV=1	P61011	2	670.852	1	0.48	21.0723	48	0.0003061	33794.1	32204.4	31372.5	31382	16679.7	36785.6
ALDNDNYNL	N-Term(TMT6plex)	Glycogen debranching enzyme OS=Homo sapiens OX=9606 GN=AGL PE=1 SV=3	P35573	2	640.82	1	0.09	0	36	0.0003061	35115	33214.4	39995.8	31268	34603.6	34311.8
KVLDFEHFL	N-Term(TMT6plex); K1(TMT6plex)	Myosin light polypeptide 6 OS=Homo sapiens OX=9606 GN=MYL6 PE=1 SV=2	P60660	3	535.984	1	-1.31	1.82943	34	0.0003061	199374	149971	172443	159980	144952	197484
NLLTHIENV	N-Term(TMT6plex)	PHD finger protein 20-like protein 1 OS=Homo sapiens OX=9606 GN=PHF20L1 PE=1 SV=2	A8MW92	2	641.371	1	-1.84	0	46	0.0003061	73692.8	68054.8	68266	67998.8	52484.2	67363.7
GLIDGVVEA	N-Term(TMT6plex)	Heterogeneous nuclear ribonucleoprotein L OS=Homo sapiens OX=9606 GN=HNRNPL PE=1 SV=2	P14866	2	551.318	1	-6.32	12.8453	73	0.0003061	153286	127193	153888	147591	107045	148902
AVIEDTWHY	N-Term(TMT6plex)	Methylsterol monooxygenase 1 OS=Homo sapiens OX=9606 GN=MSMO1 PE=1 SV=1	Q15800	2	681.848	1	0	0	38	0.0003061	112128	90791.7	106991	98633.7	88885.7	105010
HEAEPVRTL	N-Term(TMT6plex)	Zinc finger and BTB domain-containing protein 38 OS=Homo sapiens OX=9606 GN=ZBTB38 PE=1 SV=2	Q8NAP3	3	427.576	1	-0.89	18.6558	24	0.0003061	55698.7	49386.3	47146.4	55254.6	46581.9	59315.5
SLHDAIMIV	N-Term(TMT6plex); M7(Oxidation)	T-complex protein 1 subunit eta OS=Homo sapiens OX=9606 GN=CCT7 PE=1 SV=2	Q99832	2	622.351	1	2.39	9.33275	37	0.0003061	103269	78619.5	100160	90530.2	67296	103229
GLYEGLTWL	N-Term(TMT6plex)	ADP-ribosylation factor 6 OS=Homo sapiens OX=9606 GN=ARF6 PE=1 SV=2	P62330	2	640.859	1	1.61	11.411	33	0.0003061	9440.31	10196.3	8666.52	9135.11	9965.5	8462.25
SLINVGLISV	N-Term(TMT6plex)	Acidic leucine-rich nuclear phosphoprotein 32 family member B OS=Homo sapiens OX=9606 GN=ANP32B PE=1 SV=1	Q92688	2	622.399	1	6.55	0	46	0.0003061		4439.03	3359.18	4950.78	4490.93	6314.11
SLFEGTWYL	N-Term(TMT6plex)	Hydroxymethylglutaryl-CoA synthase, cytoplasmic OS=Homo sapiens OX=9606 GN=HMGCS1 PE=1 SV=2	Q01581	2	672.855	1	-0.68	18.2099	42	0.0003061	9108.39	9891.65	5778.16	7435.99	6741.21	10133.9
GAVDPLLAL	N-Term(TMT6plex)	Importin subunit alpha-1 OS=Homo sapiens OX=9606 GN=KPNA2 PE=1 SV=1	P52292	2	549.342	1	-0.31	0	64	0.0003061	85851.5	67956.6	82069.9	67591.3	58244.6	70672.7
GSVPGGSITK	N-Term(TMT6plex); K10(TMT6plex)	Nuclear receptor corepressor 2 OS=Homo sapiens OX=9606 GN=NCOR2 PE=1 SV=3	Q9Y618	2	680.914	1	0.15	0	47	0.0003061	217123	180795	212990	191927	167033	206815
KTLEGIAAV	N-Term(TMT6plex); K1(TMT6plex)	tRNA-dihydrouridine(16/17) synthase [NAD(P)(+)]-like OS=Homo sapiens OX=9606 GN=DUS1L PE=1 SV=1	Q6P1R4	2	680.438	1	5	0	41	0.0003061	154606	109020	130601	122311	117535	124780
ALFFQLVDV	N-Term(TMT6plex)	Dolichyl-diphosphooligosaccharide--protein glycosyltransferase subunit 2 OS=Homo sapiens OX=9606 GN=RPN2 PE=1 SV=3	P04844	2	640.877	1	1.7	0	53	0.0003061	6631.53	3828.01	6218.2	4212.8	4486.75	6896.76
ATAQGTPEK	N-Term(TMT6plex); K9(TMT6plex)	Protein FAM210A OS=Homo sapiens OX=9606 GN=FAM210A PE=1 SV=2	Q96ND0	2	680.897	1	1.77	0	36	0.0003061	116081	90739.8	109129	100983	77443.1	108702
RLLGLETNV	N-Term(TMT6plex)	Rho guanine nucleotide exchange factor 26 OS=Homo sapiens OX=9606 GN=ARHGEF26 PE=1 SV=4	Q96DR7	2	622.383	1	0.86	0	32	0.0003061	841436	583765	678666	561360	434038	664874
KLIDDVHRL	N-Term(TMT6plex); K1(TMT6plex)	Signal recognition particle receptor subunit alpha OS=Homo sapiens OX=9606 GN=SRPRA PE=1 SV=2	P08240	4	392.498	1	-1.02	0	25	0.0003061	50368.6	48696.8	50113.7	41282.6	39791.8	53934
GLIDGVVEA	N-Term(TMT6plex)	Heterogeneous nuclear ribonucleoprotein L OS=Homo sapiens OX=9606 GN=HNRNPL PE=1 SV=2	P14866	2	551.321	1	0.33	1.74403	76	0.0003061	273715	240480	272400	218731	189223	262825
AASEAGRAM	N-Term(TMT6plex)	Protein FAM50A OS=Homo sapiens OX=9606 GN=FAM50A PE=1 SV=2	Q14320	2	546.789	1	3.27	0	33	0.0003061	624562	497732	542600	490470	376483	535908
AVDVSPLRR	N-Term(TMT6plex)	40S ribosomal protein S5 OS=Homo sapiens OX=9606 GN=RPS5 PE=1 SV=4	P46782	3	414.589	1	0.11	25.9491	25	0.0003061	99377.9	87655.7	109627	106056	89692	140099
ILMEHIHKL	N-Term(TMT6plex); M3(Oxidation); K8(TMT6plex)	60S ribosomal protein L19 OS=Homo sapiens OX=9606 GN=RPL19 PE=1 SV=1	P84098	3	536.662	1	-0.15	7.48835	22	0.0003061	127490	98635.1	124327	109367	103274	117795
MVVGTGTSL	N-Term(TMT6plex); M1(Oxidation)	Keratinocyte-associated protein 2 OS=Homo sapiens OX=9606 GN=KRTCAP2 PE=1 SV=2	Q8N6L1	2	555.307	1	-0.69	0	37	0.0003061	44692.9	44302.8	47541.9	40083.1	44110.8	39992.7
KIGDEPPKV	N-Term(TMT6plex); K1(TMT6plex); K8(TMT6plex)	Myeloid leukemia factor 1 OS=Homo sapiens OX=9606 GN=MLF1 PE=1 SV=1	P58340	3	557.354	1	0.8	0	17	0.0003061	867761	628172	754856	715967	621657	729656
KETTYYDVL	N-Term(TMT6plex); K1(TMT6plex)	DnaJ homolog subfamily A member 1 OS=Homo sapiens OX=9606 GN=DNAJA1 PE=1 SV=2	P31689	2	795.442	1	-4.27	0	34	0.0003061	154741	136600	163532	143560	127913	154549
NLDNPIQTV	N-Term(TMT6plex)	Nodal modulator 2 OS=Homo sapiens OX=9606 GN=NOMO2 PE=1 SV=1	Q5JPE7; Q15155; P69849	2	621.848	3	0.3	11.3506	46	0.0003061	52941.2	55839	52512	32375.2	42576.2	41083.5
SEFKGDLETL	N-Term(TMT6plex); K4(TMT6plex)	Cold shock domain-containing protein E1 OS=Homo sapiens OX=9606 GN=CSDE1 PE=1 SV=2	O75534	2	798.949	1	1.2	0	21	0.0003061	1987197	1.54166e+06	1.70676e+06	1.53603e+06	1.39465e+06	1.67774e+06
GLIEDYEALL	N-Term(TMT6plex)	CDK5 regulatory subunit-associated protein 2 OS=Homo sapiens OX=9606 GN=CDK5RAP2 PE=1 SV=5	Q96SN8	2	682.876	1	-4.23	0	54	0.0003061	5228.19	4944.46	6090.65	8729.67	4554.06	5569.35
GEVESIEL	N-Term(TMT6plex)	Heterogeneous nuclear ribonucleoprotein D0 OS=Homo sapiens OX=9606 GN=HNRNPD PE=1 SV=1	Q14103	2	552.802	1	-2.57	13.5565	48	0.0003061	62337.1	48253.9	56570.9	57857.6	51052.8	57286.8
ALSELATAV	N-Term(TMT6plex)	Protein C1orf43 OS=Homo sapiens OX=9606 GN=C1orf43 PE=2 SV=1	Q9BWL3	2	552.329	1	0.42	0	38	0.0003061	25948.1	26027.3	27338	22966.9	21435.6	24551.1
GEIEAIEL	N-Term(TMT6plex)	Heterogeneous nuclear ribonucleoprotein A/B OS=Homo sapiens OX=9606 GN=HNRNPAB PE=1 SV=2	Q99729	2	551.813	1	-0.56	11.46	51	0.0003061	48712.5	42654.9	46474.1	38630.1	40975.5	49958.5
GEIEAIEL	N-Term(TMT6plex)	Heterogeneous nuclear ribonucleoprotein A/B OS=Homo sapiens OX=9606 GN=HNRNPAB PE=1 SV=2	Q99729	2	551.813	1	-1.12	5.1994	54	0.0003061	56152.1	45167.8	56741.1	53118	46538.4	41688
SVFTNERFPLR	N-Term(TMT6plex)	Probable 18S rRNA (guanine-N(7))-methyltransferase OS=Homo sapiens OX=9606 GN=BUD23 PE=1 SV=2	O43709	3	532.3	1	-2.6	0	16	0.0003061	104581	93972.3	85892	80387.2	68623.8	97846.1
SVFTNERFPLR	N-Term(TMT6plex)	Probable 18S rRNA (guanine-N(7))-methyltransferase OS=Homo sapiens OX=9606 GN=BUD23 PE=1 SV=2	O43709	3	532.301	1	-1.11	7.12477	19	0.0003061	102106	94743.9	92460	91757.2	71462.8	88628.3
GEVESIEL	N-Term(TMT6plex)	Heterogeneous nuclear ribonucleoprotein D0 OS=Homo sapiens OX=9606 GN=HNRNPD PE=1 SV=1	Q14103	2	552.802	1	-2.35	8.27696	38	0.0003061	71382.3	52673.5	60799	54187	41382.9	60141.8
NLIEVNEEV	N-Term(TMT6plex)	Vacuolar fusion protein CCZ1 homolog B OS=Homo sapiens OX=9606 GN=CCZ1B PE=1 SV=1	P86790	2	644.354	1	0.97	0	55	0.0003061	65784	59591.4	63518.2	65219.1	50966.9	64718.3
SVLGSLSSV	N-Term(TMT6plex)	Nuclear pore complex protein Nup50 OS=Homo sapiens OX=9606 GN=NUP50 PE=1 SV=2	Q9UKX7	2	539.325	1	6.23	14.4828	39	0.0003061	67031.4	56207.7	77555.2	66694.4	53256.5	86629
ILDEHVQRV	N-Term(TMT6plex)	Axin-1 OS=Homo sapiens OX=9606 GN=AXIN1 PE=1 SV=2	O15169	3	446.595	1	-3.17	13.6268	31	0.0003061	121795	91899.3	109978	82247.1	73199.5	103637
ALIQFLEQV	N-Term(TMT6plex)	Carboxypeptidase N catalytic chain OS=Homo sapiens OX=9606 GN=CPN1 PE=1 SV=1	P15169	2	645.384	1	-4.17	14.9274	48	0.0003061	39846.2	34782.2	26372.9	37126.6	26696	39012.9
AETGQVQKIVL	N-Term(TMT6plex); K8(TMT6plex)	Clathrin heavy chain 1 OS=Homo sapiens OX=9606 GN=CLTC PE=1 SV=5	Q00610	2	822.51	1	2.12	0	30	0.0003061	101960	90088.3	95173.3	89424.6	78153.3	96068.2
STNSHPILR	N-Term(TMT6plex)	F-box only protein 11 OS=Homo sapiens OX=9606 GN=FBXO11 PE=1 SV=3	Q86XK2	3	418.579	1	4.59	0	22	0.0003061	103323	99791.1	100467	85901.9	70606.6	79127.4
RLQESVMEA	N-Term(TMT6plex)	Double-strand-break repair protein rad21 homolog OS=Homo sapiens OX=9606 GN=RAD21 PE=1 SV=2	O60216	2	646.347	1	-1.48	0	25	0.0003061	97593.3	97812.7	113540	96070.2	75066.6	113778
ALNPADITV	N-Term(TMT6plex)	Negative elongation factor C/D OS=Homo sapiens OX=9606 GN=NELFCD PE=1 SV=2	Q8IXH7	2	571.836	1	1.65	21.1125	41	0.0003061	63912	50850.1	49431.4	44370.1	47476.4	46699.8
SIFDGRVVAK	N-Term(TMT6plex); K10(TMT6plex)	Calcium load-activated calcium channel OS=Homo sapiens OX=9606 GN=TMCO1 PE=1 SV=2	Q9UM00	2	775.478	1	0.99	0	36	0.0003061	183924	145310	143335	152283	132563	148262
ALWNEEALL	N-Term(TMT6plex)	Delta(14)-sterol reductase LBR OS=Homo sapiens OX=9606 GN=LBR PE=1 SV=2	Q14739	2	644.362	1	0.97	16.4541	55	0.0003061		10485.2	18321.3	11416.4	8830.22	13293
ALNPADITV	N-Term(TMT6plex)	Negative elongation factor C/D OS=Homo sapiens OX=9606 GN=NELFCD PE=1 SV=2	Q8IXH7	2	571.836	1	2.19	28.096	44	0.0003061	72138.3	44179	65151.5	54722.5	47251.8	58981.6
ALFEEQGIGV	N-Term(TMT6plex)	Phospholipid-transporting ATPase ABCA1 OS=Homo sapiens OX=9606 GN=ABCA1 PE=1 SV=3	O95477	2	646.357	1	-2.66	5.82471	40	0.0003061	35779	24869.4	26485.4	28627.1	23491	32887.9
SLAETDKITL	N-Term(TMT6plex); K7(TMT6plex)	V-type proton ATPase catalytic subunit A OS=Homo sapiens OX=9606 GN=ATP6V1A PE=1 SV=2	P38606	2	774.966	1	0.05	0	29	0.0003061	205393	164862	191684	191473	155624	200775
TLWGIQKEL	N-Term(TMT6plex); K7(TMT6plex)	L-lactate dehydrogenase A chain OS=Homo sapiens OX=9606 GN=LDHA PE=1 SV=2	P00338	2	773.479	1	6.55	0	18	0.0003061	153824	135740	167792	131783	119148	144724
MMLDDLLQL	N-Term(TMT6plex); M1(Oxidation); M2(Oxidation)	T-complex protein 1 subunit eta OS=Homo sapiens OX=9606 GN=CCT7 PE=1 SV=2	Q99832	2	676.855	1	1.23	21.5386	35	0.0003061	20566	19595.6	26025.7	20574.8	13548.2	16220.6
ALDSTNVEA	N-Term(TMT6plex)	Ras-related protein Rab-11A OS=Homo sapiens OX=9606 GN=RAB11A PE=1 SV=3	P62491	2	574.804	1	0.75	0	64	0.0003061	89782.9	77710.6	96671.5	75047.5	73309.2	83144.9
ALDSTNVEA	N-Term(TMT6plex)	Ras-related protein Rab-11A OS=Homo sapiens OX=9606 GN=RAB11A PE=1 SV=3	P62491	2	574.805	1	2.88	0	56	0.0003061	108773	82042.2	95483.6	85967.3	67238.6	97190.7
ATDKQPYSK	N-Term(TMT6plex); K4(TMT6plex); K9(TMT6plex)	Ceramide glucosyltransferase OS=Homo sapiens OX=9606 GN=UGCG PE=1 SV=1	Q16739	3	575.677	1	0.1	7.23832	16	0.0003061	1.42454e+06	1.17016e+06	1317984	1.23295e+06	1.10018e+06	1.30029e+06
GETGTLVDM	N-Term(TMT6plex)	T-complex protein 1 subunit gamma OS=Homo sapiens OX=9606 GN=CCT3 PE=1 SV=4	P49368	2	576.293	1	-1.88	16.8872	17	0.0003061	114047	101807	155659	121049	86386.8	119876
NEFPEPIKL	N-Term(TMT6plex); K8(TMT6plex)	Ras-related protein Rab-7a OS=Homo sapiens OX=9606 GN=RAB7A PE=1 SV=1	P51149	3	515.64	1	-1.58	2.306	36	0.0003061	359580	314187	330234	301867	286077	331811
YIFEEPFTI	N-Term(TMT6plex)	ATP-dependent 6-phosphofructokinase, muscle type OS=Homo sapiens OX=9606 GN=PFKM PE=1 SV=2	P08237	2	694.37	1	-1.51	0	39	0.0003061	17117.6	11709.6	7135.27	13186	8066.63	11655.8
KESKDPADETEAD	N-Term(TMT6plex); K1(TMT6plex); K4(TMT6plex)	Stathmin OS=Homo sapiens OX=9606 GN=STMN1 PE=1 SV=3	P16949	3	708.043	1	1.43	0	21	0.0003061	165274	195657	231742	193791	108538	132817
VLIDYQRNV	N-Term(TMT6plex)	Exportin-1 OS=Homo sapiens OX=9606 GN=XPO1 PE=1 SV=1	O14980	2	674.892	1	-0.73	0	30	0.0003061	693751	498449	573450	525140	421594	573052
ALSEQILMV	N-Term(TMT6plex); M8(Oxidation)	Nuclear receptor-interacting protein 1 OS=Homo sapiens OX=9606 GN=NRIP1 PE=1 SV=2	P48552	2	624.858	1	1.55	15.3655	37	0.0003061	21685.7	27589	18423.4	13285.6	19450.2	20635.9
AEIGAVTL	N-Term(TMT6plex)	tRNA-splicing endonuclease subunit Sen34 OS=Homo sapiens OX=9606 GN=TSEN34 PE=1 SV=1	Q9BSV6	2	501.805	1	-0.69	5.54897	61	0.0003061	61050.8	51169.8	54521.7	49604.1	40811.4	50784.1
RLAVYIDRV	N-Term(TMT6plex)	Prelamin-A/C OS=Homo sapiens OX=9606 GN=LMNA PE=1 SV=1	P02545	3	445.277	1	-0.25	9.26232	30	0.0003061	248977	188065	224295	194784	169605	206575
ATAQEGARK	N-Term(TMT6plex); K9(TMT6plex)	Zinc finger protein 106 OS=Homo sapiens OX=9606 GN=ZNF106 PE=1 SV=1	Q9H2Y7	3	463.946	1	0.82	0	16	0.0003061	160876	156091	163152	143980	133730	171491
GTSELLLAK	N-Term(TMT6plex); K9(TMT6plex)	Arf-GAP with SH3 domain, ANK repeat and PH domain-containing protein 1 OS=Homo sapiens OX=9606 GN=ASAP1 PE=1 SV=4	Q9ULH1; O43150	2	695.44	2	0.8	10.0806	37	0.0003061	80200.1	64752.5	87336.8	69472	54171.6	74282.1
ALSEELVQL	N-Term(TMT6plex)	Kinesin-1 heavy chain OS=Homo sapiens OX=9606 GN=KIF5B PE=1 SV=1	P33176	2	615.86	1	-1.49	0	53	0.0003061	71099.2	55391.4	57067.2	49878.3	43710.2	57929.7
SVYDHQGIFK	N-Term(TMT6plex); K10(TMT6plex)	Dehydrodolichyl diphosphate synthase complex subunit NUS1 OS=Homo sapiens OX=9606 GN=NUS1 PE=1 SV=1	Q96E22	3	551.312	1	-0.04	0	18	0.0003061	307026	231076	264504	251279	263186	279570
ATSPIIIHRL	N-Term(TMT6plex)	Origin recognition complex subunit 3 OS=Homo sapiens OX=9606 GN=ORC3 PE=1 SV=1	Q9UBD5	3	450.621	1	2.43	5.97014	29	0.0003061	69475.1	65206.7	82166.3	62461.6	63817.1	79744.3
SAQDFASRAK	N-Term(TMT6plex); K10(TMT6plex)	Vacuole membrane protein 1 OS=Homo sapiens OX=9606 GN=VMP1 PE=1 SV=1	Q96GC9	3	513.628	1	-0.51	0	18	0.0003061	102180	91849.4	90266.3	83800.2	68155.8	99897.5
SAQDFASRAK	N-Term(TMT6plex); K10(TMT6plex)	Vacuole membrane protein 1 OS=Homo sapiens OX=9606 GN=VMP1 PE=1 SV=1	Q96GC9	3	513.627	1	-1.82	0	21	0.0003061	161517	121576	148309	143531	129042	147442
KESKDPADETEAD	N-Term(TMT6plex); K1(TMT6plex); K4(TMT6plex)	Stathmin OS=Homo sapiens OX=9606 GN=STMN1 PE=1 SV=3	P16949	3	708.044	1	3.07	0	19	0.0003061	284178	326040	370182	260939	217876	233347
CAIAQAESL	N-Term(TMT6plex)	40S ribosomal protein S3 OS=Homo sapiens OX=9606 GN=RPS3 PE=1 SV=2	P23396	2	567.804	1	-1.43	14.0722	49	0.0003061	41389.7	39036.4	37635.1	22722.3	29975.7	40366.5
ALHDILTEI	N-Term(TMT6plex)	Replication factor C subunit 5 OS=Homo sapiens OX=9606 GN=RFC5 PE=1 SV=1	P40937	2	627.366	1	-5.06	0	37	0.0003061	104249	83256.1	98669.2	81933	67049.6	84349.8
STQDHAAAAIAK	N-Term(TMT6plex); K12(TMT6plex)	Adenosylhomocysteinase OS=Homo sapiens OX=9606 GN=AHCY PE=1 SV=4	P23526	3	547.982	1	-0.06	0	46	0.0003061	85913.6	76090.6	88761.7	75455.9	74983.3	81427.5
RVLDVGFVGR	N-Term(TMT6plex)	Mitochondrial import inner membrane translocase subunit Tim29 OS=Homo sapiens OX=9606 GN=TIMM29 PE=1 SV=2	Q9BSF4	3	449.609	1	1.13	8.84071	49	0.0003061	48358.6	47381.3	41039	45315.7	30651.3	50407.7
TLSDGVVVQV	N-Term(TMT6plex)	Ras GTPase-activating protein-binding protein 2 OS=Homo sapiens OX=9606 GN=G3BP2 PE=1 SV=2	Q9UN86	2	623.367	1	0.66	0	63	0.0003061	56763.9	51583.7	48775.7	46356.3	37222	53957.9
AIIDGVESV	N-Term(TMT6plex)	Receptor-type tyrosine-protein phosphatase zeta OS=Homo sapiens OX=9606 GN=PTPRZ1 PE=1 SV=4	P23471	2	566.325	1	-2.76	0	58	0.0003061	30927.4	28690.6	37152.6	32504.8	24481	24536.2
AMLNEPWAV	N-Term(TMT6plex); M2(Oxidation)	E3 ubiquitin-protein ligase RNF31 OS=Homo sapiens OX=9606 GN=RNF31 PE=1 SV=1	Q96EP0	2	638.334	1	0.94	19.691	42	0.0003061	55357.2	53757.9	46168.4	45019.6	29689.3	45774.1
SQNPRFYHK	N-Term(TMT6plex); K9(TMT6plex)	G protein pathway suppressor 2 OS=Homo sapiens OX=9606 GN=GPS2 PE=1 SV=3	Q13227	4	409.485	1	1.37	17.807	16	0.0003061	1.89082e+06	1.61215e+06	1.72039e+06	1632938	1.59337e+06	1814084
SLLGESPSL	N-Term(TMT6plex)	Nuclear receptor subfamily 4 group A member 3 OS=Homo sapiens OX=9606 GN=NR4A3 PE=1 SV=3	Q92570	2	566.326	1	-1.57	5.73725	50	0.0003061	60899.9	42864.9	54698.9	57518.2	37219.6	53954.2
ALADGVTMQV	N-Term(TMT6plex); M8(Oxidation)	Coatomer subunit gamma-2 OS=Homo sapiens OX=9606 GN=COPG2 PE=1 SV=1	Q9UBF2	2	625.334	1	-4.7	0	29	0.0003061	82857.8	69137	68967.5	63308.4	50276.4	67703.7
YILEGEPGKV	N-Term(TMT6plex); K9(TMT6plex)	Signal recognition particle subunit SRP68 OS=Homo sapiens OX=9606 GN=SRP68 PE=1 SV=2	Q9UHB9	2	781.967	1	5.04	0	20	0.0003061	161922	110936	141561	128336	105841	131747
AASPAGLDL	N-Term(TMT6plex)	Zinc finger and BTB domain-containing protein 7B OS=Homo sapiens OX=9606 GN=ZBTB7B PE=1 SV=2	O15156	2	522.299	1	-1.65	0	45	0.0003061	78288.3	70015	74642.8	70924.3	63419.3	63483.4
GLAEFQENV	N-Term(TMT6plex)	Kinetochore protein Spc25 OS=Homo sapiens OX=9606 GN=SPC25 PE=1 SV=1	Q9HBM1	2	618.325	1	-2.7	10.0654	40	0.0003061	98085	94325.7	107410	96639.7	87298.1	104172
ALLNGEYLL	N-Term(TMT6plex)	WD repeat-containing protein 18 OS=Homo sapiens OX=9606 GN=WDR18 PE=1 SV=2	Q9BV38	2	617.865	1	-0.92	0	45	0.0003061	21680.1	19513.9	18925.1	23402.3	16584.5	19983.4
KLNPQQFEV	N-Term(TMT6plex); K1(TMT6plex)	Dolichyl-diphosphooligosaccharide--protein glycosyltransferase subunit STT3A OS=Homo sapiens OX=9606 GN=STT3A PE=1 SV=2	P46977	2	780.961	1	0.29	0	27	0.0003061	325086	256281	287621	264366	245296	291587
ALMDTDGSGKLNL	N-Term(TMT6plex); K10(TMT6plex)	Calpain-3 OS=Homo sapiens OX=9606 GN=CAPN3 PE=1 SV=2	P20807	3	598.334	1	0.13	16.1751	20	0.0003061	55845.3	48409.4	62222.5	52899.6	48881.4	46487.2
STFQQMWISK	N-Term(TMT6plex); M6(Oxidation); K10(TMT6plex)	Actin, cytoplasmic 2 OS=Homo sapiens OX=9606 GN=ACTG1 PE=1 SV=1	A5A3E0; P63267; Q9BYX7; P0CG39; P60709; Q6S8J3; P62736; Q562R1; P0CG38; P68032; P63261	3	577.315	11	-2.06	0	25	0.0003061	207841	163575	221784	195183	186488	174801
RLAEQIATL	N-Term(TMT6plex)	Syntaxin-binding protein 1 OS=Homo sapiens OX=9606 GN=STXBP1 PE=1 SV=1	P61764	2	622.382	1	-0.61	24.6998	24	0.0003061	119550	112831	109194	95284	79106.9	104332
REYQDLLNV	N-Term(TMT6plex)	Vimentin OS=Homo sapiens OX=9606 GN=VIM PE=1 SV=4;Neurofilament heavy polypeptide OS=Homo sapiens OX=9606 GN=NEFH PE=1 SV=4	P17661; P08670; P12036; P07197; Q16352	2	689.88	5	-0.49	0	34	0.0003061	53304.1	50812.7	55889.2	56024.9	38216.7	58140.3
SLQETIQSL	N-Term(TMT6plex)	Transmembrane protein 214 OS=Homo sapiens OX=9606 GN=TMEM214 PE=1 SV=2	Q6NUQ4	2	624.356	1	0.54	8.98451	47	0.0003061	88199.2	82130.6	90913.7	78514.6	73714.2	81366.5
STNSHPILR	N-Term(TMT6plex)	F-box only protein 11 OS=Homo sapiens OX=9606 GN=FBXO11 PE=1 SV=3	Q86XK2	3	418.577	1	0.43	0	26	0.0003061	88120.2	85046.1	73392.9	68497.2	62573.1	75469.7
KEQDIYTHL	N-Term(TMT6plex); K1(TMT6plex)	CDK5 regulatory subunit-associated protein 2 OS=Homo sapiens OX=9606 GN=CDK5RAP2 PE=1 SV=5	Q96SN8	3	535.64	1	1.33	0	23	0.000543	100753	94743.1	94170.1	98688	83432.5	91324.6
ALLEMDARL	N-Term(TMT6plex)	Exosome complex component RRP41 OS=Homo sapiens OX=9606 GN=EXOSC4 PE=1 SV=3	Q9NPD3	2	630.862	1	-1.27	7.42917	24	0.000543	73027.4	61447.9	69658.2	62443.3	52472.1	68837.1
SLSEKTVLL	N-Term(TMT6plex); K5(TMT6plex)	CD59 glycoprotein OS=Homo sapiens OX=9606 GN=CD59 PE=1 SV=1	P13987	2	724.464	1	5.58	0	24	0.000543	2.12329e+06	1.69925e+06	1.87312e+06	1.71687e+06	1.53026e+06	1.8067e+06
RTLSDYNIQK	N-Term(TMT6plex); K10(TMT6plex)	Ubiquitin-40S ribosomal protein S27a OS=Homo sapiens OX=9606 GN=RPS27A PE=1 SV=2	P62987; P62979; P0CG47; P0CG48	3	565.998	4	0.44	0	30	0.000543	63486.2	60633.5	69608.3	63785.6	66743.1	60546.6
LLASEVPQL	N-Term(TMT6plex)	BRCA1-associated ATM activator 1 OS=Homo sapiens OX=9606 GN=BRAT1 PE=1 SV=2	Q6PJG6	2	599.868	1	3.12	17.8088	44	0.000543
TLIEDILGV	N-Term(TMT6plex)	Short transient receptor potential channel 4-associated protein OS=Homo sapiens OX=9606 GN=TRPC4AP PE=1 SV=2	Q8TEL6	2	601.366	1	0.04	0	67	0.000543	1.58734e+06	1.09748e+06	1.40195e+06	1.24326e+06	932325	1.09469e+06
SALHIAIEK	N-Term(TMT6plex); K9(TMT6plex)	Transient receptor potential cation channel subfamily V member 2 OS=Homo sapiens OX=9606 GN=TRPV2 PE=1 SV=1	Q9Y5S1	3	480.638	1	0.13	0	34	0.000543	648452	568163	644391	650823	630772	641712
ALLESSLRQA	N-Term(TMT6plex)	G1/S-specific cyclin-D1 OS=Homo sapiens OX=9606 GN=CCND1 PE=1 SV=1	P24385	2	658.892	1	3.02	0	31	0.000543	65248.2	62792.6	62299.6	57767.8	53658.2	65093.3
GTYHGMTLK	N-Term(TMT6plex); K9(TMT6plex)	Parafibromin OS=Homo sapiens OX=9606 GN=CDC73 PE=1 SV=1	Q6P1J9	3	489.279	1	-1.65	5.07945	22	0.000543	190013	216503	201626	198611	176909	200143
TLIEDILGV	N-Term(TMT6plex)	Short transient receptor potential channel 4-associated protein OS=Homo sapiens OX=9606 GN=TRPC4AP PE=1 SV=2	Q8TEL6	2	601.365	1	-0.47	0	67	0.000543	1.03157e+06	940626	971099	920275	748314	977707
REISDHVL	N-Term(TMT6plex)	DNA replication licensing factor MCM3 OS=Homo sapiens OX=9606 GN=MCM3 PE=1 SV=3	P25205	3	399.898	1	1.02	1.54798	24	0.000543	134456	102550	117230	86774	78763.3	105038
ATYGKPVHH	N-Term(TMT6plex); K5(TMT6plex)	60S ribosomal protein L15 OS=Homo sapiens OX=9606 GN=RPL15 PE=1 SV=2	P61313	3	489.953	1	-2.53	3.27673	15	0.000543	1.66368e+06	1.44439e+06	1.67121e+06	1.55485e+06	1.28549e+06	1.62218e+06
VEAGDAIAL	N-Term(TMT6plex)	Small integral membrane protein 30 OS=Homo sapiens OX=9606 GN=SMIM30 PE=3 SV=2	A4D0T7	2	544.314	1	0.43		34	0.000543	46400.2	56700.7	49809.6	43583.2	35265	46943.6
AQEDDLK	N-Term(TMT6plex); K7(TMT6plex)	Transmembrane protein 87A OS=Homo sapiens OX=9606 GN=TMEM87A PE=1 SV=3	Q8NBN3	2	638.863	1	2.48	11.4105	26	0.000543	102890	112963	147132	114959	80798.5	109983
VEIEERGVKL	N-Term(TMT6plex); K9(TMT6plex)	Septin-2 OS=Homo sapiens OX=9606 GN=SEPTIN2 PE=1 SV=1	Q15019	3	544.002	1	-0.85	5.88986	15	0.000543	684962	528699	612391	541697	450760	598143
VSNDGPTL	N-Term(TMT6plex)	Melanocyte protein PMEL OS=Homo sapiens OX=9606 GN=PMEL PE=1 SV=2	P40967	2	516.281	1	-1.42	13.0666	38	0.000543	130994	113350	110823	104951	94528.4	108869
YTAPPLQSK	N-Term(TMT6plex); K9(TMT6plex)	MICOS complex subunit MIC27 OS=Homo sapiens OX=9606 GN=APOOL PE=1 SV=1	Q6UXV4	2	731.937	1	-0.16	0	39	0.000543	161219	127620	136905	137567	111619	131419
TTNDIVISK	N-Term(TMT6plex); K9(TMT6plex)	Protein Red OS=Homo sapiens OX=9606 GN=IK PE=1 SV=3	Q13123	2	724.94	1	-0.32	0	52	0.000543	71665.6	64378.8	74141.5	70620.1	65856.4	74995.8
KQQASQVLV	N-Term(TMT6plex); K1(TMT6plex)	Vitamin K-dependent protein S OS=Homo sapiens OX=9606 GN=PROS1 PE=1 SV=1	P07225	2	729.956	1	0.19	0	34	0.000543	175550	149299	133381	147934	126675	141232
FTDAGLKEL	N-Term(TMT6plex); K7(TMT6plex)	Basic leucine zipper and W2 domain-containing protein 2 OS=Homo sapiens OX=9606 GN=BZW2 PE=1 SV=1	Q9Y6E2	2	726.433	1	4.71	0	28	0.000543	162037	120731	141325	123186	105280	140408
SIIEYLPTL	N-Term(TMT6plex)	ATPase family AAA domain-containing protein 5 OS=Homo sapiens OX=9606 GN=ATAD5 PE=1 SV=4	Q96QE3	2	639.382	1	1.05	0	38	0.000543	4550.59	5716.31	6143.85	5371.41		5567.98
SIHDVTFQV	N-Term(TMT6plex)	Inhibitor of Bruton tyrosine kinase OS=Homo sapiens OX=9606 GN=IBTK PE=1 SV=3	Q9P2D0	2	637.85	1	-0.54	5.01483	32	0.000543	55448.8	47843.9	53251.8	50640.8	43312.3	56627.8
GAITSGSSV	N-Term(TMT6plex)	Unconventional myosin-X OS=Homo sapiens OX=9606 GN=MYO10 PE=1 SV=3	Q9HD67	2	504.281	1	-3.21	8.58062	41	0.000543	323937	334598	313895	258208	224716	267263
KEFNEDGALAVL	N-Term(TMT6plex); K1(TMT6plex)	Heterogeneous nuclear ribonucleoprotein Q OS=Homo sapiens OX=9606 GN=SYNCRIP PE=1 SV=2	O60506	2	882.498	1	-3.56	0	65	0.000543	46215.2	34292	29011.3	32388.7	28964	40017.7
AMAPPSHRK	N-Term(TMT6plex); K9(TMT6plex)	Proline-, glutamic acid- and leucine-rich protein 1 OS=Homo sapiens OX=9606 GN=PELP1 PE=1 SV=2	Q8IZL8	4	363.969	1	2.95	20.1375	19	0.000543	187485	170052	191289	164195	142000	190603
VVMRDPASK	N-Term(TMT6plex); K9(TMT6plex)	Heterogeneous nuclear ribonucleoproteins A2/B1 OS=Homo sapiens OX=9606 GN=HNRNPA2B1 PE=1 SV=2	P22626	3	487.627	1	0.56	4.75525	17	0.000543	903871	748841	802674	723162	635565	820346
RLFDEPQLA	N-Term(TMT6plex)	BTB/POZ domain-containing protein 2 OS=Homo sapiens OX=9606 GN=BTBD2 PE=1 SV=1	Q9H0C5; Q9BX70	2	659.373	2	2.38	0	30	0.000543	134879	93534.2	117407	108311	80702.7	105726
ASDPHIIIK	N-Term(TMT6plex); K9(TMT6plex)	Kinase D-interacting substrate of 220 kDa OS=Homo sapiens OX=9606 GN=KIDINS220 PE=1 SV=3	Q9ULH0	3	484.638	1	1.07	3.97297	28	0.000543	788029	603198	725286	649258	649014	758528
GAITSGSSV	N-Term(TMT6plex)	Unconventional myosin-X OS=Homo sapiens OX=9606 GN=MYO10 PE=1 SV=3	Q9HD67	2	504.28	1	-3.51	0	41	0.000543	291692	267111	248004	248406	194195	269960
VVMRDPASK	N-Term(TMT6plex); K9(TMT6plex)	Heterogeneous nuclear ribonucleoproteins A2/B1 OS=Homo sapiens OX=9606 GN=HNRNPA2B1 PE=1 SV=2	P22626	3	487.627	1	0.94	0	18	0.000543	1.15952e+06	1.00531e+06	999812	930318	811478	1.0248e+06
ASAGPPSLRK	N-Term(TMT6plex); K10(TMT6plex)	Zinc finger MYM-type protein 4 OS=Homo sapiens OX=9606 GN=ZMYM4 PE=1 SV=1	Q5VZL5	3	481.301	1	-0.54	16.3316	17	0.000543	486667	403336	462301	434592	396772	468275
YEIHDGMNL	N-Term(TMT6plex)	Ubiquitin-like protein 5 OS=Homo sapiens OX=9606 GN=UBL5 PE=1 SV=1	Q9BZL1	2	660.824	1	-3.14	14.6009	39	0.000543	44083.9	42993.3	44123.3	40385	40105.4	44154.6
SAAPPQEKK	N-Term(TMT6plex); K8(TMT6plex); K9(TMT6plex)	Calpastatin OS=Homo sapiens OX=9606 GN=CAST PE=1 SV=4	P20810	3	548.342	1	2.03	0	17	0.000543	373632	325288	318608	309203	279927	366682
AEIGAVTL	N-Term(TMT6plex)	tRNA-splicing endonuclease subunit Sen34 OS=Homo sapiens OX=9606 GN=TSEN34 PE=1 SV=1	Q9BSV6	2	501.805	1	-0.51	22.5114	46	0.000543	72479.4	56944.1	67187.9	60699.6	52624.8	63003.2
AASEAGRAM	N-Term(TMT6plex)	Protein FAM50A OS=Homo sapiens OX=9606 GN=FAM50A PE=1 SV=2	Q14320	2	546.787	1	0.48	0	33	0.000543	1.5233e+06	1.25261e+06	1.27362e+06	1.16548e+06	902589	1.30718e+06
VVAQEPLHR	N-Term(TMT6plex)	116 kDa U5 small nuclear ribonucleoprotein component OS=Homo sapiens OX=9606 GN=EFTUD2 PE=1 SV=1	Q15029	3	426.591	1	5.55	25.2184	22	0.000543	70049.7	80112.2	71873.9	76704.3	52986.9	79051.6
ALRDVSEEL	N-Term(TMT6plex)	Alpha-taxilin OS=Homo sapiens OX=9606 GN=TXLNA PE=1 SV=3	P40222	2	630.852	1	-2.76	0	30	0.000543	394433	340464	353728	314001	261235	354967
SILEDPPSI	N-Term(TMT6plex)	Integrator complex subunit 13 OS=Homo sapiens OX=9606 GN=INTS13 PE=1 SV=2	Q9NVM9	2	600.339	1	-1.56	0	53	0.000543	305829	237640	265336	241240	166118	234306
AASPAGLDL	N-Term(TMT6plex)	Zinc finger and BTB domain-containing protein 7B OS=Homo sapiens OX=9606 GN=ZBTB7B PE=1 SV=2	O15156	2	522.298	1	-5.39	0	50	0.000543	87374.1	75990.9	79209.2	67803.8	50652.8	81366.6
ALSKEGIVAL	N-Term(TMT6plex); K4(TMT6plex)	T-complex protein 1 subunit zeta OS=Homo sapiens OX=9606 GN=CCT6A PE=1 SV=3	P40227	2	729.969	1	0.77	7.21324	23	0.000543	1.03571e+06	800365	1.0152e+06	863427	763015	890942
ATFPDPNVK	N-Term(TMT6plex); K9(TMT6plex)	Upstream stimulatory factor 1 OS=Homo sapiens OX=9606 GN=USF1 PE=1 SV=1	P22415	3	482.95	1	-1.15	29.0832	16	0.000543	138053	116584	126798	122428	130299	140970
ALWDIETGQQTV	N-Term(TMT6plex)	Guanine nucleotide-binding protein G(I)/G(S)/G(T) subunit beta-2 OS=Homo sapiens OX=9606 GN=GNB2 PE=1 SV=3	P62879	3	530.618	1	0.54	6.36606	25	0.000543	49917.7	38678	49421.2	43359.1	40273.5	47457.3
ALDDFSISV	N-Term(TMT6plex)	WD repeat-containing protein 36 OS=Homo sapiens OX=9606 GN=WDR36 PE=1 SV=1	Q8NI36	2	598.324	1	0.62	21.3083	40	0.000543	76103.4	62955.4	68110	76673.9	60657	69679
ATLDRQLNH	N-Term(TMT6plex)	E3 SUMO-protein ligase NSE2 OS=Homo sapiens OX=9606 GN=NSMCE2 PE=1 SV=2	Q96MF7	3	432.912	1	0.26	0	22	0.000543	149084	116184	147454	109558	86896	125490
SAQSFFENK	N-Term(TMT6plex); K9(TMT6plex)	ATP-dependent zinc metalloprotease YME1L1 OS=Homo sapiens OX=9606 GN=YME1L1 PE=1 SV=2	Q96TA2	3	505.945	1	-0.8	0	28	0.000543	71429.4	63203	85230.8	68119.8	61397.4	73748
RVVDLLVIK	N-Term(TMT6plex); K9(TMT6plex)	NADH dehydrogenase [ubiquinone] 1 alpha subcomplex subunit 6 OS=Homo sapiens OX=9606 GN=NDUFA6 PE=1 SV=4	P56556	3	505.013	1	-0.17	16.274	37	0.000543	85286.1	66318	80519	74572.8	79641.7	74583.6
KLNPQQFEV	N-Term(TMT6plex); K1(TMT6plex)	Dolichyl-diphosphooligosaccharide--protein glycosyltransferase subunit STT3A OS=Homo sapiens OX=9606 GN=STT3A PE=1 SV=2	P46977	2	780.962	1	1.31	0	29	0.000543	217781	152580	211725	168181	144968	182525
TENNDHINL	N-Term(TMT6plex)	Small ubiquitin-related modifier 2 OS=Homo sapiens OX=9606 GN=SUMO2 PE=1 SV=3	P61956	2	649.83	1	-0.53	12.5315	25	0.000543	191638	153535	200982	163548	129823	187421
AEFLPDPSAL	N-Term(TMT6plex)	BRISC and BRCA1-A complex member 2 OS=Homo sapiens OX=9606 GN=BABAM2 PE=1 SV=2	Q9NXR7	2	644.853	1	0.68	21.3702	34	0.000543	31126.3	32014.9	28932.5	31799	24499	29412.5
SLLGGNIRL	N-Term(TMT6plex)	Long-chain-fatty-acid--CoA ligase 3 OS=Homo sapiens OX=9606 GN=ACSL3 PE=1 SV=3	O95573	2	586.373	1	3.11	2.98487	31	0.000543	383546	322766	337866	284417	255824	301090
GTNVNMPVSK	N-Term(TMT6plex); K10(TMT6plex)	YTH domain-containing family protein 1 OS=Homo sapiens OX=9606 GN=YTHDF1 PE=1 SV=1	Q9BYJ9	2	752.931	1	-0.17	0	32	0.000543	61693.7	47332.3	62911	61980.5	57432.6	73553.3
SMVDVVMLL	N-Term(TMT6plex); M2(Oxidation); M7(Oxidation)	Large proline-rich protein BAG6 OS=Homo sapiens OX=9606 GN=BAG6 PE=1 SV=2	P46379	2	634.348	1	3.25	29.7644	29	0.000543	23344.6	20125.6	25510	17113.6	17276.7	20072.2
YLAPHVRTL	N-Term(TMT6plex)	COP9 signalosome complex subunit 1 OS=Homo sapiens OX=9606 GN=GPS1 PE=1 SV=4	Q13098	3	433.597	1	-0.56	4.71787	32	0.000543	94843.9	78453.9	65886.5	73203	60112.6	75999.6
KEVEQFTQV	N-Term(TMT6plex); K1(TMT6plex)	NADH dehydrogenase [ubiquinone] 1 beta subcomplex subunit 10 OS=Homo sapiens OX=9606 GN=NDUFB10 PE=1 SV=3	O96000	2	783.451	1	0.41	7.45582	37	0.000543	43514.7	37393.3	36275.4	38628	35394.4	32933.6
RTQNVLGEK	N-Term(TMT6plex); K9(TMT6plex)	40S ribosomal protein S3 OS=Homo sapiens OX=9606 GN=RPS3 PE=1 SV=2	P23396	2	751.957	1	0.45	0	41	0.000543	144762	128758	123879	124015	106474	135557
VADTVARVL	N-Term(TMT6plex)	Serine/threonine-protein kinase PLK2 OS=Homo sapiens OX=9606 GN=PLK2 PE=1 SV=3	Q9NYY3	2	586.865	1	2.38	0	37	0.000543	162085	137034	136558	134562	110457	157163
KESSTVFEL	N-Term(TMT6plex); K1(TMT6plex)	Elongin-B OS=Homo sapiens OX=9606 GN=ELOB PE=1 SV=1	Q15370	2	749.433	1	0.9	2.53303	19	0.000543	241199	193475	229606	231344	170830	214833
MMVGDLLEV	N-Term(TMT6plex); M1(Oxidation); M2(Oxidation)	Lysine-specific demethylase 5A OS=Homo sapiens OX=9606 GN=KDM5A PE=1 SV=3	P29375	2	634.328	1	0.18	15.8027	31	0.000543	17149.5	17616.4	18962.7	13373.2	13379.7	17595.6
GLATDVQTV	N-Term(TMT6plex)	Proteasome subunit beta type-3 OS=Homo sapiens OX=9606 GN=PSMB3 PE=1 SV=2	P49720	2	566.824	1	-0.61	0.497977	63	0.000543	5742856	4.27091e+06	4.81425e+06	5.24693e+06	3.79345e+06	4901096
SILEHQIQV	N-Term(TMT6plex)	DNA replication licensing factor MCM4 OS=Homo sapiens OX=9606 GN=MCM4 PE=1 SV=5	P33991	2	648.381	1	1.83	0	35	0.000543	170431	152290	155541	146170	131014	154216
ATLDQFYDK	N-Term(TMT6plex); K9(TMT6plex)	TELO2-interacting protein 1 homolog OS=Homo sapiens OX=9606 GN=TTI1 PE=1 SV=3	O43156	2	779.929	1	-0.78	0	24	0.000543	51818	47260.1	52026.3	52276.5	39765.1	62089.2
VVMRDPNTK	N-Term(TMT6plex); K9(TMT6plex)	Heterogeneous nuclear ribonucleoprotein A1 OS=Homo sapiens OX=9606 GN=HNRNPA1 PE=1 SV=5	Q32P51; P09651	3	506.634	2	0.03	0	17	0.000543	589097	462380	541131	509670	418817	554593
STASEPLSH	N-Term(TMT6plex)	Lysosomal-trafficking regulator OS=Homo sapiens OX=9606 GN=LYST PE=1 SV=3	Q99698	2	579.305	1	2.78	0	31	0.000543	64779.7	55582	72289.3	56135.7	44943.5	63516.3
ALMDSSSSL	N-Term(TMT6plex); M3(Oxidation)	Meckelin OS=Homo sapiens OX=9606 GN=TMEM67 PE=1 SV=2	Q5HYA8	2	578.292	1	-0.32	0	35	0.000543	84007.8	73299.2	83799.1	73218.7	69227.1	84551.3
LLHQEGAKMAV	N-Term(TMT6plex); K8(TMT6plex); M9(Oxidation)	Catenin beta-1 OS=Homo sapiens OX=9606 GN=CTNNB1 PE=1 SV=1	P35222	3	557.661	1	1.8	0	26	0.000543	101580	68431.5	96810.2	81897.1	73950.8	88622.2
GEADPSIQL	N-Term(TMT6plex)	HEAT repeat-containing protein 6 OS=Homo sapiens OX=9606 GN=HEATR6 PE=1 SV=1	Q6AI08	2	579.813	1	-1.98	18.0973	32	0.000543	99473.6	92053.1	110363	103981	79207.9	111815
SLQELLIQV	N-Term(TMT6plex)	Pecanex-like protein 4 OS=Homo sapiens OX=9606 GN=PCNX4 PE=1 SV=4	Q63HM2	2	636.393	1	1.77	0	28	0.000543	12161.4	9915.19	6650.2	7661.7	5782.13	10763.8
KLDESIYDV	N-Term(TMT6plex); K1(TMT6plex)	Striatin-3 OS=Homo sapiens OX=9606 GN=STRN3 PE=1 SV=3	Q13033	2	770.438	1	0.84	0	31	0.000543	82453.1	70199	83600.9	68119.4	63596.2	83435.5
KLADQYPHL	N-Term(TMT6plex); K1(TMT6plex)	Transcription factor SOX-10 OS=Homo sapiens OX=9606 GN=SOX10 PE=1 SV=1	P56693; P57073; P48436	3	514.973	3	-0.07	0	27	0.000543	146996	130119	157248	114812	126851	140148
ALMADMVYV	N-Term(TMT6plex); M3(Oxidation); M6(Oxidation)	U5 small nuclear ribonucleoprotein 200 kDa helicase OS=Homo sapiens OX=9606 GN=SNRNP200 PE=1 SV=2	O75643	2	637.321	1	-1.02	20.9517	37	0.000543	41610.1	39827.3	38548.1	42770.4	30986	47005.2
AILETAPKEV	N-Term(TMT6plex); K8(TMT6plex)	Ribosome-binding protein 1 OS=Homo sapiens OX=9606 GN=RRBP1 PE=1 SV=5	Q9P2E9	2	764.973	1	2.66	0	27	0.000543	104237	97529.9	126049	113396	96761.1	107158
RLLGTEFQV	N-Term(TMT6plex)	Membrane-associated transporter protein OS=Homo sapiens OX=9606 GN=SLC45A2 PE=1 SV=2	Q9UMX9	2	646.382	1	-0.96	0	31	0.000543	446958	378286	375046	345001	264947	367217
RLLGTEFQV	N-Term(TMT6plex)	Membrane-associated transporter protein OS=Homo sapiens OX=9606 GN=SLC45A2 PE=1 SV=2	Q9UMX9	2	646.379	1	-5.22	0	30	0.000543	3130985	2.6389e+06	2560070	2448802	1822898	2654144
RQLEEEGITFV	N-Term(TMT6plex)	SEC14-like protein 1 OS=Homo sapiens OX=9606 GN=SEC14L1 PE=1 SV=2	Q92503	2	775.423	1	-2.29	7.74556	37	0.000543	37025.1	37113.8	38723.7	38192.3	33966.5	35449
GLLEIVTSV	N-Term(TMT6plex)	HEAT repeat-containing protein 5B OS=Homo sapiens OX=9606 GN=HEATR5B PE=1 SV=2	Q9P2D3	2	580.361	1	1.15	8.60711	38	0.000543	39269.7	40825.9	34520.7	27560.8	31014	30689.6
SIFDGRVVAK	N-Term(TMT6plex); K10(TMT6plex)	Calcium load-activated calcium channel OS=Homo sapiens OX=9606 GN=TMCO1 PE=1 SV=2	Q9UM00	3	517.32	1	0.08	0	24	0.000543	14418220	10876125	12836346	12002578	10383667	11942104
SAMEVVPAL	N-Term(TMT6plex); M3(Oxidation)	F-box only protein 21 OS=Homo sapiens OX=9606 GN=FBXO21 PE=2 SV=2	O94952	2	581.322	1	-1.12	20.9232	38	0.000543	50611.3	32312.8	49002.4	34855.8	28026.3	36736
ALMDSSSSL	N-Term(TMT6plex)	Meckelin OS=Homo sapiens OX=9606 GN=TMEM67 PE=1 SV=2	Q5HYA8	2	570.294	1	-1.25	0	37	0.000543	47721.8	48041.1	48455.9	62979.1	44287.5	55187.6
RIIDVVYNA	N-Term(TMT6plex)	40S ribosomal protein S8 OS=Homo sapiens OX=9606 GN=RPS8 PE=1 SV=2	P62241	2	646.382	1	0.17	0	36	0.000543	299135	195976	241255	205304	166916	248501
STEPPYSQK	N-Term(TMT6plex); K9(TMT6plex)	Elongation factor 1-alpha 1 OS=Homo sapiens OX=9606 GN=EEF1A1 PE=1 SV=1	P68104; Q5VTE0	2	747.912	2	-2.33	0	44	0.000543	367252	274889	313622	272100	256774	278434
SLAEGLRTV	N-Term(TMT6plex)	2'-5'-oligoadenylate synthase 3 OS=Homo sapiens OX=9606 GN=OAS3 PE=1 SV=3	Q9Y6K5	2	587.853	1	-0.76	2.77285	30	0.000543	720567	563829	621948	590411	434914	648700
ALVVQVAEA	N-Term(TMT6plex)	Beta-hexosaminidase subunit beta OS=Homo sapiens OX=9606 GN=HEXB PE=1 SV=3	P07686	2	564.85	1	8.5	25.8475	26	0.000543	111210	104980	104509	103916	88745.3	107372
WVDETLSSV	N-Term(TMT6plex)	E3 ubiquitin-protein ligase UBR5 OS=Homo sapiens OX=9606 GN=UBR5 PE=1 SV=2	O95071	2	632.833	1	-2.87	24.7618	42	0.000543	31713.5	22844.3	19349.8	24586.3	24466	29082.8
ILFGHENRV	N-Term(TMT6plex)	Guanine nucleotide-binding protein subunit beta-5 OS=Homo sapiens OX=9606 GN=GNB5 PE=1 SV=2	O14775	3	438.589	1	-0.24	14.609	25	0.000543	331441	259936	276281	263564	210290	260786
REIGGIKEL	N-Term(TMT6plex); K7(TMT6plex)	Zinc finger FYVE domain-containing protein 16 OS=Homo sapiens OX=9606 GN=ZFYVE16 PE=1 SV=3	Q7Z3T8	3	491.644	1	-0.77	0	16	0.000543	1.48377e+06	1101460	1.34291e+06	1.2124e+06	1.1258e+06	1.2967e+06
KLIQESPTV	N-Term(TMT6plex); K1(TMT6plex)	Centrosomal protein of 57 kDa OS=Homo sapiens OX=9606 GN=CEP57 PE=1 SV=2	Q86XR8	2	736.96	1	2.08	0	27	0.000543	176954	147481	151906	121787	96377	92434.9
YMMPVNSEV	N-Term(TMT6plex); M2(Oxidation)	Kinetochore protein Nuf2 OS=Homo sapiens OX=9606 GN=NUF2 PE=1 SV=2	Q9BZD4	2	657.816	1	-1.95	27.2242	41	0.000543	89143	77829.7	80038	81346.2	75388.2	74611.8
GEVDFQEYV	N-Term(TMT6plex)	Protein S100-A1 OS=Homo sapiens OX=9606 GN=S100A1 PE=1 SV=2	P23297	2	657.824	1	-0.64	29.8877	27	0.000543	52657.4	42363.2	50705.4	35053	41934.2	48328.1
RQIPYTMMK	N-Term(TMT6plex); M7(Oxidation); M8(Oxidation); K9(TMT6plex)	Phosphate carrier protein, mitochondrial OS=Homo sapiens OX=9606 GN=SLC25A3 PE=1 SV=2	Q00325	3	553.309	1	-1.93	14.5105	30	0.000543	335150	271636	289812	259201	265014	283136
NLLTHIENV	N-Term(TMT6plex)	PHD finger protein 20-like protein 1 OS=Homo sapiens OX=9606 GN=PHF20L1 PE=1 SV=2	A8MW92	2	641.371	1	-1.75	0	46	0.000543	81799.3	62811.5	65615.1	60895.4	47413.5	66204.4
RQIPYTMMK	N-Term(TMT6plex); M7(Oxidation); M8(Oxidation); K9(TMT6plex)	Phosphate carrier protein, mitochondrial OS=Homo sapiens OX=9606 GN=SLC25A3 PE=1 SV=2	Q00325	3	553.309	1	-1.93	17.694	32	0.000543	320265	248426	264320	287188	242511	274824
AAVPDEIPPLEGDEDASRMEEVD	N-Term(TMT6plex)	Heat shock protein HSP 90-beta OS=Homo sapiens OX=9606 GN=HSP90AB1 PE=1 SV=4	P08238	3	905.104	1	9.68	28.8765	26	0.000543	17430.6	14322	19773.4	13642.3	12370.1	12548.5
ALNEKLVNL	N-Term(TMT6plex); K5(TMT6plex)	Eukaryotic translation initiation factor 3 subunit F OS=Homo sapiens OX=9606 GN=EIF3F PE=1 SV=1	O00303	2	736.47	1	4.82	16.9895	18	0.000543	1.56257e+06	1.26594e+06	1.35891e+06	1.25753e+06	1116735	1.34657e+06
GELSLPVHL	N-Term(TMT6plex)	Uncharacterized protein C1orf112 OS=Homo sapiens OX=9606 GN=C1orf112 PE=1 SV=1	Q9NSG2	2	597.358	1	0.42	12.5215	20	0.000543	14843.6	18402.7	15777.1	20046.8	13971.1	16149.3
ALDTSNVMV	N-Term(TMT6plex); M8(Oxidation)	Inverted formin-2 OS=Homo sapiens OX=9606 GN=INF2 PE=1 SV=2	Q27J81	2	597.814	1	-1.88	0	48	0.000543	69655.3	52791.1	62002.7	59835.3	47987	60801.7
ALDTSNVMV	N-Term(TMT6plex); M8(Oxidation)	Inverted formin-2 OS=Homo sapiens OX=9606 GN=INF2 PE=1 SV=2	Q27J81	2	597.815	1	-1.68	0	35	0.000543	62848.6	53084.9	62943	56415	52351.8	63850.9
ALATLIHQV	N-Term(TMT6plex)	COP9 signalosome complex subunit 7a OS=Homo sapiens OX=9606 GN=COPS7A PE=1 SV=1	Q9UBW8	2	597.874	1	0.41	9.3133	32	0.000543	158966	120218	119155	120688	90914.4	126696
AEGPGETVL	N-Term(TMT6plex)	39S ribosomal protein L44, mitochondrial OS=Homo sapiens OX=9606 GN=MRPL44 PE=1 SV=1	Q9H9J2	2	551.302	1	-2.32	16.8474	28	0.000543	63304.9	63771.9	60032.6	61086.7	48582.7	67574.9
AVVEFLTSV	N-Term(TMT6plex)	Ribonuclease 3 OS=Homo sapiens OX=9606 GN=DROSHA PE=1 SV=2	Q9NRR4	2	597.353	1	1.14	8.56512	46	0.000543	18937.8	22400.5	20514.5	16614.7	15690	17529.6
ALDDFSISV	N-Term(TMT6plex)	WD repeat-containing protein 36 OS=Homo sapiens OX=9606 GN=WDR36 PE=1 SV=1	Q8NI36	2	598.325	1	2.15	10.3616	46	0.000543	78765.3	61117.1	66430.7	77325.5	63096.7	79701.3
ALSELATAV	N-Term(TMT6plex)	Protein C1orf43 OS=Homo sapiens OX=9606 GN=C1orf43 PE=2 SV=1	Q9BWL3	2	552.329	1	-0.58	10.8615	41	0.000543	26416.9	33540.7	29017.3	28357.1	16208.2	30552.8
GFIQSLAQFLGA	N-Term(TMT6plex)	Nck-associated protein 1-like OS=Homo sapiens OX=9606 GN=NCKAP1L PE=1 SV=3	P55160	2	740.925	1	4.11	0	28	0.000543	561474	476991	536983	549760	470975	394384
SVISTDPLKR	N-Term(TMT6plex); K9(TMT6plex)	Fanconi anemia group A protein OS=Homo sapiens OX=9606 GN=FANCA PE=1 SV=2	O15360	3	525.326	1	-1.95	21.9538	19	0.000543	255340	225001	243454	220155	210936	229408
KQVEEIFNL	N-Term(TMT6plex); K1(TMT6plex)	General transcription factor II-I OS=Homo sapiens OX=9606 GN=GTF2I PE=1 SV=2	P78347	2	789.469	1	0.1	0	41	0.000543	110321	87417.1	101877	91026.1	78154.6	90857.4
AETLLSSLL	N-Term(TMT6plex)	Protein OS-9 OS=Homo sapiens OX=9606 GN=OS9 PE=1 SV=1	Q13438	2	588.358	1	0.37	0	38	0.000543	3910.39					3436.52
KQVEEIFNL	N-Term(TMT6plex); K1(TMT6plex)	General transcription factor II-I OS=Homo sapiens OX=9606 GN=GTF2I PE=1 SV=2	P78347	2	789.469	1	0.79	0	33	0.000543	122496	95759.2	102340	86562.3	86497.8	107160
RETVSEESNVL	N-Term(TMT6plex)	Elongation factor 2 OS=Homo sapiens OX=9606 GN=EEF2 PE=1 SV=4	P13639	2	746.397	1	1.05	3.35226	32	0.000543	43562.9	50864.1	47056.4	50308.2	34797.5	48496.4
RLIQESPTL	N-Term(TMT6plex)	Lysophospholipid acyltransferase 5 OS=Homo sapiens OX=9606 GN=LPCAT3 PE=1 SV=1	Q6P1A2	2	643.388	1	0.88	3.97449	28	0.000543	141552	131615	149216	124171	97187.3	114571
KEQTVQYIL	N-Term(TMT6plex); K1(TMT6plex)	V-type proton ATPase subunit H OS=Homo sapiens OX=9606 GN=ATP6V1H PE=1 SV=1	Q9UI12	2	790.476	1	-0.61	0	26	0.000543	125299	94743	117368	104081	87564.5	117996
YLDVVQSNV	N-Term(TMT6plex)	Ubiquitin-conjugating enzyme E2 variant 3 OS=Homo sapiens OX=9606 GN=UEVLD PE=1 SV=2	Q8IX04	2	633.349	1	-2.31	0	42	0.000543	86620.9	76663.6	88522.9	87508.9	68687.7	81985.6
QLYSVDVTL	N-Term(TMT6plex)	Zinc finger protein RFP OS=Homo sapiens OX=9606 GN=TRIM27 PE=1 SV=1	P14373	2	633.861	1	0.96	9.12175	33	0.000543	25078.6	22345.9	23623.3	22822.5	15508	25711.1
ATPEQVGKMK	N-Term(TMT6plex); K8(TMT6plex); K10(TMT6plex)	X-ray repair cross-complementing protein 6 OS=Homo sapiens OX=9606 GN=XRCC6 PE=1 SV=2	P12956	3	592.694	1	1.06	0	25	0.000543	263091	230850	283809	247471	211380	255814
KLIDGQVIQL	N-Term(TMT6plex); K1(TMT6plex)	Zinc finger protein 143 OS=Homo sapiens OX=9606 GN=ZNF143 PE=1 SV=2	P52747	3	529.009	1	3.11	12.5048	42	0.000543	15382.9	13823.2	13754.1	10269	13450.2	13726.7
FLLALEPEL	N-Term(TMT6plex)	Dolichyl-diphosphooligosaccharide--protein glycosyltransferase subunit 1 OS=Homo sapiens OX=9606 GN=RPN1 PE=1 SV=1	P04843	2	637.386	1	3	0	35	0.000543	8199.28	6106.78	4190.2	3541.96		5179.92
LADPENRQL	N-Term(TMT6plex)	Beta-1-syntrophin OS=Homo sapiens OX=9606 GN=SNTB1 PE=1 SV=3	Q13884	2	642.86	1	0.99	0	34	0.000543	346801	286455	295661	286783	205591	304118
SLMSSLTSI	N-Term(TMT6plex); M3(Oxidation)	Sodium/glucose cotransporter 1 OS=Homo sapiens OX=9606 GN=SLC5A1 PE=1 SV=1;Solute carrier family 5 member 4 OS=Homo sapiens OX=9606 GN=SLC5A4 PE=1 SV=1	P13866; Q9NY91	2	592.326	2	0.36	0	35	0.000543	23611.6	23276.3	34620	27701.2	17521.9	33530.4
AAFDGGFTV	N-Term(TMT6plex)	Lon protease homolog 2, peroxisomal OS=Homo sapiens OX=9606 GN=LONP2 PE=1 SV=1	Q86WA8	2	557.291	1	-1.96	18.5758	46	0.000543	80061.8	85023	72210.4	63631.2	60238.6	78220.1
SLFDLNFQA	N-Term(TMT6plex)	NAD(P)H dehydrogenase [quinone] 1 OS=Homo sapiens OX=9606 GN=NQO1 PE=1 SV=1	P15559	2	642.347	1	2.63	0	52	0.000543	253959	215399	239653	233239	188479	209998
YLGDVSERV	N-Term(TMT6plex)	Coatomer subunit alpha OS=Homo sapiens OX=9606 GN=COPA PE=1 SV=2	P53621	2	633.848	1	0.39	25.7464	31	0.000543	167617	125860	148327	132169	96107.1	152873
SMLEDVQRA	N-Term(TMT6plex); M2(Oxidation)	RNA-binding protein 28 OS=Homo sapiens OX=9606 GN=RBM28 PE=1 SV=3	Q9NW13	2	647.337	1	0.49	10.489	18	0.000543	293838	242642	281880	272452	199475	278138
ALATLIHQV	N-Term(TMT6plex)	COP9 signalosome complex subunit 7a OS=Homo sapiens OX=9606 GN=COPS7A PE=1 SV=1	Q9UBW8	2	597.874	1	0.61	16.575	34	0.000543	129873	107840	116616	103837	93244.7	138641
REEGTPLTL	N-Term(TMT6plex)	Nucleolar complex protein 2 homolog OS=Homo sapiens OX=9606 GN=NOC2L PE=1 SV=4	Q9Y3T9	2	622.856	1	-0.31	0	26	0.000543	271650	231592	257919	236167	173571	249792
SEIEYYAML	N-Term(TMT6plex); M8(Oxidation)	60S ribosomal protein L30 OS=Homo sapiens OX=9606 GN=RPL30 PE=1 SV=2	P62888	2	682.338	1	2.27	21.625	37	0.000543	44189.4	34695.9	38455.6	35623.9	30163.5	28077.2
SEVMGEPHL	N-Term(TMT6plex); M4(Oxidation)	Proteasome maturation protein OS=Homo sapiens OX=9606 GN=POMP PE=1 SV=1	Q9Y244	2	622.312	1	-2.4	0	36	0.000543	88281.8	95372.9	84264.3	91210.6	67911.3	93934.9
GLIPIHADPRL	N-Term(TMT6plex)	DNA-directed RNA polymerases I and III subunit RPAC1 OS=Homo sapiens OX=9606 GN=POLR1C PE=1 SV=1	O15160	3	477.627	1	-0.1	20.2475	24	0.000543	28308.5	31863	30892.8	26674.6	22655.5	30633
SEVMGEPHL	N-Term(TMT6plex); M4(Oxidation)	Proteasome maturation protein OS=Homo sapiens OX=9606 GN=POMP PE=1 SV=1	Q9Y244	2	622.313	1	-0.74	0	34	0.000543	118027	119970	113449	103306	83348.2	109448
AEIDSIHQL	N-Term(TMT6plex)	Syntaxin-18 OS=Homo sapiens OX=9606 GN=STX18 PE=1 SV=1	Q9P2W9	2	627.848	1	0.29	0	34	0.000543	107239	92821.6	88190.9	98031.9	74108	80637
AMLGTHTMEV	N-Term(TMT6plex); M8(Oxidation)	Melanocyte protein PMEL OS=Homo sapiens OX=9606 GN=PMEL PE=1 SV=2	P40967	2	667.836	1	0.11	0	28	0.000543	58078.4	57004.9	56629.7	42025.7	38880.8	64904.6
MVDGTLLLL	N-Term(TMT6plex); M1(Oxidation)	HLA class I histocompatibility antigen, alpha chain E OS=Homo sapiens OX=9606 GN=HLA-E PE=1 SV=4	P13747	2	610.363	1	1.23	0	41	0.000543	20492.6	13449.2	16684	13069.5	11424.6	22249.8
SLMDHTIPEV	N-Term(TMT6plex); M3(Oxidation)	Syntenin-1 OS=Homo sapiens OX=9606 GN=SDCBP PE=1 SV=1	O00560	2	693.861	1	0.73	8.53899	25	0.000543	49872.8	51829.5	40072.1	43423.4	32332	46171.6
ALQEVLKTA	N-Term(TMT6plex); K7(TMT6plex)	40S ribosomal protein S12 OS=Homo sapiens OX=9606 GN=RPS12 PE=1 SV=3	P25398	2	715.951	1	-2.34	0	33	0.000543	192586	157133	180196	162488	139008	169960
SLHDAIMIV	N-Term(TMT6plex); M7(Oxidation)	T-complex protein 1 subunit eta OS=Homo sapiens OX=9606 GN=CCT7 PE=1 SV=2	Q99832	2	622.349	1	-1.04	0	36	0.000543	122669	104204	114751	107269	98187.5	111298
ALLDWVTSV	N-Term(TMT6plex)	Microtubule-actin cross-linking factor 1, isoforms 1/2/3/5 OS=Homo sapiens OX=9606 GN=MACF1 PE=1 SV=4	Q9UPN3	2	616.858	1	0.48	0	48	0.000543	10000.7	5097.68	9323.86	6774.88	9667.02	7088.98
FLSKQQASQVL	N-Term(TMT6plex); K4(TMT6plex)	Vitamin K-dependent protein S OS=Homo sapiens OX=9606 GN=PROS1 PE=1 SV=1	P07225	3	569.679	1	1.69	22.4268	22	0.000543	56749.9	38642.5	60980	39425.8	30972.4	46458.6
ALLDWVTSV	N-Term(TMT6plex)	Microtubule-actin cross-linking factor 1, isoforms 1/2/3/5 OS=Homo sapiens OX=9606 GN=MACF1 PE=1 SV=4	Q9UPN3	2	616.858	1	-0.11	0	51	0.000543	11180.6	8549.42	10368.6	8244.77	4653.8	6423.98
AEIDSIHQL	N-Term(TMT6plex)	Syntaxin-18 OS=Homo sapiens OX=9606 GN=STX18 PE=1 SV=1	Q9P2W9	2	627.849	1	0.49	0	35	0.000543	91112.6	86266.4	86084.9	83065.2	77570	97074.8
GTVRIGVAK	N-Term(TMT6plex); K9(TMT6plex)	Multiple PDZ domain protein OS=Homo sapiens OX=9606 GN=MPDZ PE=1 SV=2	O75970	3	453.634	1	-0.69	0	15	0.000543	1.31508e+06	1.0132e+06	1.20251e+06	1.11808e+06	999446	1.17061e+06
VILPTVHEV	N-Term(TMT6plex)	Protein DENND6A OS=Homo sapiens OX=9606 GN=DENND6A PE=1 SV=1	Q8IWF6	2	618.382	1	-0.05	0	39	0.000543	182041	148013	157777	146763	124106	165756
AAFDGRHSQTL	N-Term(TMT6plex)	Melanoma antigen preferentially expressed in tumors OS=Homo sapiens OX=9606 GN=PRAME PE=1 SV=1	P78395	3	477.921	1	-4.03	19.0973	28	0.000543	291468	269458	274323	260755	225528	298476
GEITGEVRM	N-Term(TMT6plex)	Filamin-A OS=Homo sapiens OX=9606 GN=FLNA PE=1 SV=4	P21333	2	610.827	1	-3.36	0	33	0.000543	198217	181556	170146	156700	155451	186861
REEGTPLTL	N-Term(TMT6plex)	Nucleolar complex protein 2 homolog OS=Homo sapiens OX=9606 GN=NOC2L PE=1 SV=4	Q9Y3T9	2	622.859	1	4.69	3.89122	28	0.000543	268589	192435	243353	220810	189828	221072
GEITGEVRM	N-Term(TMT6plex)	Filamin-A OS=Homo sapiens OX=9606 GN=FLNA PE=1 SV=4	P21333	2	610.828	1	-2.36	0	33	0.000543	131568	113082	122424	118260	98911.5	124536
RVIGTLEEV	N-Term(TMT6plex)	Ran GTPase-activating protein 1 OS=Homo sapiens OX=9606 GN=RANGAP1 PE=1 SV=1	P46060	2	622.874	1	-0.03	0	40	0.000543	1.28196e+06	980009	1.1237e+06	1.03734e+06	703080	1.04183e+06
SEVDINTTL	N-Term(TMT6plex)	Exportin-4 OS=Homo sapiens OX=9606 GN=XPO4 PE=1 SV=2	Q9C0E2	2	610.831	1	-1.41	0	28	0.000543	97844.5	73298.5	88113.3	72695.4	69204.8	85218.8
RVIGTLEEV	N-Term(TMT6plex)	Ran GTPase-activating protein 1 OS=Homo sapiens OX=9606 GN=RANGAP1 PE=1 SV=1	P46060	2	622.874	1	0.17	0	31	0.000543	638403	448147	509362	498390	347426	505402
KLIANNTTV	N-Term(TMT6plex); K1(TMT6plex)	Actin-like protein 6A OS=Homo sapiens OX=9606 GN=ACTL6A PE=1 SV=1	O96019	2	716.45	1	-0.64	0	45	0.000543	92013.6	69801.6	94063.7	74182.5	71425.4	88574.3
SLFEGTWYL	N-Term(TMT6plex)	Hydroxymethylglutaryl-CoA synthase, cytoplasmic OS=Homo sapiens OX=9606 GN=HMGCS1 PE=1 SV=2	Q01581	2	672.854	1	-2.31	9.05806	41	0.000543	12063.3	4569.12	7014.75	7259.54	7420.25	6414.81
ALLSEVIQL	N-Term(TMT6plex)	Neuronal membrane glycoprotein M6-b OS=Homo sapiens OX=9606 GN=GPM6B PE=1 SV=2	Q13491	2	607.879	1	-3.39	10.1965	43	0.000543	35955	32684.9	31812.8	32310.8	31383.2	30781.7
GSSSPLYSK	N-Term(TMT6plex); K9(TMT6plex)	Neuron navigator 2 OS=Homo sapiens OX=9606 GN=NAV2 PE=1 SV=3	Q8IVL1	2	692.398	1	0.6	16.1072	42	0.000543	557919	458143	482908	465812	417978	431025
YSDDIPHAL	N-Term(TMT6plex)	Eukaryotic translation initiation factor 3 subunit E OS=Homo sapiens OX=9606 GN=EIF3E PE=1 SV=1	P60228	2	630.326	1	-1.19	23.5833	27	0.000543	193232	154259	180062	166183	127733	188203
SLKVSNDGP	N-Term(TMT6plex); K3(TMT6plex)	Melanocyte protein PMEL OS=Homo sapiens OX=9606 GN=PMEL PE=1 SV=2	P40967	2	687.904	1	0.58	0	27	0.000543	192086	187037	185880	144758	113658	150176
AMAEMVLQV	N-Term(TMT6plex); M2(Oxidation)	Condensin complex subunit 1 OS=Homo sapiens OX=9606 GN=NCAPD2 PE=1 SV=3	Q15021	2	618.831	1	1.52	24.99	32	0.000543	25930.1	29204.3	29728.1	27817.3	23304.8	29382
ATAELIMSR	N-Term(TMT6plex); M7(Oxidation)	Transmembrane protein 147 OS=Homo sapiens OX=9606 GN=TMEM147 PE=1 SV=1	Q9BVK8	2	618.845	1	-0.01	0	41	0.000543	331792	239658	251610	248868	194069	276635
VILPTVHEV	N-Term(TMT6plex)	Protein DENND6A OS=Homo sapiens OX=9606 GN=DENND6A PE=1 SV=1	Q8IWF6	2	618.381	1	-1.63	11.326	39	0.000543	160001	119796	151113	115432	110827	133567
SLYDYNPNL	N-Term(TMT6plex)	Eukaryotic translation initiation factor 3 subunit C-like protein OS=Homo sapiens OX=9606 GN=EIF3CL PE=1 SV=1	B5ME19; Q99613	2	664.34	2	0.09	17.5267	38	0.000543	1.03984e+06	685290	719603	770615	632487	747753
GTFLEGVAK	N-Term(TMT6plex); K9(TMT6plex)	NADH dehydrogenase [ubiquinone] 1 alpha subcomplex subunit 11 OS=Homo sapiens OX=9606 GN=NDUFA11 PE=1 SV=3	Q86Y39	3	460.615	1	-0.6	0	38	0.000543	45677.9	34433.2	54928.8	50850.8	40162.9	37827.6
TESQVVITL	N-Term(TMT6plex)	Protein SGT1 homolog OS=Homo sapiens OX=9606 GN=SUGT1 PE=1 SV=3	Q9Y2Z0	2	609.859	1	-3.01	16.5658	49	0.000543	32911.1	24308	30532.2	16239	16619.5	30861.9
SYFPEITHI	N-Term(TMT6plex)	Tyrosine-protein kinase JAK1 OS=Homo sapiens OX=9606 GN=JAK1 PE=1 SV=2	P23458	2	668.36	1	-1.53	17.6835	45	0.000543	49551.8	36387.2	42112.5	38623.9	35940	35793.4
ALIGDFLIGA	N-Term(TMT6plex)	Gamma-tubulin complex component 2 OS=Homo sapiens OX=9606 GN=TUBGCP2 PE=1 SV=2	Q9BSJ2	2	609.869	1	0.5	0	50	0.000543			3917	3758.47
RPSGPSKAL	N-Term(TMT6plex); K7(TMT6plex)	Coatomer subunit delta OS=Homo sapiens OX=9606 GN=ARCN1 PE=1 SV=1	P48444	3	457.623	1	2.82	2.11367	19	0.000543	1.22481e+06	940799	1.08375e+06	1.07575e+06	901964	1107482
GLLPLLHRA	N-Term(TMT6plex)	Protein farnesyltransferase subunit beta OS=Homo sapiens OX=9606 GN=FNTB PE=1 SV=1	P49356	3	406.934	1	-1.7	0	35	0.000543	11696	12467.4	12050.3	13021.2	10838.5	12959
TLWYRAPEV	N-Term(TMT6plex)	Cyclin-dependent kinase 6 OS=Homo sapiens OX=9606 GN=CDK6 PE=1 SV=1	P11802; Q00534	2	682.381	2	-1.81	18.6319	18	0.000543	229347	201411	223170	190695	150594	223221
AEFEDLDSLL	N-Term(TMT6plex)	Eukaryotic translation initiation factor 4B OS=Homo sapiens OX=9606 GN=EIF4B PE=1 SV=2	P23588	2	690.862	1	4.54	23.5445	38	0.000543	5294.16	8686.7	5244.19	4970.44	8501.89	6524.31
GLLPLLHRA	N-Term(TMT6plex)	Protein farnesyltransferase subunit beta OS=Homo sapiens OX=9606 GN=FNTB PE=1 SV=1	P49356	3	406.934	1	-0.8	4.71713	34	0.000543	14198.8	6998.66	15443.5	10587.2	11532.2	14169.7
SLMDHTIPEV	N-Term(TMT6plex)	Syntenin-1 OS=Homo sapiens OX=9606 GN=SDCBP PE=1 SV=1	O00560	2	685.864	1	0.86	15.0394	30	0.000543	55566.5	55370.3	51647.1	41448.4	42065.2	49566.6
RLQEDPPVGV	N-Term(TMT6plex)	Ubiquitin-conjugating enzyme E2 B OS=Homo sapiens OX=9606 GN=UBE2B PE=1 SV=1	P63146	2	669.883	1	0.53	0	34	0.000543	115359	108450	118618	124961	100124	127646
TLADLVHHV	N-Term(TMT6plex)	Transformation/transcription domain-associated protein OS=Homo sapiens OX=9606 GN=TRRAP PE=1 SV=3	Q9Y4A5	2	617.362	1	1.16	0	36	0.000543	68135.3	64224.9	74246.6	68061.8	45954.8	69433.1
AVDVSPLRR	N-Term(TMT6plex)	40S ribosomal protein S5 OS=Homo sapiens OX=9606 GN=RPS5 PE=1 SV=4	P46782	3	414.589	1	-0.77	23.1192	28	0.000543	76718.8	72685.5	82492.3	73585.9	70276.9	106081
GVFEGHTSK	N-Term(TMT6plex); K9(TMT6plex)	Zinc finger protein 106 OS=Homo sapiens OX=9606 GN=ZNF106 PE=1 SV=1	Q9H2Y7	3	473.936	1	-3.45	29.3432	17	0.000543	360321	318902	379317	334385	310857	372530
KIGEGTYGV	N-Term(TMT6plex); K1(TMT6plex)	Cyclin-dependent kinase 1 OS=Homo sapiens OX=9606 GN=CDK1 PE=1 SV=3	P24941; P06493; Q00526	2	691.409	3	1.23	0	47	0.000543	869143	690112	818119	790491	671480	817322
SMYDGLLQA	N-Term(TMT6plex); M2(Oxidation)	Transient receptor potential cation channel subfamily V member 2 OS=Homo sapiens OX=9606 GN=TRPV2 PE=1 SV=1	Q9Y5S1	2	621.815	1	-0.73	24.7961	41	0.000543	142870	117923	133106	118021	100682	143422
GEEILITVL	N-Term(TMT6plex)	Eukaryotic translation initiation factor 5A-1 OS=Homo sapiens OX=9606 GN=EIF5A PE=1 SV=2	Q6IS14; P63241	2	608.374	2	0.72	0	53	0.000543	108519	80421.1	98515.9	90163.7	93719.6	101364
NSDPNLHLL	N-Term(TMT6plex)	Protein Niban 2 OS=Homo sapiens OX=9606 GN=NIBAN2 PE=1 SV=3	Q96TA1	2	626.348	1	-0.95	0	37	0.000543	99597.2	73894	80151.7	85681.3	64631.1	88843.5
GEVPFNHEIL	N-Term(TMT6plex)	COP9 signalosome complex subunit 6 OS=Homo sapiens OX=9606 GN=COPS6 PE=1 SV=1	Q7L5N1	2	692.376	1	-1.58	4.93595	44	0.000543	121666	99636.9	100442	101286	86552.5	109748
STLDGVSRK	N-Term(TMT6plex); K9(TMT6plex)	Kanadaptin OS=Homo sapiens OX=9606 GN=SLC4A1AP PE=1 SV=1	Q9BWU0	3	474.288	1	-2.03	0	24	0.000543	216603	185677	211999	203786	170803	203720
SMTLAIHEI	N-Term(TMT6plex); M2(Oxidation)	Sphingolipid delta(4)-desaturase DES1 OS=Homo sapiens OX=9606 GN=DEGS1 PE=1 SV=1	O15121	2	630.347	1	0.29	0	33	0.000543	137351	113875	122967	108857	85867.6	107888
ASSHVPIQK	N-Term(TMT6plex); K9(TMT6plex)	Cullin-4B OS=Homo sapiens OX=9606 GN=CUL4B PE=1 SV=4	Q13620	3	475.626	1	1.53	0	35	0.000543	1.02195e+06	970935	1.0558e+06	1018101	938818	1.07318e+06
TMADQIVTV	N-Term(TMT6plex); M2(Oxidation)	Syntaxin-binding protein 3 OS=Homo sapiens OX=9606 GN=STXBP3 PE=1 SV=2	O00186	2	611.83	1	-1.18	0	42	0.000543	61043.6	56471.2	52253.6	54884.4	48822.1	73994.9
SSSEPVHAK	N-Term(TMT6plex); K9(TMT6plex)	Nucleolar complex protein 3 homolog OS=Homo sapiens OX=9606 GN=NOC3L PE=1 SV=1	Q8WTT2	3	467.271	1	2.64	0	28	0.000543	183075	169144	198576	173602	136199	188382
LLLGQLVEV	N-Term(TMT6plex)	Mitochondrial potassium channel ATP-binding subunit OS=Homo sapiens OX=9606 GN=ABCB8 PE=1 SV=3	Q9NUT2	2	606.891	1	-1.37	0	57	0.000543	11402.7		8473.75	4195.99		6032.24
SEVMGEPHL	N-Term(TMT6plex)	Proteasome maturation protein OS=Homo sapiens OX=9606 GN=POMP PE=1 SV=1	Q9Y244	2	614.316	1	0.28	0	50	0.000543	759588	681218	757782	628759	496759	781907
RAAEPLLTL	N-Term(TMT6plex)	Nuclear export mediator factor NEMF OS=Homo sapiens OX=9606 GN=NEMF PE=1 SV=4	O60524	2	606.881	1	2.16	15.96	26	0.000543	76562.7	45849	70083.1	58547.1	40299.9	61364.5
ATDYPLIAR	N-Term(TMT6plex)	Ras association domain-containing protein 2 OS=Homo sapiens OX=9606 GN=RASSF2 PE=1 SV=1	P50749	2	624.861	1	-0.83	0	35	0.000543	188250	170635	169422	185191	156953	165716
YGTDAIIYL	N-Term(TMT6plex)	[Pyruvate dehydrogenase (acetyl-transferring)] kinase isozyme 4, mitochondrial OS=Homo sapiens OX=9606 GN=PDK4 PE=1 SV=1	Q16654	2	629.35	1	-0.41	17.0585	36	0.000543	32984.2	23597	26171	29768.7	25859.4	24004.6
SEHGINIDL	N-Term(TMT6plex)	Protein SON OS=Homo sapiens OX=9606 GN=SON PE=1 SV=4	P18583	2	613.833	1	0.34	0	45	0.000543	89467.5	68906.3	90114.1	77163.3	73686.1	80382.1
TLADVLYHV	N-Term(TMT6plex)	Set1/Ash2 histone methyltransferase complex subunit ASH2 OS=Homo sapiens OX=9606 GN=ASH2L PE=1 SV=1	Q9UBL3	2	630.361	1	-3.43	14.5831	47	0.000543	95266.7	70990.8	88205.4	83440.2	68760.4	97301.3
SLVDWTVSL	N-Term(TMT6plex)	Two pore calcium channel protein 2 OS=Homo sapiens OX=9606 GN=TPCN2 PE=1 SV=2	Q8NHX9	2	624.856	1	0.54	0	37	0.000543	27608.4	11330.4	17136.9	19822.1	17358.8	23973.5
STFDHPELVKL	N-Term(TMT6plex); K10(TMT6plex)	T-complex protein 1 subunit beta OS=Homo sapiens OX=9606 GN=CCT2 PE=1 SV=4	P78371	3	582.002	1	-8.01	0	27	0.000543	141649	125234	138941	112549	111523	113694
VLYDQPRHV	N-Term(TMT6plex)	Mediator of RNA polymerase II transcription subunit 12 OS=Homo sapiens OX=9606 GN=MED12 PE=1 SV=4	Q93074	3	452.593	1	1.22	14.1361	29	0.000543	74834.3	61623.1	77843	60922.2	59273.1	76518.5
GLAEDSPKM	N-Term(TMT6plex); K8(TMT6plex)	E3 ubiquitin-protein ligase RNF213 OS=Homo sapiens OX=9606 GN=RNF213 PE=1 SV=3	Q63HN8	2	703.391	1	-1.01	0	30	0.000543	172917	176479	178544	173759	147050	195446
YGTDAIIYL	N-Term(TMT6plex)	[Pyruvate dehydrogenase (acetyl-transferring)] kinase isozyme 4, mitochondrial OS=Homo sapiens OX=9606 GN=PDK4 PE=1 SV=1	Q16654	2	629.351	1	1.44	10.0989	33	0.000543	18938.7	22541.6	29419.7	19574.3	7703.37	19554.2
FISEFEHRV	N-Term(TMT6plex)	26S proteasome non-ATPase regulatory subunit 13 OS=Homo sapiens OX=9606 GN=PSMD13 PE=1 SV=2	Q9UNM6	3	464.92	1	-2.3	0	25	0.000543	21808.2	18118.1	11315.8	16886.2	10990.6	13272.5
GLWEQENHL	N-Term(TMT6plex)	KATNB1-like protein 1 OS=Homo sapiens OX=9606 GN=KATNBL1 PE=1 SV=1	Q9H079	2	677.851	1	-0.21	29.2333	24	0.000543	47792.6	55682.8	47277.8	37258.2	44893.1	52623.5
IDSGSSAAQLPQK	N-Term(TMT6plex); K13(TMT6plex)	Syndecan-3 OS=Homo sapiens OX=9606 GN=SDC3 PE=1 SV=2	O75056	3	587.336	1	-0.4	0	23	0.000543	55028.9	45776.3	55232.5	57947.2	43368.2	54018.2
SEHGINIDL	N-Term(TMT6plex)	Protein SON OS=Homo sapiens OX=9606 GN=SON PE=1 SV=4	P18583	2	613.833	1	0.04	0	50	0.000543	77467.4	75459.9	87614.3	75363.8	61960	85649.7
GVMPSHFSR	N-Term(TMT6plex)	40S ribosomal protein S19 OS=Homo sapiens OX=9606 GN=RPS19 PE=1 SV=2	P39019	3	416.223	1	-2.76	26.8911	19	0.000543	387119	398629	420741	383200	435702	440267
WVDETLSSV	N-Term(TMT6plex)	E3 ubiquitin-protein ligase UBR5 OS=Homo sapiens OX=9606 GN=UBR5 PE=1 SV=2	O95071	2	632.835	1	0.02	24.4151	43	0.0007446	48609.3			46928.4		44725
RTGPPMGSR	N-Term(TMT6plex)	Eukaryotic translation initiation factor 4H OS=Homo sapiens OX=9606 GN=EIF4H PE=1 SV=5	Q15056	3	396.556	1	2.52	0	26	0.0007446	77996.1	82067.3	90239.6	60454.1	59337.3	77286.2
GLADITQQL	N-Term(TMT6plex)	Cyclin-dependent kinase 12 OS=Homo sapiens OX=9606 GN=CDK12 PE=1 SV=2	Q9NYV4	2	594.345	1	-0.86	0	47	0.0007446	88658	54377.3	66063	71913.7	56914.5	59299.3
ALSDSIHTV	N-Term(TMT6plex)	PR domain zinc finger protein 4 OS=Homo sapiens OX=9606 GN=PRDM4 PE=1 SV=3	Q9UKN5	2	586.329	1	-0.62	0	46	0.0007446	294780	216101	239881	225972	215192	266121
GEVPFNHEIL	N-Term(TMT6plex)	COP9 signalosome complex subunit 6 OS=Homo sapiens OX=9606 GN=COPS6 PE=1 SV=1	Q7L5N1	2	692.378	1	1.25	13.1817	35	0.0007446	108903	89475.6	82695	89843.8	75706.2	99901.9
TAMDVVYAL	N-Term(TMT6plex); M3(Oxidation)	Histone H4 OS=Homo sapiens OX=9606 GN=H4C1 PE=1 SV=2	P62805	2	614.328	1	-0.12	20.3329	34	0.0007446	27438.9	25874.4	33351.5	23639.6	16743.2	25784.2
TLADLVHHV	N-Term(TMT6plex)	Transformation/transcription domain-associated protein OS=Homo sapiens OX=9606 GN=TRRAP PE=1 SV=3	Q9Y4A5	2	617.36	1	-1.51	0	35	0.0007446	59115.7	62046.2	57487.6	56246.4	49667.7	55972
SIFDGRVVAK	N-Term(TMT6plex); K10(TMT6plex)	Calcium load-activated calcium channel OS=Homo sapiens OX=9606 GN=TMCO1 PE=1 SV=2	Q9UM00	3	517.321	1	0.67	2.0437	24	0.0007446	8.44826e+06	6.45338e+06	7.53756e+06	7325472	6.11611e+06	7001871
LVDTHSK	N-Term(TMT6plex); K7(TMT6plex)	Vimentin OS=Homo sapiens OX=9606 GN=VIM PE=1 SV=4	P08670	3	419.923	1	-1.28	0	30	0.0007446	372517	392460	459219	327060	241160	314246
GSYSSHISSK	N-Term(TMT6plex); K10(TMT6plex)	Zinc finger E-box-binding homeobox 1 OS=Homo sapiens OX=9606 GN=ZEB1 PE=1 SV=2	P37275; O60315	3	504.281	2	1.55	3.41698	22	0.0007446	238115	219966	254772	252597	212149	227249
GLADITQQL	N-Term(TMT6plex)	Cyclin-dependent kinase 12 OS=Homo sapiens OX=9606 GN=CDK12 PE=1 SV=2	Q9NYV4	2	594.345	1	-0.96	0	44	0.0007446	71034	60746.4	60871.3	60471.5	45750.9	66084.1
KIGEGTYGV	N-Term(TMT6plex); K1(TMT6plex)	Cyclin-dependent kinase 1 OS=Homo sapiens OX=9606 GN=CDK1 PE=1 SV=3	P24941; P06493; Q00526	2	691.408	3	-0.09	0	41	0.0007446	844128	659333	689326	682819	604278	710808
YALDLSTFL	N-Term(TMT6plex)	Radiation-inducible immediate-early gene IEX-1 OS=Homo sapiens OX=9606 GN=IER3 PE=1 SV=4	P46695	2	636.356	1	-3.01	0	42	0.0007446
ATMATSGSARK	N-Term(TMT6plex); M3(Oxidation); K11(TMT6plex)	Eukaryotic initiation factor 4A-III OS=Homo sapiens OX=9606 GN=EIF4A3 PE=1 SV=4	P38919	3	518.963	1	3.85	17.3873	21	0.0007446	366302	276473	343330	306462	251295	312507
GLSETILAV	N-Term(TMT6plex)	Nuclear pore complex protein Nup155 OS=Homo sapiens OX=9606 GN=NUP155 PE=1 SV=1	O75694	2	566.344	1	-1.26	2.75777	44	0.0007446	22953	19053.7	23875.9	23142.6	15014.5	23756.7
ASSHVPIQK	N-Term(TMT6plex); K9(TMT6plex)	Cullin-4B OS=Homo sapiens OX=9606 GN=CUL4B PE=1 SV=4	Q13620	3	475.626	1	0.31	6.53995	33	0.0007446	922394	769241	843896	787041	799316	872880
AQYEHDLEVA	N-Term(TMT6plex)	GTP-binding nuclear protein Ran OS=Homo sapiens OX=9606 GN=RAN PE=1 SV=3	P62826	2	702.355	1	1.44	0	26	0.0007446	54721.6	56333.5	61479.9	53930.9	45751.9	55935
KLNPQQFEV	N-Term(TMT6plex); K1(TMT6plex)	Dolichyl-diphosphooligosaccharide--protein glycosyltransferase subunit STT3A OS=Homo sapiens OX=9606 GN=STT3A PE=1 SV=2	P46977	2	780.963	1	3.03	0	30	0.0007446	169007	122702	154556	141304	103209	146916
KLDEHIAYL	N-Term(TMT6plex); K1(TMT6plex)	DNA excision repair protein ERCC-6-like OS=Homo sapiens OX=9606 GN=ERCC6L PE=1 SV=1	Q2NKX8	3	520.645	1	-0.22	0	22	0.0007446	52562	49244.9	51598	49878.1	46568	48426.9
GTFLEGVAK	N-Term(TMT6plex); K9(TMT6plex)	NADH dehydrogenase [ubiquinone] 1 alpha subcomplex subunit 11 OS=Homo sapiens OX=9606 GN=NDUFA11 PE=1 SV=3	Q86Y39	3	460.613	1	-3.45	0	43	0.0007446	89393.1	65637.9	78146.6	68508.8	74718.1	84091.5
SEEPAGQIL	N-Term(TMT6plex)	Serine/arginine repetitive matrix protein 2 OS=Homo sapiens OX=9606 GN=SRRM2 PE=1 SV=2	Q9UQ35	2	586.821	1	-1.87	0	23	0.0007446	208362	178819	201808	188676	183306	180153
KESTLHLVL	N-Term(TMT6plex); K1(TMT6plex)	Ubiquitin-40S ribosomal protein S27a OS=Homo sapiens OX=9606 GN=RPS27A PE=1 SV=2	P62987; P62979; P0CG47; P0CG48	3	499.985	4	0.68	3.15144	29	0.0007446	159995	122220	121478	116971	135360	162090
GLNDFIQKI	N-Term(TMT6plex); K8(TMT6plex)	Serine/threonine-protein kinase Sgk1 OS=Homo sapiens OX=9606 GN=SGK1 PE=1 SV=2	O00141	3	502.642	1	1.74	0	34	0.0007446
TEIGKDVIGL	N-Term(TMT6plex); K5(TMT6plex)	Coatomer subunit alpha OS=Homo sapiens OX=9606 GN=COPA PE=1 SV=2	P53621	2	751.964	1	0.69	0	24	0.0007446	547427	436565	456535	430713	397452	477711
SLYEMVSRV	N-Term(TMT6plex); M5(Oxidation)	FACT complex subunit SSRP1 OS=Homo sapiens OX=9606 GN=SSRP1 PE=1 SV=1	Q08945	2	664.857	1	-0.99	0	29	0.0007446	216277	178623	202849	166324	145694	170206
ATLNVSTTR	N-Term(TMT6plex)	Ankyrin repeat domain-containing protein 10 OS=Homo sapiens OX=9606 GN=ANKRD10 PE=1 SV=2	Q9NXR5	2	596.349	1	1.36	0	16	0.0007446	140178	118590	126596	130642	90546.3	123633
ASQLVGIEK	N-Term(TMT6plex); K9(TMT6plex)	Ubiquitin-conjugating enzyme E2 T OS=Homo sapiens OX=9606 GN=UBE2T PE=1 SV=1	Q9NPD8	3	468.294	1	0.08	0	38	0.0007446	163701	142336	159978	147261	143193	154504
KLSDLQTQL	N-Term(TMT6plex); K1(TMT6plex)	DNA-directed RNA polymerase II subunit RPB3 OS=Homo sapiens OX=9606 GN=POLR2C PE=1 SV=2	P19387	2	752.463	1	2.55	0	20	0.0007446	103715	89784.8	99754.3	91649.3	69967.4	89065.9
ASQLVGIEK	N-Term(TMT6plex); K9(TMT6plex)	Ubiquitin-conjugating enzyme E2 T OS=Homo sapiens OX=9606 GN=UBE2T PE=1 SV=1	Q9NPD8	3	468.294	1	-0.05	0	28	0.0007446	77614.9	65980.9	74924.7	77538.7	65092.7	79935.6
FLFGEVHKA	N-Term(TMT6plex); K8(TMT6plex)	Protein MCM10 homolog OS=Homo sapiens OX=9606 GN=MCM10 PE=1 SV=2	Q7L590	3	502.632	1	-4.53	0	22	0.0007446	99903.3	81856.6	97910.7	85684.1	72540.3	103578
SEEPPGTEL	N-Term(TMT6plex)	Selenocysteine insertion sequence-binding protein 2 OS=Homo sapiens OX=9606 GN=SECISBP2 PE=1 SV=2	Q96T21	2	594.302	1	-1.46	0	43	0.0007446	74771.1	67630.4	67554.4	57444.5	56891.1	77981.2
ALFDAQAQV	N-Term(TMT6plex)	Non-receptor tyrosine-protein kinase TYK2 OS=Homo sapiens OX=9606 GN=TYK2 PE=1 SV=3	P29597	2	596.332	1	-0.98	0	36	0.0007446	29609	34927.2	37087.6	34870	26580.4	44884.7
GEIDGNKVTL	N-Term(TMT6plex); K7(TMT6plex)	Nucleolin OS=Homo sapiens OX=9606 GN=NCL PE=1 SV=3	P19338	2	752.443	1	0.77	0	19	0.0007446	3.47622e+06	2770127	3.21618e+06	2.96914e+06	2.75939e+06	3.24514e+06
VMDSKIVQV	N-Term(TMT6plex); K5(TMT6plex)	Importin subunit alpha-5 OS=Homo sapiens OX=9606 GN=KPNA1 PE=1 SV=3	O15131; O60684; P52294	2	738.948	3	1.67	0	16	0.0007446	1.19838e+06	1.04216e+06	1.11981e+06	934019	856833	1.08299e+06
KLDYGQHVV	N-Term(TMT6plex); K1(TMT6plex)	Eukaryotic initiation factor 4A-III OS=Homo sapiens OX=9606 GN=EIF4A3 PE=1 SV=4	P38919	3	506.301	1	-0.17	0	21	0.0007446	238481	197549	183472	175428	176679	212599
DYQALRTSI	N-Term(TMT6plex)	Clathrin heavy chain 1 OS=Homo sapiens OX=9606 GN=CLTC PE=1 SV=5	Q00610	2	648.361	1	-0.7	0	28	0.0007446	260381	222641	244327	214895	172738	219792
SLLPAIVEL	N-Term(TMT6plex)	Serine/threonine-protein phosphatase 2A 65 kDa regulatory subunit A beta isoform OS=Homo sapiens OX=9606 GN=PPP2R1B PE=1 SV=3	P30154; P30153	2	592.377	2	-2.39	0	45	0.0007446	19610.8	16468.4	18403.6	13909.6	15002.5	13484.8
QLAESVANV	N-Term(TMT6plex)	Epidermal growth factor receptor kinase substrate 8 OS=Homo sapiens OX=9606 GN=EPS8 PE=1 SV=1	Q12929	2	580.328	1	-2.42	0	40	0.0007446	58961.2	52681.7	54982.6	48829.9	42084.6	51610
ALMPVLNQV	N-Term(TMT6plex); M3(Oxidation)	Exosome complex component MTR3 OS=Homo sapiens OX=9606 GN=EXOSC6 PE=1 SV=1	Q5RKV6	2	615.362	1	2.63	0	30	0.0007446	42369.2	29805.3	39409.6	34358.8	33472.7	44359.8
GESAVGKSSL	N-Term(TMT6plex); K7(TMT6plex)	Ras-related protein Rab-5C OS=Homo sapiens OX=9606 GN=RAB5C PE=1 SV=2	P51148; P20339; P61020	2	696.909	3	1.14	0	23	0.0007446	379945	299123	309795	312950	298287	327864
GESAVGKSSL	N-Term(TMT6plex); K7(TMT6plex)	Ras-related protein Rab-5C OS=Homo sapiens OX=9606 GN=RAB5C PE=1 SV=2	P51148; P20339; P61020	2	696.908	3	-0.53	0	18	0.0007446	155454	134107	170615	136842	116355	159553
GEDGAGKTSL	N-Term(TMT6plex); K7(TMT6plex)	Cytoplasmic dynein 1 light intermediate chain 1 OS=Homo sapiens OX=9606 GN=DYNC1LI1 PE=1 SV=3	Q9Y6G9	2	696.891	1	0.27	0	18	0.0007446	272323	217609	231937	215868	210190	235702
KLDESIYDV	N-Term(TMT6plex); K1(TMT6plex)	Striatin-3 OS=Homo sapiens OX=9606 GN=STRN3 PE=1 SV=3	Q13033	2	770.437	1	-0.27	0	34	0.0007446	63678.8	57752.1	64161.1	58530.5	50243.7	61396.5
FNDPNAKEM	N-Term(TMT6plex); K7(TMT6plex); M9(Oxidation)	Zinc finger RNA-binding protein OS=Homo sapiens OX=9606 GN=ZFR PE=1 SV=2	Q96KR1	3	513.934	1	-0.99	0	20	0.0007446	108101	98938.5	110188	98039.8	89000.2	89623.7
AAAPPQEQK	N-Term(TMT6plex); K9(TMT6plex)	Polyadenylate-binding protein 4 OS=Homo sapiens OX=9606 GN=PABPC4 PE=1 SV=1	Q13310	2	699.41	1	-1.96	0	47	0.0007446	131226	98016.8	116479	113863	86406.4	131645
SSLNHIVEK	N-Term(TMT6plex); K9(TMT6plex)	Integrator complex subunit 3 OS=Homo sapiens OX=9606 GN=INTS3 PE=1 SV=1	Q68E01	3	495.632	1	-0.8	0	17	0.0007446	257752	236028	277769	254990	236574	271746
AVYEGHVSCV	N-Term(TMT6plex)	Myotrophin OS=Homo sapiens OX=9606 GN=MTPN PE=1 SV=2	P58546	2	646.829	1	0.13	14.47	31	0.0007446	53921.3	59843.7	67558.1	50578.1	44304.8	49900.2
GVYGDVHRV	N-Term(TMT6plex)	Polypyrimidine tract-binding protein 3 OS=Homo sapiens OX=9606 GN=PTBP3 PE=1 SV=2	O95758	3	410.898	1	-0.32	0	26	0.0007446	83900.1	67321.7	86301.9	72097.2	58339.9	75869.9
ATASPPRQK	N-Term(TMT6plex); K9(TMT6plex)	Serine/arginine repetitive matrix protein 2 OS=Homo sapiens OX=9606 GN=SRRM2 PE=1 SV=2	Q9UQ35	3	471.959	1	4.21	0	27	0.0007446	566970	473865	484497	464984	393707	493997
ATSAPEETK	N-Term(TMT6plex); K9(TMT6plex)	RNA helicase aquarius OS=Homo sapiens OX=9606 GN=AQR PE=1 SV=4	O60306	2	696.392	1	-1.13	0	44	0.0007446	176588	161175	189126	181912	144799	166126
AVIGADSVTLK	N-Term(TMT6plex); K11(TMT6plex)	U3 small nucleolar RNA-associated protein 6 homolog OS=Homo sapiens OX=9606 GN=UTP6 PE=2 SV=2	Q9NYH9	2	766.479	1	3.03	0	49	0.0007446	43278.5	39869.6	46426.6	41653.1	41688.7	50325.1
SLLSHVEQL	N-Term(TMT6plex)	Mitotic spindle assembly checkpoint protein MAD2B OS=Homo sapiens OX=9606 GN=MAD2L2 PE=1 SV=2	Q9UI95	2	627.865	1	-2.63	21.9061	35	0.0007446	109121	92394.7	99963.7	66122	57681.3	88742.2
SLFRVITEV	N-Term(TMT6plex)	Exostosin-2 OS=Homo sapiens OX=9606 GN=EXT2 PE=1 SV=1	Q93063	2	646.894	1	2.24	8.99785	16	0.0007446	433863	345529	385097	304263	271439	334059
VVVGDLVEV	N-Term(TMT6plex)	Sodium/potassium-transporting ATPase subunit alpha-1 OS=Homo sapiens OX=9606 GN=ATP1A1 PE=1 SV=1	P50993; P05023	2	579.353	2	0.65	9.65666	36	0.0007446	21348.2		18189.7
[truncated: 973 more rows]

## Sheet: F2.2
Sequence	Modifications	Master Protein Descriptions	Protein Accessions	Charge	mz in Da	Number of Proteins	Delta M in ppm	Isolation Interference in Percent	Ions Score	Percolator q-Value	126	127C	128N	129N	129C	130N	130C	131
[truncated: 5,650 more rows]

[truncated: 6 more sheets: F3.3, F4.4, F1.5, F2.6, F3.7, F4.8]
