# Supplementary material for: Quantitative Consequences of Protein Carriers in Immunopeptidomics and Tyrosine Phosphorylation MS2 Analyses
Source: Mol Cell Proteomics. 2021 May 28;20:100104. doi: 10.1016/j.mcpro.2021.100104 (PMC8240026; doi:10.1016/j.mcpro.2021.100104)
Supplement: Supplemental Table S2 [file mmc3.xlsx]

## Sheet: Summary
	Data type	File name-data sheet	Experimental dataset			*Filtration criteria: search engine rank =1, isolation interference ≤ 30%, ion score ≥ 15 and percolator q-value ≤ 0.05
	Unambiguous PSMs**	F5-1	PV-boost
	Ambiguous PSMs**	F5-2
	Analyzed dataset	F5-3
	Unambiguous PSMs*	F6-4	No-boost
	Ambiguous PSMs*	F6-5
	Analyzed dataset	F6-6
	Unambiguous PSMs*	F7-7	EGF-boost 250ms IT
	Ambiguous PSMs*	F7-8
	Analyzed dataset	F7-9
	Unambiguous PSMs*	F8-10	EGF-boost 500ms IT
	Ambiguous PSMs*	F8-11
	Analyzed dataset	F8-12
	File #	Filename	Description	Associated Pride files
	F5	A549_pTyr_noBoost.raw	TMT9-plex of A549 cells treated with EGF, no protein carrier	A549_pTyr_analyses.mzid
	F6	A549_pTyr_PVboost.raw	TMT10-plex of A549 cells treated with EGF, no protein carrier	A549_pTyr_analyses.mzML
	F7	A549_pTyr_9xEGFboost_250msIT.raw	TMT10-plex of A549 cells treated with EGF, 9x protein carrier, 250ms IT
	F8	A549_pTyr_9xEGFboost_500msIT.raw	TMT10-plex of A549 cells treated with EGF, 9x protein carrier, 500ms IT

## Sheet: F5.1
Sequence	Modifications	Number of Proteins	Master Protein Descriptions	Protein Accessions	Charge	Search Engine Rank	mz in Da	MHplus in Da	Delta M in ppm	Isolation Interference in Percent	Abundance 126	Abundance 127N	Abundance 127C	Abundance 128N	Abundance 128C	Abundance 129N	Abundance 129C	Abundance 130N	Abundance 130C	Abundance 131	Ions Score	ptmRS Isoform Confidence Probability	ptmRS Best Site Probabilities
DGTYIM	N-Term(TMT6plex); Y4(Phospho)	1	Zinc transporter 5 OS=Homo sapiens OX=9606 GN=SLC30A5 PE=1 SV=1	Q8TAD4	2	1	504.719	1008.43	0.62	0								1971.47		127516	22	1	Y4(Phospho): 100
DGTYIM	N-Term(TMT6plex); Y4(Phospho)	1	Zinc transporter 5 OS=Homo sapiens OX=9606 GN=SLC30A5 PE=1 SV=1	Q8TAD4	2	1	504.72	1008.43	0.74	0								2198.91		121976	21	1	Y4(Phospho): 100
SSISFY	N-Term(TMT6plex); Y6(Phospho)	1	Jupiter microtubule associated homolog 2 OS=Homo sapiens OX=9606 GN=JPT2 PE=1 SV=1	Q9H910	2	1	506.733	1012.46	0.16	0								18937.8		729558	31	1	Y6(Phospho): 100
SSISFY	N-Term(TMT6plex); Y6(Phospho)	1	Jupiter microtubule associated homolog 2 OS=Homo sapiens OX=9606 GN=JPT2 PE=1 SV=1	Q9H910	2	1	506.734	1012.46	1.84	6.8457								21406.1		1.7845e+06	29	1	Y6(Phospho): 100
SSISFY	N-Term(TMT6plex); Y6(Phospho)	1	Jupiter microtubule associated homolog 2 OS=Homo sapiens OX=9606 GN=JPT2 PE=1 SV=1	Q9H910	2	1	506.734	1012.46	1.84	0								21610.4		1.45456e+06	29	1	Y6(Phospho): 100
SSISFY	N-Term(TMT6plex); Y6(Phospho)	1	Jupiter microtubule associated homolog 2 OS=Homo sapiens OX=9606 GN=JPT2 PE=1 SV=1	Q9H910	2	1	506.734	1012.46	2.33	0								22950.7		1.14003e+06	27	1	Y6(Phospho): 100
LYSPAR	N-Term(TMT6plex); Y2(Phospho)	1	DEP domain-containing protein 7 OS=Homo sapiens OX=9606 GN=DEPDC7 PE=2 SV=1	Q96QD5	2	1	508.262	1015.52	-0.61	0								34134.4	4929.71	2.27419e+06	23	1	Y2(Phospho): 100
LYSPAR	N-Term(TMT6plex); Y2(Phospho)	1	DEP domain-containing protein 7 OS=Homo sapiens OX=9606 GN=DEPDC7 PE=2 SV=1	Q96QD5	2	1	508.262	1015.52	-0.31	2.91027								17173.2	2467.65	1355326	22	1	Y2(Phospho): 100
LYSPAR	N-Term(TMT6plex); Y2(Phospho)	1	DEP domain-containing protein 7 OS=Homo sapiens OX=9606 GN=DEPDC7 PE=2 SV=1	Q96QD5	2	1	508.262	1015.52	-0.31	2.61283								27582.2	4880.09	1569710	22	1	Y2(Phospho): 100
LYSPAR	N-Term(TMT6plex); Y2(Phospho)	1	DEP domain-containing protein 7 OS=Homo sapiens OX=9606 GN=DEPDC7 PE=2 SV=1	Q96QD5	2	1	508.262	1015.52	-0.25	0								71128.4	16420.7	5752893	22	1	Y2(Phospho): 100
LYSPAR	N-Term(TMT6plex); Y2(Phospho)	1	DEP domain-containing protein 7 OS=Homo sapiens OX=9606 GN=DEPDC7 PE=2 SV=1	Q96QD5	2	1	508.262	1015.52	-0.19	0								30097.4		2.51e+06	24	1	Y2(Phospho): 100
LYSPAR	N-Term(TMT6plex); Y2(Phospho)	1	DEP domain-containing protein 7 OS=Homo sapiens OX=9606 GN=DEPDC7 PE=2 SV=1	Q96QD5	2	1	508.262	1015.52	-0.07	0								71894.3		5837886	22	1	Y2(Phospho): 100
SYLAVR	N-Term(TMT6plex); Y2(Phospho)	1	Nucleolar protein 7 OS=Homo sapiens OX=9606 GN=NOL7 PE=1 SV=2	Q9UMY1	2	1	509.271	1017.54	2.3	8.01102								6526.74		347828	20	1	Y2(Phospho): 100
TALYSR	N-Term(TMT6plex); Y4(Phospho)	1	Transforming acidic coiled-coil-containing protein 2 OS=Homo sapiens OX=9606 GN=TACC2 PE=1 SV=3	O95359	2	1	510.26	1019.51	-0.65	5.50738								6221.77	1835.56	410853	22	1	Y4(Phospho): 100
TALYSR	N-Term(TMT6plex); Y4(Phospho)	1	Transforming acidic coiled-coil-containing protein 2 OS=Homo sapiens OX=9606 GN=TACC2 PE=1 SV=3	O95359	2	1	510.26	1019.51	-0.29	0								17906.8	1867.35	1.20173e+06	21	1	Y4(Phospho): 100
TALYSR	N-Term(TMT6plex); Y4(Phospho)	1	Transforming acidic coiled-coil-containing protein 2 OS=Homo sapiens OX=9606 GN=TACC2 PE=1 SV=3	O95359	2	1	510.26	1019.51	-0.11	0								11974.1	1883.32	970894	21	1	Y4(Phospho): 100
TALYSR	N-Term(TMT6plex); Y4(Phospho)	1	Transforming acidic coiled-coil-containing protein 2 OS=Homo sapiens OX=9606 GN=TACC2 PE=1 SV=3	O95359	2	1	510.26	1019.51	0.01	0								22351.4	3009.34	1.37713e+06	21	1	Y4(Phospho): 100
TALYSR	N-Term(TMT6plex); Y4(Phospho)	1	Transforming acidic coiled-coil-containing protein 2 OS=Homo sapiens OX=9606 GN=TACC2 PE=1 SV=3	O95359	2	1	510.26	1019.51	0.07	0								34133	4226.41	2352315	24	1	Y4(Phospho): 100
TALYSR	N-Term(TMT6plex); Y4(Phospho)	1	Transforming acidic coiled-coil-containing protein 2 OS=Homo sapiens OX=9606 GN=TACC2 PE=1 SV=3	O95359	2	1	510.26	1019.51	0.07	0								21556.9	2280.47	1.54214e+06	22	1	Y4(Phospho): 100
TALYSR	N-Term(TMT6plex); Y4(Phospho)	1	Transforming acidic coiled-coil-containing protein 2 OS=Homo sapiens OX=9606 GN=TACC2 PE=1 SV=3	O95359	2	1	510.26	1019.51	0.19	0								33559.9	5603.6	2483811	24	1	Y4(Phospho): 100
IYSPVR	N-Term(TMT6plex); Y2(Phospho)	1	Pleckstrin homology domain-containing family A member 6 OS=Homo sapiens OX=9606 GN=PLEKHA6 PE=1 SV=4	Q9Y2H5	2	1	522.278	1043.55	-0.99	0	1619.67							46022.6	5535.34	1.2644e+06	29	1	Y2(Phospho): 100
IYSPVR	N-Term(TMT6plex); Y2(Phospho)	1	Pleckstrin homology domain-containing family A member 6 OS=Homo sapiens OX=9606 GN=PLEKHA6 PE=1 SV=4	Q9Y2H5	2	1	522.278	1043.55	-0.41	7.98192								41631.7	4909.5	1.54979e+06	23	1	Y2(Phospho): 100
IYSPVR	N-Term(TMT6plex); Y2(Phospho)	1	Pleckstrin homology domain-containing family A member 6 OS=Homo sapiens OX=9606 GN=PLEKHA6 PE=1 SV=4	Q9Y2H5	2	1	522.278	1043.55	0.41	0	3400.85							29597.6	2454.32	1.86118e+06	18	1	Y2(Phospho): 100
IYSPVR	N-Term(TMT6plex); Y2(Phospho)	1	Pleckstrin homology domain-containing family A member 6 OS=Homo sapiens OX=9606 GN=PLEKHA6 PE=1 SV=4	Q9Y2H5	2	1	522.279	1043.55	0.88	2.23401	2557.58					2558.56		30431.1	7091.45	1.75898e+06	29	1	Y2(Phospho): 100
AELSYR	N-Term(TMT6plex); Y5(Phospho)	1	Src substrate cortactin OS=Homo sapiens OX=9606 GN=CTTN PE=1 SV=2	Q14247	2	1	524.257	1047.51	-0.32	11.2841						3451.01		44373.5	6367.53	2.66773e+06	18	1	Y5(Phospho): 100
EYEVSI	N-Term(TMT6plex); Y2(Phospho)	2	Seizure 6-like protein OS=Homo sapiens OX=9606 GN=SEZ6L PE=1 SV=1	Q9BYH1; Q6UXD5	2	1	524.743	1048.48	-0.56	0			3660.92					9457.96		694304	39	1	Y2(Phospho): 100
EYEVSI	N-Term(TMT6plex); Y2(Phospho)	2	Seizure 6-like protein OS=Homo sapiens OX=9606 GN=SEZ6L PE=1 SV=1	Q9BYH1; Q6UXD5	2	1	524.743	1048.48	-0.56	0								6959.04		451995	39	1	Y2(Phospho): 100
EYEVSI	N-Term(TMT6plex); Y2(Phospho)	2	Seizure 6-like protein OS=Homo sapiens OX=9606 GN=SEZ6L PE=1 SV=1	Q9BYH1; Q6UXD5	2	1	524.744	1048.48	-0.33	0								8045.73		394866	42	1	Y2(Phospho): 100
EYEVSI	N-Term(TMT6plex); Y2(Phospho)	2	Seizure 6-like protein OS=Homo sapiens OX=9606 GN=SEZ6L PE=1 SV=1	Q9BYH1; Q6UXD5	2	1	524.744	1048.48	-0.09	4.72276	3616.31							9956.44	3745.38	615194	42	1	Y2(Phospho): 100
EYEVSI	N-Term(TMT6plex); Y2(Phospho)	2	Seizure 6-like protein OS=Homo sapiens OX=9606 GN=SEZ6L PE=1 SV=1	Q9BYH1; Q6UXD5	2	1	524.744	1048.48	0.14	10.1598								2314.47	1497	227189	37	1	Y2(Phospho): 100
EYEVSI	N-Term(TMT6plex); Y2(Phospho)	2	Seizure 6-like protein OS=Homo sapiens OX=9606 GN=SEZ6L PE=1 SV=1	Q9BYH1; Q6UXD5	2	1	524.744	1048.48	0.96	11.6502								4758.82		270966	38	1	Y2(Phospho): 100
EYEVSI	N-Term(TMT6plex); Y2(Phospho)	2	Seizure 6-like protein OS=Homo sapiens OX=9606 GN=SEZ6L PE=1 SV=1	Q9BYH1; Q6UXD5	2	1	524.745	1048.48	1.65	0								2548.62		141986	36	1	Y2(Phospho): 100
DYSGFR	N-Term(TMT6plex); Y2(Phospho)	1	La-related protein 4 OS=Homo sapiens OX=9606 GN=LARP4 PE=1 SV=3	Q71RC2	2	1	527.234	1053.46	-0.48	0				1391.09				8400.15	1648.05	453245	23	1	Y2(Phospho): 100
DYSGFR	N-Term(TMT6plex); Y2(Phospho)	1	La-related protein 4 OS=Homo sapiens OX=9606 GN=LARP4 PE=1 SV=3	Q71RC2	2	1	527.234	1053.46	0.68	0	1583.79					1596.73		11155.8	1542.63	520875	17	1	Y2(Phospho): 100
AYNLNR	N-Term(TMT6plex); Y2(Phospho)	1	Kinase D-interacting substrate of 220 kDa OS=Homo sapiens OX=9606 GN=KIDINS220 PE=1 SV=3	Q9ULH0	2	1	530.263	1059.52	0.02	9.89247								7070.37	1124.91	255147	18	1	Y2(Phospho): 100
AYNLNR	N-Term(TMT6plex); Y2(Phospho)	1	Kinase D-interacting substrate of 220 kDa OS=Homo sapiens OX=9606 GN=KIDINS220 PE=1 SV=3	Q9ULH0	2	1	530.264	1059.52	1.87	0								8101.04	2161.67	284806	19	1	Y2(Phospho): 100
ELVYAR	N-Term(TMT6plex); Y4(Phospho)	1	Sickle tail protein homolog OS=Homo sapiens OX=9606 GN=KIAA1217 PE=1 SV=2	Q5T5P2	2	1	530.276	1059.54	0.36	0								89890.9	20742.9	6390078	20	1	Y4(Phospho): 100
ELVYAR	N-Term(TMT6plex); Y4(Phospho)	1	Sickle tail protein homolog OS=Homo sapiens OX=9606 GN=KIAA1217 PE=1 SV=2	Q5T5P2	2	1	530.276	1059.54	0.36	19.3586								34733	2176.47	1.76904e+06	20	1	Y4(Phospho): 100
ELVYAR	N-Term(TMT6plex); Y4(Phospho)	1	Sickle tail protein homolog OS=Homo sapiens OX=9606 GN=KIAA1217 PE=1 SV=2	Q5T5P2	2	1	530.276	1059.54	0.36	20.161								28305.6	3711.88	1.44725e+06	20	1	Y4(Phospho): 100
ELVYAR	N-Term(TMT6plex); Y4(Phospho)	1	Sickle tail protein homolog OS=Homo sapiens OX=9606 GN=KIAA1217 PE=1 SV=2	Q5T5P2	2	1	530.276	1059.54	0.48	7.50083								10733.5		688070	20	1	Y4(Phospho): 100
ELVYAR	N-Term(TMT6plex); Y4(Phospho)	1	Sickle tail protein homolog OS=Homo sapiens OX=9606 GN=KIAA1217 PE=1 SV=2	Q5T5P2	2	1	530.276	1059.54	0.6	0.814889						9429.29		113165	16703.8	7397181	20	1	Y4(Phospho): 100
ELVYAR	N-Term(TMT6plex); Y4(Phospho)	1	Sickle tail protein homolog OS=Homo sapiens OX=9606 GN=KIAA1217 PE=1 SV=2	Q5T5P2	2	1	530.277	1059.55	2.32	0								9282.38	1221.65	549958	19	1	Y4(Phospho): 100
AFAYER	N-Term(TMT6plex); Y4(Phospho)	1	Plakophilin-3 OS=Homo sapiens OX=9606 GN=PKP3 PE=1 SV=1	Q9Y446	2	1	533.252	1065.5	-0.02	7.24531								23435.2	6438.19	1.34193e+06	20	1	Y4(Phospho): 100
AFAYER	N-Term(TMT6plex); Y4(Phospho)	1	Plakophilin-3 OS=Homo sapiens OX=9606 GN=PKP3 PE=1 SV=1	Q9Y446	2	1	533.252	1065.5	-0.02	8.23625						1846.75		22029.9	3727.87	1.47065e+06	21	1	Y4(Phospho): 100
AFGSGYR	N-Term(TMT6plex); Y6(Phospho)	1	Eukaryotic translation initiation factor 4B OS=Homo sapiens OX=9606 GN=EIF4B PE=1 SV=2	P23588	2	1	533.749	1066.49	-0.38	0			1144.34					9667.38		511309	24	1	Y6(Phospho): 100
AFGSGYR	N-Term(TMT6plex); Y6(Phospho)	1	Eukaryotic translation initiation factor 4B OS=Homo sapiens OX=9606 GN=EIF4B PE=1 SV=2	P23588	2	1	533.75	1066.49	-0.03	0					1142.59	1530.19		15044.6	2165.64	765154	24	1	Y6(Phospho): 100
AFGSGYR	N-Term(TMT6plex); Y6(Phospho)	1	Eukaryotic translation initiation factor 4B OS=Homo sapiens OX=9606 GN=EIF4B PE=1 SV=2	P23588	2	1	533.75	1066.49	0.2	5.81168	2420.45	2334.9	3597.44	2628.73	2294.75	2594.09		27187.3	6340.27	1.97431e+06	24	1	Y6(Phospho): 100
AFGSGYR	N-Term(TMT6plex); Y6(Phospho)	1	Eukaryotic translation initiation factor 4B OS=Homo sapiens OX=9606 GN=EIF4B PE=1 SV=2	P23588	2	1	533.75	1066.49	0.2	8.76387	3361.88	1915.99	3085.73	3407.96				31394.8	5945.32	1862292	23	1	Y6(Phospho): 100
YEQAPR	N-Term(TMT6plex); Y1(Phospho)	1	Tight junction protein ZO-1 OS=Homo sapiens OX=9606 GN=TJP1 PE=1 SV=3	Q07157	2	1	536.754	1072.5	-1.58	0								4608.02		223333	34	1	Y1(Phospho): 100
YEQAPR	N-Term(TMT6plex); Y1(Phospho)	1	Tight junction protein ZO-1 OS=Homo sapiens OX=9606 GN=TJP1 PE=1 SV=3	Q07157	2	1	536.754	1072.5	-0.89	0								3709.31		203238	23	1	Y1(Phospho): 100
YEQAPR	N-Term(TMT6plex); Y1(Phospho)	1	Tight junction protein ZO-1 OS=Homo sapiens OX=9606 GN=TJP1 PE=1 SV=3	Q07157	2	1	536.754	1072.5	-0.89	0								3676.74		240108	32	1	Y1(Phospho): 100
YEQAPR	N-Term(TMT6plex); Y1(Phospho)	1	Tight junction protein ZO-1 OS=Homo sapiens OX=9606 GN=TJP1 PE=1 SV=3	Q07157	2	1	536.755	1072.5	-0.32	0						1030.21		4086.72		231858	27	1	Y1(Phospho): 100
AYEVQR	N-Term(TMT6plex); Y2(Phospho)	2	Signal-induced proliferation-associated 1-like protein 1 OS=Homo sapiens OX=9606 GN=SIPA1L1 PE=1 SV=4;Signal-induced proliferation-associated 1-like protein 3 OS=Homo sapiens OX=9606 GN=SIPA1L3 PE=1 SV=3	O43166; O60292	2	1	537.763	1074.52	-0.23	0								2185.08		196557	23	1	Y2(Phospho): 100
AYEVQR	N-Term(TMT6plex); Y2(Phospho)	2	Signal-induced proliferation-associated 1-like protein 1 OS=Homo sapiens OX=9606 GN=SIPA1L1 PE=1 SV=4;Signal-induced proliferation-associated 1-like protein 3 OS=Homo sapiens OX=9606 GN=SIPA1L3 PE=1 SV=3	O43166; O60292	2	1	537.763	1074.52	-0.01	0								3870.23		216220	25	1	Y2(Phospho): 100
VQAEYR	N-Term(TMT6plex); Y5(Phospho)	1	Kinase D-interacting substrate of 220 kDa OS=Homo sapiens OX=9606 GN=KIDINS220 PE=1 SV=3	Q9ULH0	2	1	537.764	1074.52	2.27	0								5324.84		193116	22	1	Y5(Phospho): 100
VQAEYR	N-Term(TMT6plex); Y5(Phospho)	1	Kinase D-interacting substrate of 220 kDa OS=Homo sapiens OX=9606 GN=KIDINS220 PE=1 SV=3	Q9ULH0	2	1	537.765	1074.52	4.08	16.806								3393.64		203321	25	1	Y5(Phospho): 100
YLDAER	N-Term(TMT6plex); Y1(Phospho)	1	Unconventional myosin-IXb OS=Homo sapiens OX=9606 GN=MYO9B PE=1 SV=3	Q13459	2	1	538.254	1075.5	-0.69	0								8452.26		507964	33	1	Y1(Phospho): 100
YLDAER	N-Term(TMT6plex); Y1(Phospho)	1	Unconventional myosin-IXb OS=Homo sapiens OX=9606 GN=MYO9B PE=1 SV=3	Q13459	2	1	538.255	1075.5	-0.35	0								12747.6	1661	732041	33	1	Y1(Phospho): 100
YLDAER	N-Term(TMT6plex); Y1(Phospho)	1	Unconventional myosin-IXb OS=Homo sapiens OX=9606 GN=MYO9B PE=1 SV=3	Q13459	2	1	538.255	1075.5	-0.01	0								30008.4		2257953	31	1	Y1(Phospho): 100
YLDAER	N-Term(TMT6plex); Y1(Phospho)	1	Unconventional myosin-IXb OS=Homo sapiens OX=9606 GN=MYO9B PE=1 SV=3	Q13459	2	1	538.255	1075.5	0.22	0								28087.2		2057047	29	1	Y1(Phospho): 100
YDNISR	N-Term(TMT6plex); Y1(Phospho)	1		Q96T68	2	1	538.752	1076.5	-0.81	0								4709.56		247993	20	1	Y1(Phospho): 100
YDNISR	N-Term(TMT6plex); Y1(Phospho)	1		Q96T68	2	1	538.752	1076.5	-0.36	0								5072.13	1848.71	406071	20	1	Y1(Phospho): 100
YDNISR	N-Term(TMT6plex); Y1(Phospho)	1		Q96T68	2	1	538.753	1076.5	0.55	16.3112								3897.7		232370	18	1	Y1(Phospho): 100
ALYEQR	N-Term(TMT6plex); Y3(Phospho)	1	Epidermal growth factor receptor kinase substrate 8 OS=Homo sapiens OX=9606 GN=EPS8 PE=1 SV=1	Q12929	2	1	544.77	1088.53	-0.25	0						9748.09		119473	19781.6	7207266	21	1	Y3(Phospho): 100
ALYEQR	N-Term(TMT6plex); Y3(Phospho)	1	Epidermal growth factor receptor kinase substrate 8 OS=Homo sapiens OX=9606 GN=EPS8 PE=1 SV=1	Q12929	2	1	544.771	1088.53	-0.14	0								7159.12		254344	21	1	Y3(Phospho): 100
ALYEQR	N-Term(TMT6plex); Y3(Phospho)	1	Epidermal growth factor receptor kinase substrate 8 OS=Homo sapiens OX=9606 GN=EPS8 PE=1 SV=1	Q12929	2	1	544.771	1088.53	-0.14	0.335938								75073.5	5605.3	4229643	21	1	Y3(Phospho): 100
ALYEQR	N-Term(TMT6plex); Y3(Phospho)	1	Epidermal growth factor receptor kinase substrate 8 OS=Homo sapiens OX=9606 GN=EPS8 PE=1 SV=1	Q12929	2	1	544.771	1088.53	0.08	0								92637.3	11199.4	6819009	22	1	Y3(Phospho): 100
ALYEQR	N-Term(TMT6plex); Y3(Phospho)	1	Epidermal growth factor receptor kinase substrate 8 OS=Homo sapiens OX=9606 GN=EPS8 PE=1 SV=1	Q12929	2	1	544.771	1088.53	0.08	0								111922	10339.4	6729424	21	1	Y3(Phospho): 100
ALYEQR	N-Term(TMT6plex); Y3(Phospho)	1	Epidermal growth factor receptor kinase substrate 8 OS=Homo sapiens OX=9606 GN=EPS8 PE=1 SV=1	Q12929	2	1	544.771	1088.53	0.08	0								127610	15543.4	7.03633e+06	22	1	Y3(Phospho): 100
GAELYAR	N-Term(TMT6plex); Y5(Phospho)	1	Synaptopodin OS=Homo sapiens OX=9606 GN=SYNPO PE=1 SV=2	Q8N3V7	2	1	544.771	1088.53	0.08	11.6294						1516.39		14229.8	1606.99	510180	19	1	Y5(Phospho): 100
NVVYER	N-Term(TMT6plex); Y4(Phospho)	1	Protein POF1B OS=Homo sapiens OX=9606 GN=POF1B PE=1 SV=3	Q8WVV4	2	1	544.771	1088.53	0.08	26.4667								16841.6	1750.68	1.11912e+06	18	1	Y4(Phospho): 100
ALYEQR	N-Term(TMT6plex); Y3(Phospho)	1	Epidermal growth factor receptor kinase substrate 8 OS=Homo sapiens OX=9606 GN=EPS8 PE=1 SV=1	Q12929	2	1	544.771	1088.53	0.2	0						5108.98		62045.8	7769.35	4.08656e+06	22	1	Y3(Phospho): 100
NVVYER	N-Term(TMT6plex); Y4(Phospho)	1	Protein POF1B OS=Homo sapiens OX=9606 GN=POF1B PE=1 SV=3	Q8WVV4	2	1	544.771	1088.53	0.2	3.38007								32601.1	3061.86	1.80998e+06	24	1	Y4(Phospho): 100
NVVYER	N-Term(TMT6plex); Y4(Phospho)	1	Protein POF1B OS=Homo sapiens OX=9606 GN=POF1B PE=1 SV=3	Q8WVV4	2	1	544.771	1088.53	0.2	21.6606								19709.8	2471.32	1.22747e+06	19	1	Y4(Phospho): 100
NVVYER	N-Term(TMT6plex); Y4(Phospho)	1	Protein POF1B OS=Homo sapiens OX=9606 GN=POF1B PE=1 SV=3	Q8WVV4	2	1	544.771	1088.53	0.64	2.45588								30386	5252.2	1.80431e+06	24	1	Y4(Phospho): 100
ALYEQR	N-Term(TMT6plex); Y3(Phospho)	1	Epidermal growth factor receptor kinase substrate 8 OS=Homo sapiens OX=9606 GN=EPS8 PE=1 SV=1	Q12929	2	1	544.771	1088.54	1.21	0								9016.08	1571.51	313889	20	1	Y3(Phospho): 100
NVVYER	N-Term(TMT6plex); Y4(Phospho)	1	Protein POF1B OS=Homo sapiens OX=9606 GN=POF1B PE=1 SV=3	Q8WVV4	2	1	544.771	1088.54	1.54	0							874.853	4815.25		235316	21	1	Y4(Phospho): 100
AILGSYR	N-Term(TMT6plex); Y6(Phospho)	1	Protein capicua homolog OS=Homo sapiens OX=9606 GN=CIC PE=1 SV=2	Q96RK0	2	1	544.788	1088.57	-2.17	26.551			1452.68	2045.46				14109.6	2641.38	618796	20	1	Y6(Phospho): 100
YSLEGGR	N-Term(TMT6plex); Y1(Phospho)	1	Ankyrin-2 OS=Homo sapiens OX=9606 GN=ANK2 PE=1 SV=4	Q01484	2	1	545.758	1090.51	-4.41	15.0892								5502.53	1096.58	269136	23	1	Y1(Phospho): 100
YSLEGGR	N-Term(TMT6plex); Y1(Phospho)	1	Ankyrin-2 OS=Homo sapiens OX=9606 GN=ANK2 PE=1 SV=4	Q01484	2	1	545.759	1090.51	-1.83	19.5601								8046.92		258201	27	1	Y1(Phospho): 100
YSLEGGR	N-Term(TMT6plex); Y1(Phospho)	1	Ankyrin-2 OS=Homo sapiens OX=9606 GN=ANK2 PE=1 SV=4	Q01484	2	1	545.76	1090.51	-0.94	0								7306.93		312784	28	1	Y1(Phospho): 100
YSLEGGR	N-Term(TMT6plex); Y1(Phospho)	1	Ankyrin-2 OS=Homo sapiens OX=9606 GN=ANK2 PE=1 SV=4	Q01484	2	1	545.76	1090.51	-0.38	0								7307.51		320734	31	1	Y1(Phospho): 100
NFDAYR	N-Term(TMT6plex); Y5(Phospho)	1	Plakophilin-4 OS=Homo sapiens OX=9606 GN=PKP4 PE=1 SV=2	Q99569	2	1	547.747	1094.49	-0.07	5.25877								12473	2926.7	590066	20	1	Y5(Phospho): 100
NFDAYR	N-Term(TMT6plex); Y5(Phospho)	1	Plakophilin-4 OS=Homo sapiens OX=9606 GN=PKP4 PE=1 SV=2	Q99569	2	1	547.747	1094.49	0.38	8.91272								10800.1	2593.9	567248	19	1	Y5(Phospho): 100
QEEFYA	N-Term(TMT6plex); Y5(Phospho)	2	Syndecan-1 OS=Homo sapiens OX=9606 GN=SDC1 PE=1 SV=3;Syndecan-3 OS=Homo sapiens OX=9606 GN=SDC3 PE=1 SV=2	P18827; O75056	2	1	548.234	1095.46	0.04	14.9712								4317.96		246021	37	1	Y5(Phospho): 100
QEEFYA	N-Term(TMT6plex); Y5(Phospho)	2	Syndecan-1 OS=Homo sapiens OX=9606 GN=SDC1 PE=1 SV=3;Syndecan-3 OS=Homo sapiens OX=9606 GN=SDC3 PE=1 SV=2	P18827; O75056	2	1	548.234	1095.46	0.59	0								105021		5592495	36	1	Y5(Phospho): 100
QEEFYA	N-Term(TMT6plex); Y5(Phospho)	2	Syndecan-1 OS=Homo sapiens OX=9606 GN=SDC1 PE=1 SV=3;Syndecan-3 OS=Homo sapiens OX=9606 GN=SDC3 PE=1 SV=2	P18827; O75056	2	1	548.234	1095.46	0.59	0								39602.6		2121863	37	1	Y5(Phospho): 100
QEEFYA	N-Term(TMT6plex); Y5(Phospho)	2	Syndecan-1 OS=Homo sapiens OX=9606 GN=SDC1 PE=1 SV=3;Syndecan-3 OS=Homo sapiens OX=9606 GN=SDC3 PE=1 SV=2	P18827; O75056	2	1	548.234	1095.46	0.82	0								81702		5.52554e+06	40	1	Y5(Phospho): 100
QEEFYA	N-Term(TMT6plex); Y5(Phospho)	2	Syndecan-1 OS=Homo sapiens OX=9606 GN=SDC1 PE=1 SV=3;Syndecan-3 OS=Homo sapiens OX=9606 GN=SDC3 PE=1 SV=2	P18827; O75056	2	1	548.234	1095.46	0.82	0								61294		4.08239e+06	37	1	Y5(Phospho): 100
QEEFYA	N-Term(TMT6plex); Y5(Phospho)	2	Syndecan-1 OS=Homo sapiens OX=9606 GN=SDC1 PE=1 SV=3;Syndecan-3 OS=Homo sapiens OX=9606 GN=SDC3 PE=1 SV=2	P18827; O75056	2	1	548.234	1095.46	0.93	0								102530		3.65149e+06	36	1	Y5(Phospho): 100
QEEFYA	N-Term(TMT6plex); Y5(Phospho)	2	Syndecan-1 OS=Homo sapiens OX=9606 GN=SDC1 PE=1 SV=3;Syndecan-3 OS=Homo sapiens OX=9606 GN=SDC3 PE=1 SV=2	P18827; O75056	2	1	548.234	1095.46	0.93	0								10711.5		817485	37	1	Y5(Phospho): 100
QEEFYA	N-Term(TMT6plex); Y5(Phospho)	2	Syndecan-1 OS=Homo sapiens OX=9606 GN=SDC1 PE=1 SV=3;Syndecan-3 OS=Homo sapiens OX=9606 GN=SDC3 PE=1 SV=2	P18827; O75056	2	1	548.234	1095.46	1.15	0								15482.5		693706	37	1	Y5(Phospho): 100
QEEFYA	N-Term(TMT6plex); Y5(Phospho)	2	Syndecan-1 OS=Homo sapiens OX=9606 GN=SDC1 PE=1 SV=3;Syndecan-3 OS=Homo sapiens OX=9606 GN=SDC3 PE=1 SV=2	P18827; O75056	2	1	548.234	1095.46	1.26	17.8141								6027.3		258299	37	1	Y5(Phospho): 100
QEEFYA	N-Term(TMT6plex); Y5(Phospho)	2	Syndecan-1 OS=Homo sapiens OX=9606 GN=SDC1 PE=1 SV=3;Syndecan-3 OS=Homo sapiens OX=9606 GN=SDC3 PE=1 SV=2	P18827; O75056	2	1	548.234	1095.46	1.37	0								30215.6		2.6954e+06	37	1	Y5(Phospho): 100
NVPAAYR	N-Term(TMT6plex); Y6(Phospho)	1	Cation-dependent mannose-6-phosphate receptor OS=Homo sapiens OX=9606 GN=M6PR PE=1 SV=1	P20645	2	1	550.278	1099.55	-1.35	25.1833								5291.4		265108	21	1	Y6(Phospho): 100
YQVPQR	N-Term(TMT6plex); Y1(Phospho)	1	Protein TMED8 OS=Homo sapiens OX=9606 GN=TMED8 PE=1 SV=1	Q6PL24	2	1	550.278	1099.55	-1.24	0								5205.19		324106	21	1	Y1(Phospho): 100
NVPAAYR	N-Term(TMT6plex); Y6(Phospho)	1	Cation-dependent mannose-6-phosphate receptor OS=Homo sapiens OX=9606 GN=M6PR PE=1 SV=1	P20645	2	1	550.278	1099.55	-1.13	0						1331.62		6632.22		340600	23	1	Y6(Phospho): 100
YQVPQR	N-Term(TMT6plex); Y1(Phospho)	1	Protein TMED8 OS=Homo sapiens OX=9606 GN=TMED8 PE=1 SV=1	Q6PL24	2	1	550.278	1099.55	-1.13	7.07234								7244.49		355978	20	1	Y1(Phospho): 100
YQVPQR	N-Term(TMT6plex); Y1(Phospho)	1	Protein TMED8 OS=Homo sapiens OX=9606 GN=TMED8 PE=1 SV=1	Q6PL24	2	1	550.279	1099.55	-0.13	18.4654								3303.27		237476	18	1	Y1(Phospho): 100
NVPAAYR	N-Term(TMT6plex); Y6(Phospho)	1	Cation-dependent mannose-6-phosphate receptor OS=Homo sapiens OX=9606 GN=M6PR PE=1 SV=1	P20645	2	1	550.279	1099.55	-0.02	0								5902.77		191094	19	1	Y6(Phospho): 100
NVPAAYR	N-Term(TMT6plex); Y6(Phospho)	1	Cation-dependent mannose-6-phosphate receptor OS=Homo sapiens OX=9606 GN=M6PR PE=1 SV=1	P20645	2	1	550.279	1099.55	0.09	0					2364.71	2171.38		16106.7	4245.47	1.05644e+06	23	1	Y6(Phospho): 100
NVPAAYR	N-Term(TMT6plex); Y6(Phospho)	1	Cation-dependent mannose-6-phosphate receptor OS=Homo sapiens OX=9606 GN=M6PR PE=1 SV=1	P20645	2	1	550.279	1099.55	0.2	0				2883.15		2374.34		19068.3	2867.38	1053252	23	1	Y6(Phospho): 100
YQVPQR	N-Term(TMT6plex); Y1(Phospho)	1	Protein TMED8 OS=Homo sapiens OX=9606 GN=TMED8 PE=1 SV=1	Q6PL24	2	1	550.279	1099.55	0.64	24.2388								4190.41		226411	17	1	Y1(Phospho): 100
VVYSAPR	N-Term(TMT6plex); Y3(Phospho)	1	Claudin-3 OS=Homo sapiens OX=9606 GN=CLDN3 PE=1 SV=1	O15551	2	1	550.789	1100.57	-0.37	0								4713.54	1581.04	290708	38	1	Y3(Phospho): 100
VVYSAPR	N-Term(TMT6plex); Y3(Phospho)	1	Claudin-3 OS=Homo sapiens OX=9606 GN=CLDN3 PE=1 SV=1	O15551	2	1	550.789	1100.57	0.08	0								9944.39	1652.89	401032	34	1	Y3(Phospho): 100
VVYSAPR	N-Term(TMT6plex); Y3(Phospho)	1	Claudin-3 OS=Homo sapiens OX=9606 GN=CLDN3 PE=1 SV=1	O15551	2	1	550.79	1100.57	1.41	0								6201.13	1676.3	318154	33	1	Y3(Phospho): 100
NPYVWD	N-Term(TMT6plex); Y3(Phospho)	1	G-protein coupled receptor family C group 5 member C OS=Homo sapiens OX=9606 GN=GPRC5C PE=1 SV=2	Q9NQ84	2	1	551.745	1102.48	1.41	0								17136.5		1.01528e+06	19	1	Y3(Phospho): 100
NPYVWD	N-Term(TMT6plex); Y3(Phospho)	1	G-protein coupled receptor family C group 5 member C OS=Homo sapiens OX=9606 GN=GPRC5C PE=1 SV=2	Q9NQ84	2	1	551.745	1102.48	1.52	0								46015.5		2.62289e+06	25	1	Y3(Phospho): 100
NPYVWD	N-Term(TMT6plex); Y3(Phospho)	1	G-protein coupled receptor family C group 5 member C OS=Homo sapiens OX=9606 GN=GPRC5C PE=1 SV=2	Q9NQ84	2	1	551.745	1102.48	1.63	0								31159		2.50345e+06	19	1	Y3(Phospho): 100
NPYVWD	N-Term(TMT6plex); Y3(Phospho)	1	G-protein coupled receptor family C group 5 member C OS=Homo sapiens OX=9606 GN=GPRC5C PE=1 SV=2	Q9NQ84	2	1	551.745	1102.48	2.18	6.96939								18017	6634.71	1.05214e+06	24	1	Y3(Phospho): 100
NPYVWD	N-Term(TMT6plex); Y3(Phospho)	1	G-protein coupled receptor family C group 5 member C OS=Homo sapiens OX=9606 GN=GPRC5C PE=1 SV=2	Q9NQ84	2	1	551.746	1102.48	3.18	0								13031.2		492142	26	1	Y3(Phospho): 100
NPYVWD	N-Term(TMT6plex); Y3(Phospho)	1	G-protein coupled receptor family C group 5 member C OS=Homo sapiens OX=9606 GN=GPRC5C PE=1 SV=2	Q9NQ84	2	1	551.746	1102.49	4.07	29.5962								9221.47		450056	19	1	Y3(Phospho): 100
TNLQYR	N-Term(TMT6plex); Y5(Phospho)	1	Neuron navigator 2 OS=Homo sapiens OX=9606 GN=NAV2 PE=1 SV=3	Q8IVL1	2	1	552.277	1103.55	1.16	11.1833								12874.3	2077.55	432224	18	1	Y5(Phospho): 100
GLYADTR	N-Term(TMT6plex); Y3(Phospho)	1	Nuclear cap-binding protein subunit 3 OS=Homo sapiens OX=9606 GN=NCBP3 PE=1 SV=2	Q53F19	2	1	552.767	1104.53	-1.72	9.35334								10720.5	1586.89	518522	20	1	Y3(Phospho): 100
NMTPYR	N-Term(TMT6plex); M2(Oxidation); Y5(Phospho)	1	Dystroglycan OS=Homo sapiens OX=9606 GN=DAG1 PE=1 SV=2	Q14118	2	1	553.749	1106.49	-0.25	0								5691.85		282949	18	1	M2(Oxidation): 100; Y5(Phospho): 100
NYFSGGR	N-Term(TMT6plex); Y2(Phospho)	1	Inactive ubiquitin carboxyl-terminal hydrolase 54 OS=Homo sapiens OX=9606 GN=USP54 PE=1 SV=4	Q70EL1	2	1	555.253	1109.5	0.01	28.4408								8689.52		254637	22	1	Y2(Phospho): 100
NYFSGGR	N-Term(TMT6plex); Y2(Phospho)	1	Inactive ubiquitin carboxyl-terminal hydrolase 54 OS=Homo sapiens OX=9606 GN=USP54 PE=1 SV=4	Q70EL1	2	1	555.253	1109.5	0.56	29.6851								5440.53		228968	21	1	Y2(Phospho): 100
IAYADPR	N-Term(TMT6plex); Y3(Phospho)	1	Protein moonraker OS=Homo sapiens OX=9606 GN=KIAA0753 PE=1 SV=3	Q2KHM9	2	1	557.778	1114.55	0.06	0								4911.38	1521.67	271128	27	1	Y3(Phospho): 100
IAYADPR	N-Term(TMT6plex); Y3(Phospho)	1	Protein moonraker OS=Homo sapiens OX=9606 GN=KIAA0753 PE=1 SV=3	Q2KHM9	2	1	557.779	1114.55	0.5	0						1427.93		5606.26		243512	24	1	Y3(Phospho): 100
SPGLIYR	N-Term(TMT6plex); Y6(Phospho)	1	Nance-Horan syndrome protein OS=Homo sapiens OX=9606 GN=NHS PE=1 SV=2	Q6T4R5	2	1	557.798	1114.59	2.13	0						1249.6		13734.5	2464.68	634125	20	1	Y6(Phospho): 100
NLYQIR	N-Term(TMT6plex); Y3(Phospho)	1	Sodium/hydrogen exchanger 2 OS=Homo sapiens OX=9606 GN=SLC9A2 PE=2 SV=1	Q9UBY0	2	1	558.292	1115.58	-3.57	0				1622.61				34905.9	5166.05	1.70308e+06	19	1	Y3(Phospho): 100
NLYQIR	N-Term(TMT6plex); Y3(Phospho)	1	Sodium/hydrogen exchanger 2 OS=Homo sapiens OX=9606 GN=SLC9A2 PE=2 SV=1	Q9UBY0	2	1	558.293	1115.58	-2.15	0								28325.5	5036.37	1.54566e+06	18	1	Y3(Phospho): 100
SYLPQIS	N-Term(TMT6plex); Y2(Phospho)	1	MYG1 exonuclease OS=Homo sapiens OX=9606 GN=MYG1 PE=1 SV=3	Q9HB07	2	1	558.781	1116.55	0.37	24.3428								6308.12		379508	24	1	Y2(Phospho): 100
SYLPQIS	N-Term(TMT6plex); Y2(Phospho)	1	MYG1 exonuclease OS=Homo sapiens OX=9606 GN=MYG1 PE=1 SV=3	Q9HB07	2	1	558.781	1116.56	1.24	13.8501								8788.53	1661.77	370454	27	1	Y2(Phospho): 100
IEGVYAR	N-Term(TMT6plex); Y5(Phospho)	1	60S ribosomal protein L35a OS=Homo sapiens OX=9606 GN=RPL35A PE=1 SV=2	P18077	2	1	558.782	1116.56	-6.85	0	16220.1	20739	18268.5	20211.6	17880.3	18307	16093.5	34026.4	19086.2	570237	24	1	Y5(Phospho): 100
IEGVYAR	N-Term(TMT6plex); Y5(Phospho)	1	60S ribosomal protein L35a OS=Homo sapiens OX=9606 GN=RPL35A PE=1 SV=2	P18077	2	1	558.783	1116.56	-5.65	0	10484.7	15315.5	14380.8	13333.7	13969.9	15906.9	14635.3	32243	15905.3	509641	25	1	Y5(Phospho): 100
VYEELR	N-Term(TMT6plex); Y2(Phospho)	1	ATP-binding cassette sub-family F member 1 OS=Homo sapiens OX=9606 GN=ABCF1 PE=1 SV=2	Q8NE71	2	1	559.278	1117.55	-0.3	0					2020.15			35488.8	6219.37	1.75289e+06	24	1	Y2(Phospho): 100
VYEELR	N-Term(TMT6plex); Y2(Phospho)	1	ATP-binding cassette sub-family F member 1 OS=Homo sapiens OX=9606 GN=ABCF1 PE=1 SV=2	Q8NE71	2	1	559.278	1117.55	-0.19	6.96647			1957.42			2234.46		30601.3	5101.4	1.55779e+06	24	1	Y2(Phospho): 100
LTYEER	N-Term(TMT6plex); Y3(Phospho)	1	Palladin OS=Homo sapiens OX=9606 GN=PALLD PE=1 SV=3	Q8WX93	2	1	560.267	1119.53	-0.75	14.141			1703.41					14972.6	2014.72	691215	24	1	Y3(Phospho): 100
LTYEER	N-Term(TMT6plex); Y3(Phospho)	1	Palladin OS=Homo sapiens OX=9606 GN=PALLD PE=1 SV=3	Q8WX93	2	1	560.268	1119.53	1	0								7876.61	1099.95	425308	22	1	Y3(Phospho): 100
EYSFLR	N-Term(TMT6plex); Y2(Phospho)	1	Golgin subfamily A member 3 OS=Homo sapiens OX=9606 GN=GOLGA3 PE=1 SV=2	Q08378	2	1	562.273	1123.54	0.74	2.99144								42384.3	8422.29	2.66865e+06	21	1	Y2(Phospho): 100
EYSFLR	N-Term(TMT6plex); Y2(Phospho)	1	Golgin subfamily A member 3 OS=Homo sapiens OX=9606 GN=GOLGA3 PE=1 SV=2	Q08378	2	1	562.273	1123.54	0.85	1.61237								57428.3	8390.29	2.94022e+06	18	1	Y2(Phospho): 100
YFSNER	N-Term(TMT6plex); Y1(Phospho)	1	Connector enhancer of kinase suppressor of ras 3 OS=Homo sapiens OX=9606 GN=CNKSR3 PE=1 SV=1	Q6P9H4	2	1	562.752	1124.5	-0.24	0								4222.01	2066.2	308274	19	1	Y1(Phospho): 100
YFSNER	N-Term(TMT6plex); Y1(Phospho)	1	Connector enhancer of kinase suppressor of ras 3 OS=Homo sapiens OX=9606 GN=CNKSR3 PE=1 SV=1	Q6P9H4	2	1	562.753	1124.5	0.85	0						1440.56	1449.47	7620.88		236572	23	1	Y1(Phospho): 100
DYAPPPR	N-Term(TMT6plex); Y2(Phospho)	2	RNA-binding motif protein, X chromosome OS=Homo sapiens OX=9606 GN=RBMX PE=1 SV=3;RNA binding motif protein, X-linked-like-1 OS=Homo sapiens OX=9606 GN=RBMXL1 PE=1 SV=1	P38159; Q96E39	2	1	562.77	1124.53	-1.33	0								6818.93		415397	33	1	Y2(Phospho): 100
DYAPPPR	N-Term(TMT6plex); Y2(Phospho)	2	RNA-binding motif protein, X chromosome OS=Homo sapiens OX=9606 GN=RBMX PE=1 SV=3;RNA binding motif protein, X-linked-like-1 OS=Homo sapiens OX=9606 GN=RBMXL1 PE=1 SV=1	P38159; Q96E39	2	1	562.77	1124.53	-1	0								4417.88		236249	28	1	Y2(Phospho): 100
DYAPPPR	N-Term(TMT6plex); Y2(Phospho)	2	RNA-binding motif protein, X chromosome OS=Homo sapiens OX=9606 GN=RBMX PE=1 SV=3;RNA binding motif protein, X-linked-like-1 OS=Homo sapiens OX=9606 GN=RBMXL1 PE=1 SV=1	P38159; Q96E39	2	1	562.77	1124.53	-0.9	6.59969								20550.1	1723.28	1.30444e+06	36	1	Y2(Phospho): 100
DYAPPPR	N-Term(TMT6plex); Y2(Phospho)	2	RNA-binding motif protein, X chromosome OS=Homo sapiens OX=9606 GN=RBMX PE=1 SV=3;RNA binding motif protein, X-linked-like-1 OS=Homo sapiens OX=9606 GN=RBMXL1 PE=1 SV=1	P38159; Q96E39	2	1	562.77	1124.53	-0.68	0								24085.2	1913.67	878734	36	1	Y2(Phospho): 100
DYAPPPR	N-Term(TMT6plex); Y2(Phospho)	2	RNA-binding motif protein, X chromosome OS=Homo sapiens OX=9606 GN=RBMX PE=1 SV=3;RNA binding motif protein, X-linked-like-1 OS=Homo sapiens OX=9606 GN=RBMXL1 PE=1 SV=1	P38159; Q96E39	2	1	562.77	1124.53	-0.57	0								3581.63		266290	30	1	Y2(Phospho): 100
DYAPPPR	N-Term(TMT6plex); Y2(Phospho)	2	RNA-binding motif protein, X chromosome OS=Homo sapiens OX=9606 GN=RBMX PE=1 SV=3;RNA binding motif protein, X-linked-like-1 OS=Homo sapiens OX=9606 GN=RBMXL1 PE=1 SV=1	P38159; Q96E39	2	1	562.77	1124.53	-0.46	3.55504						2574.08		23325.3	4776.55	916495	36	1	Y2(Phospho): 100
DYAPPPR	N-Term(TMT6plex); Y2(Phospho)	2	RNA-binding motif protein, X chromosome OS=Homo sapiens OX=9606 GN=RBMX PE=1 SV=3;RNA binding motif protein, X-linked-like-1 OS=Homo sapiens OX=9606 GN=RBMXL1 PE=1 SV=1	P38159; Q96E39	2	1	562.77	1124.53	-0.46	9.26442								20879.7	3990.32	1.27843e+06	35	1	Y2(Phospho): 100
DYAPPPR	N-Term(TMT6plex); Y2(Phospho)	2	RNA-binding motif protein, X chromosome OS=Homo sapiens OX=9606 GN=RBMX PE=1 SV=3;RNA binding motif protein, X-linked-like-1 OS=Homo sapiens OX=9606 GN=RBMXL1 PE=1 SV=1	P38159; Q96E39	2	1	562.77	1124.53	-0.24	10.4089								6739.22		346032	30	1	Y2(Phospho): 100
GYLPLPR	N-Term(TMT6plex); Y2(Phospho)	1	Feline leukemia virus subgroup C receptor-related protein 1 OS=Homo sapiens OX=9606 GN=FLVCR1 PE=1 SV=1	Q9Y5Y0	2	1	562.807	1124.61	-0.15	9.06759								26848	3361.16	1.80164e+06	24	1	Y2(Phospho): 100
GYLPLPR	N-Term(TMT6plex); Y2(Phospho)	1	Feline leukemia virus subgroup C receptor-related protein 1 OS=Homo sapiens OX=9606 GN=FLVCR1 PE=1 SV=1	Q9Y5Y0	2	1	562.807	1124.61	0.17	8.27848						1457.22		20095.2	2852.99	1137025	26	1	Y2(Phospho): 100
GYLPLPR	N-Term(TMT6plex); Y2(Phospho)	1	Feline leukemia virus subgroup C receptor-related protein 1 OS=Homo sapiens OX=9606 GN=FLVCR1 PE=1 SV=1	Q9Y5Y0	2	1	562.807	1124.61	0.5	0								25437.6	2726.72	1.47123e+06	25	1	Y2(Phospho): 100
GYLPLPR	N-Term(TMT6plex); Y2(Phospho)	1	Feline leukemia virus subgroup C receptor-related protein 1 OS=Homo sapiens OX=9606 GN=FLVCR1 PE=1 SV=1	Q9Y5Y0	2	1	562.807	1124.61	0.5	14.2795								24990.9	6419.38	1.33236e+06	26	1	Y2(Phospho): 100
GPAYGLSR	N-Term(TMT6plex); Y4(Phospho)	1	Transgelin-2 OS=Homo sapiens OX=9606 GN=TAGLN2 PE=1 SV=3	P37802	2	1	565.283	1129.56	-1.05	17.4695								10306.1	2823.43	400569	20	1	Y4(Phospho): 100
GPAYGLSR	N-Term(TMT6plex); Y4(Phospho)	1	Transgelin-2 OS=Homo sapiens OX=9606 GN=TAGLN2 PE=1 SV=3	P37802	2	1	565.284	1129.56	-0.62	0								173451	33883.5	13091482	31	1	Y4(Phospho): 100
GPAYGLSR	N-Term(TMT6plex); Y4(Phospho)	1	Transgelin-2 OS=Homo sapiens OX=9606 GN=TAGLN2 PE=1 SV=3	P37802	2	1	565.284	1129.56	-0.19	0								202764		14697121	31	1	Y4(Phospho): 100
GPAYGLSR	N-Term(TMT6plex); Y4(Phospho)	1	Transgelin-2 OS=Homo sapiens OX=9606 GN=TAGLN2 PE=1 SV=3	P37802	2	1	565.284	1129.56	0.24	28.7279								6631.34	1250.6	333058	25	1	Y4(Phospho): 100
GPAYGLSR	N-Term(TMT6plex); Y4(Phospho)	1	Transgelin-2 OS=Homo sapiens OX=9606 GN=TAGLN2 PE=1 SV=3	P37802	2	1	565.284	1129.56	0.35	0								172167	36290.1	11562255	34	1	Y4(Phospho): 100
GPAYGLSR	N-Term(TMT6plex); Y4(Phospho)	1	Transgelin-2 OS=Homo sapiens OX=9606 GN=TAGLN2 PE=1 SV=3	P37802	2	1	565.284	1129.56	0.46	0								191294	28710.7	12099694	35	1	Y4(Phospho): 100
EGGQLYR	N-Term(TMT6plex); Y6(Phospho)	1	1-phosphatidylinositol 4,5-bisphosphate phosphodiesterase eta-1 OS=Homo sapiens OX=9606 GN=PLCH1 PE=1 SV=1	Q4KWH8	2	1	566.273	1131.54	-0.42	0								8209.25	1612.76	374430	33	1	Y6(Phospho): 100
EGGQLYR	N-Term(TMT6plex); Y6(Phospho)	1	1-phosphatidylinositol 4,5-bisphosphate phosphodiesterase eta-1 OS=Homo sapiens OX=9606 GN=PLCH1 PE=1 SV=1	Q4KWH8	2	1	566.274	1131.54	0.44	0								9394.9	1164.68	380807	22	1	Y6(Phospho): 100
DYEIQR	N-Term(TMT6plex); Y2(Phospho)	1	Focal adhesion kinase 1 OS=Homo sapiens OX=9606 GN=PTK2 PE=1 SV=2	Q05397	2	1	566.765	1132.52	-0.75	0	3914.62	2714.11	4004.76	6950.77	7445.18	7803.57	7365.64	14930.7	7798.69	596512	22	1	Y2(Phospho): 100
DYEIQR	N-Term(TMT6plex); Y2(Phospho)	1	Focal adhesion kinase 1 OS=Homo sapiens OX=9606 GN=PTK2 PE=1 SV=2	Q05397	2	1	566.765	1132.52	-0.64	0	3597.73	3566.59	4354.48	5683.11	7945.49	8849.74	7019.3	21867.8	12692.9	648017	21	1	Y2(Phospho): 100
DYEIQR	N-Term(TMT6plex); Y2(Phospho)	1	Focal adhesion kinase 1 OS=Homo sapiens OX=9606 GN=PTK2 PE=1 SV=2	Q05397	2	1	566.765	1132.52	-0.1	0	3251.54		2986.72	5635.33	5646.2	6678.48	5751.27	17185.1	6559.87	520336	20	1	Y2(Phospho): 100
DYEIQR	N-Term(TMT6plex); Y2(Phospho)	1	Focal adhesion kinase 1 OS=Homo sapiens OX=9606 GN=PTK2 PE=1 SV=2	Q05397	2	1	566.766	1132.52	0.33	4.22438	3324.67	3050.77	4731.2	7839.2	6105.06	7682.31	4314.77	17356	9490.91	595735	21	1	Y2(Phospho): 100
TYTVSPR	N-Term(TMT6plex); Y2(Phospho)	1	G protein-regulated inducer of neurite outgrowth 1 OS=Homo sapiens OX=9606 GN=GPRIN1 PE=1 SV=2	Q7Z2K8	2	1	566.783	1132.56	-0.54	0								4165.64		331912	30	1	Y2(Phospho): 100
TYTVSPR	N-Term(TMT6plex); Y2(Phospho)	1	G protein-regulated inducer of neurite outgrowth 1 OS=Homo sapiens OX=9606 GN=GPRIN1 PE=1 SV=2	Q7Z2K8	2	1	566.784	1132.56	-0.32	0								4300.54		272627	23	1	Y2(Phospho): 100
TYTVSPR	N-Term(TMT6plex); Y2(Phospho)	1	G protein-regulated inducer of neurite outgrowth 1 OS=Homo sapiens OX=9606 GN=GPRIN1 PE=1 SV=2	Q7Z2K8	2	1	566.784	1132.56	0	0								6724.24		366091	33	1	Y2(Phospho): 100
TYTVSPR	N-Term(TMT6plex); Y2(Phospho)	1	G protein-regulated inducer of neurite outgrowth 1 OS=Homo sapiens OX=9606 GN=GPRIN1 PE=1 SV=2	Q7Z2K8	2	1	566.784	1132.56	1.08	0								6919.82		307857	31	1	Y2(Phospho): 100
SYGVENR	N-Term(TMT6plex); Y2(Phospho)	1	Retinoic acid-induced protein 3 OS=Homo sapiens OX=9606 GN=GPRC5A PE=1 SV=2	Q8NFJ5	2	1	567.263	1133.52	-0.54	17.8524								7602.08		357444	18	1	Y2(Phospho): 100
NDIYGED	N-Term(TMT6plex); Y4(Phospho)	1	Rab GDP dissociation inhibitor beta OS=Homo sapiens OX=9606 GN=GDI2 PE=1 SV=2	P50395	2	1	567.729	1134.45	-3.76	0						1159.02		4530.49	1901.36	152515	33	1	Y4(Phospho): 100
NDIYGED	N-Term(TMT6plex); Y4(Phospho)	1	Rab GDP dissociation inhibitor beta OS=Homo sapiens OX=9606 GN=GDI2 PE=1 SV=2	P50395	2	1	567.73	1134.45	-3.01	0				1388.19		1156.9		4795.68	1274.17	148028	35	1	Y4(Phospho): 100
NDIYGED	N-Term(TMT6plex); Y4(Phospho)	1	Rab GDP dissociation inhibitor beta OS=Homo sapiens OX=9606 GN=GDI2 PE=1 SV=2	P50395	2	1	567.73	1134.45	-1.83	0								4983.75		121101	28	1	Y4(Phospho): 100
NDIYGED	N-Term(TMT6plex); Y4(Phospho)	1	Rab GDP dissociation inhibitor beta OS=Homo sapiens OX=9606 GN=GDI2 PE=1 SV=2	P50395	2	1	567.731	1134.45	-1.29	0								5631.08	1532.36	150496	36	1	Y4(Phospho): 100
NDIYGED	N-Term(TMT6plex); Y4(Phospho)	1	Rab GDP dissociation inhibitor beta OS=Homo sapiens OX=9606 GN=GDI2 PE=1 SV=2	P50395	2	1	567.731	1134.45	-0.64	29.8749								9757.3	1745	396683	32	1	Y4(Phospho): 100
NDIYGED	N-Term(TMT6plex); Y4(Phospho)	1	Rab GDP dissociation inhibitor beta OS=Homo sapiens OX=9606 GN=GDI2 PE=1 SV=2	P50395	2	1	567.731	1134.45	-0.54	9.34492								3891.31		161776	30	1	Y4(Phospho): 100
NDIYGED	N-Term(TMT6plex); Y4(Phospho)	1	Rab GDP dissociation inhibitor beta OS=Homo sapiens OX=9606 GN=GDI2 PE=1 SV=2	P50395	2	1	567.731	1134.46	0	6.815								3401.42		149906	31	1	Y4(Phospho): 100
NDIYGED	N-Term(TMT6plex); Y4(Phospho)	1	Rab GDP dissociation inhibitor beta OS=Homo sapiens OX=9606 GN=GDI2 PE=1 SV=2	P50395	2	1	567.731	1134.46	0	22.2622								14907.2		621398	31	1	Y4(Phospho): 100
NDIYGED	N-Term(TMT6plex); Y4(Phospho)	1	Rab GDP dissociation inhibitor beta OS=Homo sapiens OX=9606 GN=GDI2 PE=1 SV=2	P50395	2	1	567.732	1134.46	0.54	25.7368								5496.7		192411	22	1	Y4(Phospho): 100
NDIYGED	N-Term(TMT6plex); Y4(Phospho)	1	Rab GDP dissociation inhibitor beta OS=Homo sapiens OX=9606 GN=GDI2 PE=1 SV=2	P50395	2	1	567.732	1134.46	0.65	31.2767								7683.41		341197	32	1	Y4(Phospho): 100
LSEAYSR	N-Term(TMT6plex); Y5(Phospho)	1	Breast cancer anti-estrogen resistance protein 3 OS=Homo sapiens OX=9606 GN=BCAR3 PE=1 SV=1	O75815	2	1	567.773	1134.54	-0.66	21.8888	7135.62	10602.9	11740.2	14828.4	12113.5	14668.7	15079.6	37430.9	17361	1457332	29	1	Y5(Phospho): 100
LSEAYSR	N-Term(TMT6plex); Y5(Phospho)	1	Breast cancer anti-estrogen resistance protein 3 OS=Homo sapiens OX=9606 GN=BCAR3 PE=1 SV=1	O75815	2	1	567.774	1134.54	0.74	18.4933	7848.92	8114.93	9260.15	12908.4	13482.8	16804.9	9630.15	38725.2	18219.6	1275835	19	1	Y5(Phospho): 100
SEPALYF	N-Term(TMT6plex); Y6(Phospho)	1	Taperin OS=Homo sapiens OX=9606 GN=TPRN PE=1 SV=2	Q4KMQ1	2	1	568.268	1135.53	0.31	8.03436								3387.01		222818	34	1	Y6(Phospho): 100
SEPALYF	N-Term(TMT6plex); Y6(Phospho)	1	Taperin OS=Homo sapiens OX=9606 GN=TPRN PE=1 SV=2	Q4KMQ1	2	1	568.268	1135.53	1.81	6.90737								3844.82		248992	27	1	Y6(Phospho): 100
QFLEYE	N-Term(TMT6plex); Y5(Phospho)	1	Ubiquitin carboxyl-terminal hydrolase 22 OS=Homo sapiens OX=9606 GN=USP22 PE=1 SV=2	Q9UPT9	2	1	569.258	1137.51	1.47	0						2230.61		22522.3	4190.71	487501	29	1	Y5(Phospho): 100
QFLEYE	N-Term(TMT6plex); Y5(Phospho)	1	Ubiquitin carboxyl-terminal hydrolase 22 OS=Homo sapiens OX=9606 GN=USP22 PE=1 SV=2	Q9UPT9	2	1	569.259	1137.51	3.4	22.4639								21146.7		578278	29	1	Y5(Phospho): 100
QYASLPR	N-Term(TMT6plex); Y2(Phospho)	1	Partitioning defective 3 homolog B OS=Homo sapiens OX=9606 GN=PARD3B PE=1 SV=2	Q8TEW8	2	1	572.292	1143.58	0.22	3.80473								13309.2	2785.2	797769	24	1	Y2(Phospho): 100
QYASLPR	N-Term(TMT6plex); Y2(Phospho)	1	Partitioning defective 3 homolog B OS=Homo sapiens OX=9606 GN=PARD3B PE=1 SV=2	Q8TEW8	2	1	572.292	1143.58	0.33	5.53421								17978.8	3606.85	1.04238e+06	27	1	Y2(Phospho): 100
QYASLPR	N-Term(TMT6plex); Y2(Phospho)	1	Partitioning defective 3 homolog B OS=Homo sapiens OX=9606 GN=PARD3B PE=1 SV=2	Q8TEW8	2	1	572.292	1143.58	0.97	4.0537								13747.9	2256.57	737927	24	1	Y2(Phospho): 100
QYASLPR	N-Term(TMT6plex); Y2(Phospho)	1	Partitioning defective 3 homolog B OS=Homo sapiens OX=9606 GN=PARD3B PE=1 SV=2	Q8TEW8	2	1	572.292	1143.58	1.07	13.135								13938.6	3075.45	857111	23	1	Y2(Phospho): 100
HYCTVR	N-Term(TMT6plex); Y2(Phospho); C3(Carbamidomethyl)	1	Extracellular matrix protein FRAS1 OS=Homo sapiens OX=9606 GN=FRAS1 PE=1 SV=2	Q86XX4	3	1	382.177	1144.52	-1.45	5.09117								3579.32		241236	19	1	Y2(Phospho): 100
HYCTVR	N-Term(TMT6plex); Y2(Phospho); C3(Carbamidomethyl)	1	Extracellular matrix protein FRAS1 OS=Homo sapiens OX=9606 GN=FRAS1 PE=1 SV=2	Q86XX4	3	1	382.177	1144.52	-0.65	14.1562								4356.21		234469	18	1	Y2(Phospho): 100
TPADIYR	N-Term(TMT6plex); Y6(Phospho)	1	Unconventional prefoldin RPB5 interactor 1 OS=Homo sapiens OX=9606 GN=URI1 PE=1 SV=3	O94763	2	1	572.783	1144.56	-0.53	0								4215.26		179477	24	1	Y6(Phospho): 100
LASYLDR	N-Term(TMT6plex); Y4(Phospho)	1	Keratin, type I cytoskeletal 18 OS=Homo sapiens OX=9606 GN=KRT18 PE=1 SV=2	P05783	2	1	573.791	1146.58	-0.24	0	6964.62	6236.43	9256.32	7775.29	7222.19	13115.3	5944.45	20429.4	11248.4	542829	30	1	Y4(Phospho): 100
LASYLDR	N-Term(TMT6plex); Y4(Phospho)	1	Keratin, type I cytoskeletal 18 OS=Homo sapiens OX=9606 GN=KRT18 PE=1 SV=2	P05783	2	1	573.793	1146.58	1.79	19.1852	7588.36	5497.65	7260.42	8095.21	7688.43	8950.21	8098.51	19554.7	9696.2	550276	31	1	Y4(Phospho): 100
SFTGGGYR	N-Term(TMT6plex); Y7(Phospho)	1	UBX domain-containing protein 2B OS=Homo sapiens OX=9606 GN=UBXN2B PE=1 SV=1	Q14CS0	2	1	577.266	1153.52	0.25	32.3858								6505.68		307682	19	1	Y7(Phospho): 100
SFTGGGYR	N-Term(TMT6plex); Y7(Phospho)	1	UBX domain-containing protein 2B OS=Homo sapiens OX=9606 GN=UBXN2B PE=1 SV=1	Q14CS0	2	1	577.266	1153.52	0.67	18.2326								6691.72		321523	19	1	Y7(Phospho): 100
AGLYGLPR	N-Term(TMT6plex); Y4(Phospho)	1	Fatty acid synthase OS=Homo sapiens OX=9606 GN=FASN PE=1 SV=3	P49327	2	1	578.31	1155.61	-0.32	17.1599	1560.92		1561.44	1964.08		1537.23	1555.19	23159.9	3340.88	991310	35	1	Y4(Phospho): 100
AGLYGLPR	N-Term(TMT6plex); Y4(Phospho)	1	Fatty acid synthase OS=Homo sapiens OX=9606 GN=FASN PE=1 SV=3	P49327	2	1	578.31	1155.61	0.53	0				2142.25		2597.13		22005.4	3432.02	1149925	35	1	Y4(Phospho): 100
AGLYGLPR	N-Term(TMT6plex); Y4(Phospho)	1	Fatty acid synthase OS=Homo sapiens OX=9606 GN=FASN PE=1 SV=3	P49327	2	1	578.31	1155.61	0.63	0								49511	5505.68	2.59602e+06	37	1	Y4(Phospho): 100
AGLYGLPR	N-Term(TMT6plex); Y4(Phospho)	1	Fatty acid synthase OS=Homo sapiens OX=9606 GN=FASN PE=1 SV=3	P49327	2	1	578.311	1155.61	1.37	0								35892.8	5739.07	2.17321e+06	36	1	Y4(Phospho): 100
DVYLSPR	N-Term(TMT6plex); Y3(Phospho)	2	RNA-binding motif protein, X chromosome OS=Homo sapiens OX=9606 GN=RBMX PE=1 SV=3;RNA binding motif protein, X-linked-like-1 OS=Homo sapiens OX=9606 GN=RBMXL1 PE=1 SV=1	P38159; Q96E39	2	1	579.791	1158.57	-0.97	0								13292.7	3227.54	652753	21	1	Y3(Phospho): 100
DVYLSPR	N-Term(TMT6plex); Y3(Phospho)	2	RNA-binding motif protein, X chromosome OS=Homo sapiens OX=9606 GN=RBMX PE=1 SV=3;RNA binding motif protein, X-linked-like-1 OS=Homo sapiens OX=9606 GN=RBMXL1 PE=1 SV=1	P38159; Q96E39	2	1	579.792	1158.58	1.14	8.93396								14991	2772.21	663495	23	1	Y3(Phospho): 100
QYSSLPR	N-Term(TMT6plex); Y2(Phospho)	1	Partitioning defective 3 homolog OS=Homo sapiens OX=9606 GN=PARD3 PE=1 SV=2	Q8TEW0	3	1	387.195	1159.57	-0.7	33.7251								1739.83		35322.5	23	1	Y2(Phospho): 100
QYSSLPR	N-Term(TMT6plex); Y2(Phospho)	1	Partitioning defective 3 homolog OS=Homo sapiens OX=9606 GN=PARD3 PE=1 SV=2	Q8TEW0	2	1	580.289	1159.57	-0.66	0								219279		9926303	28	1	Y2(Phospho): 100
QYSSLPR	N-Term(TMT6plex); Y2(Phospho)	1	Partitioning defective 3 homolog OS=Homo sapiens OX=9606 GN=PARD3 PE=1 SV=2	Q8TEW0	2	1	580.289	1159.57	-0.45	0								164582		11316795	30	1	Y2(Phospho): 100
QYSSLPR	N-Term(TMT6plex); Y2(Phospho)	1	Partitioning defective 3 homolog OS=Homo sapiens OX=9606 GN=PARD3 PE=1 SV=2	Q8TEW0	2	1	580.289	1159.57	0.07	0.49982								125969		7571395	31	1	Y2(Phospho): 100
QYSSLPR	N-Term(TMT6plex); Y2(Phospho)	1	Partitioning defective 3 homolog OS=Homo sapiens OX=9606 GN=PARD3 PE=1 SV=2	Q8TEW0	2	1	580.289	1159.57	0.18	0								221608	27754.6	13593613	31	1	Y2(Phospho): 100
QYSSLPR	N-Term(TMT6plex); Y2(Phospho)	1	Partitioning defective 3 homolog OS=Homo sapiens OX=9606 GN=PARD3 PE=1 SV=2	Q8TEW0	3	1	387.195	1159.57	0.48	14.0864										41185.3	29	1	Y2(Phospho): 100
TYAEVDR	N-Term(TMT6plex); Y2(Phospho)	1	Formin-binding protein 1 OS=Homo sapiens OX=9606 GN=FNBP1 PE=1 SV=2	Q96RU3	2	1	581.771	1162.53	0.26	0								3094.25		117138	32	1	Y2(Phospho): 100
EMVYASR	N-Term(TMT6plex); Y4(Phospho)	1	SRC kinase signaling inhibitor 1 OS=Homo sapiens OX=9606 GN=SRCIN1 PE=1 SV=4	Q9C0H9	2	1	582.769	1164.53	-0.55	14.3655								5805.97		309048	18	1	Y4(Phospho): 100
LYSAVPGR	N-Term(TMT6plex); Y2(Phospho)	3	SH3 and multiple ankyrin repeat domains protein 2 OS=Homo sapiens OX=9606 GN=SHANK2 PE=1 SV=3	Q9BYB0; Q9Y566; Q9UPX8	2	1	586.307	1171.61	-0.35	7.67949		1299.73	1475.27			1879.14		30252.6	4339.88	1195693	21	1	Y2(Phospho): 100
YQVTVPR	N-Term(TMT6plex); Y1(Phospho)	1	Protein AHNAK2 OS=Homo sapiens OX=9606 GN=AHNAK2 PE=1 SV=2	Q8IVF2	2	1	586.307	1171.61	0.07	0						3568.74		31717.6	3603.93	1.79792e+06	28	1	Y1(Phospho): 100
YQVTVPR	N-Term(TMT6plex); Y1(Phospho)	1	Protein AHNAK2 OS=Homo sapiens OX=9606 GN=AHNAK2 PE=1 SV=2	Q8IVF2	2	1	586.308	1171.61	0.28	6.13496								35193.5	4857.05	2.02734e+06	30	1	Y1(Phospho): 100
LYSAVPGR	N-Term(TMT6plex); Y2(Phospho)	3	SH3 and multiple ankyrin repeat domains protein 2 OS=Homo sapiens OX=9606 GN=SHANK2 PE=1 SV=3	Q9BYB0; Q9Y566; Q9UPX8	2	1	586.308	1171.61	0.9	0					2425.46		1568.69	31574.7	4995.82	1.39784e+06	24	1	Y2(Phospho): 100
LYSAVPGR	N-Term(TMT6plex); Y2(Phospho)	3	SH3 and multiple ankyrin repeat domains protein 2 OS=Homo sapiens OX=9606 GN=SHANK2 PE=1 SV=3	Q9BYB0; Q9Y566; Q9UPX8	2	1	586.309	1171.61	2.15	5.86934						3210.55		41522.7	3986.28	2.14267e+06	31	1	Y2(Phospho): 100
LYSAVPGR	N-Term(TMT6plex); Y2(Phospho)	3	SH3 and multiple ankyrin repeat domains protein 2 OS=Homo sapiens OX=9606 GN=SHANK2 PE=1 SV=3	Q9BYB0; Q9Y566; Q9UPX8	2	1	586.309	1171.61	2.46	6.62744								28240.7	7755.93	1.81848e+06	28	1	Y2(Phospho): 100
SGSYSLPR	N-Term(TMT6plex); Y4(Phospho)	1	Specifically androgen-regulated gene protein OS=Homo sapiens OX=9606 GN=SARG PE=1 SV=2	Q9BW04	2	1	588.287	1175.57	0.56	0								12332.2	1790.18	604692	30	1	Y4(Phospho): 100
SGSYSLPR	N-Term(TMT6plex); Y4(Phospho)	1	Specifically androgen-regulated gene protein OS=Homo sapiens OX=9606 GN=SARG PE=1 SV=2	Q9BW04	2	1	588.287	1175.57	0.66	4.16457								12457.3	1545.4	675152	28	1	Y4(Phospho): 100
DYNSLTR	N-Term(TMT6plex); Y2(Phospho)	1	Integrin beta-4 OS=Homo sapiens OX=9606 GN=ITGB4 PE=1 SV=5	P16144	2	1	589.275	1177.54	-2.05	10.1738					2102.21			24777.7	5493.75	1.38347e+06	23	1	Y2(Phospho): 100
SNYSELR	N-Term(TMT6plex); Y3(Phospho)	1	LINE-1 retrotransposable element ORF1 protein OS=Homo sapiens OX=9606 GN=L1RE1 PE=1 SV=1	Q9UN81	2	1	589.276	1177.54	-0.7	0								5273.34		341554	29	1	Y3(Phospho): 100
DYNSLTR	N-Term(TMT6plex); Y2(Phospho)	1	Integrin beta-4 OS=Homo sapiens OX=9606 GN=ITGB4 PE=1 SV=5	P16144	2	1	589.276	1177.54	-0.7	6.01511								22881.5	3762.27	1235742	22	1	Y2(Phospho): 100
DYNSLTR	N-Term(TMT6plex); Y2(Phospho)	1	Integrin beta-4 OS=Homo sapiens OX=9606 GN=ITGB4 PE=1 SV=5	P16144	2	1	589.276	1177.54	-0.39	0						3221.19		39705.1	5559.25	2117928	28	1	Y2(Phospho): 100
DYNSLTR	N-Term(TMT6plex); Y2(Phospho)	1	Integrin beta-4 OS=Homo sapiens OX=9606 GN=ITGB4 PE=1 SV=5	P16144	2	1	589.276	1177.55	0.23	0						3714.01		41236.4	7867.38	2.08562e+06	30	1	Y2(Phospho): 100
SNYSELR	N-Term(TMT6plex); Y3(Phospho)	1	LINE-1 retrotransposable element ORF1 protein OS=Homo sapiens OX=9606 GN=L1RE1 PE=1 SV=1	Q9UN81	2	1	589.277	1177.55	1.06	6.94948								6504.36	1330.45	357876	27	1	Y3(Phospho): 100
MGYMDPR	N-Term(TMT6plex); Y3(Phospho)	1	Splicing factor, proline- and glutamine-rich OS=Homo sapiens OX=9606 GN=SFPQ PE=1 SV=2	P23246	2	1	589.751	1178.49	0.74	0								14600.2	2458.01	592703	24	1	Y3(Phospho): 100
MGYMDPR	N-Term(TMT6plex); Y3(Phospho)	1	Splicing factor, proline- and glutamine-rich OS=Homo sapiens OX=9606 GN=SFPQ PE=1 SV=2	P23246	2	1	589.751	1178.49	0.84	0						1670.82		17268.6	3241.65	558345	24	1	Y3(Phospho): 100
SGSVSNYR	N-Term(TMT6plex); Y7(Phospho)	1	5'-AMP-activated protein kinase catalytic subunit alpha-1 OS=Homo sapiens OX=9606 GN=PRKAA1 PE=1 SV=4	Q13131	2	1	589.774	1178.54	-0.61	23.5626								3266.98		134670	18	1	Y7(Phospho): 100
SGSVSNYR	N-Term(TMT6plex); Y7(Phospho)	1	5'-AMP-activated protein kinase catalytic subunit alpha-1 OS=Homo sapiens OX=9606 GN=PRKAA1 PE=1 SV=4	Q13131	2	1	589.775	1178.54	1.16	0								3850.92		152550	18	1	Y7(Phospho): 100
SYFTVPR	N-Term(TMT6plex); Y2(Phospho)	1	Segment polarity protein dishevelled homolog DVL-1 OS=Homo sapiens OX=9606 GN=DVL1 PE=1 SV=2	O14640	2	1	589.795	1178.58	0.84	6.61646						1596.07		20911.1	3177.37	922651	22	1	Y2(Phospho): 100
SYFTVPR	N-Term(TMT6plex); Y2(Phospho)	1	Segment polarity protein dishevelled homolog DVL-1 OS=Homo sapiens OX=9606 GN=DVL1 PE=1 SV=2	O14640	2	1	589.795	1178.58	1.46	0						1492.64	1460.14	25261.8	3885.85	1.14204e+06	22	1	Y2(Phospho): 100
SYFTVPR	N-Term(TMT6plex); Y2(Phospho)	1	Segment polarity protein dishevelled homolog DVL-1 OS=Homo sapiens OX=9606 GN=DVL1 PE=1 SV=2	O14640	2	1	589.795	1178.58	1.46	14.1206	2923.29	2919.73	4168.25	4033.14	3588.65	4293.24	4323.91	43925	12257.9	1.75692e+06	23	1	Y2(Phospho): 100
SHAGYQTI	N-Term(TMT6plex); Y5(Phospho)	1	Lysosome-associated membrane glycoprotein 1 OS=Homo sapiens OX=9606 GN=LAMP1 PE=1 SV=3	P11279	2	1	593.279	1185.55	-0.46	12.0055								5275.5		157362	32	1	Y5(Phospho): 100
SHAGYQTI	N-Term(TMT6plex); Y5(Phospho)	1	Lysosome-associated membrane glycoprotein 1 OS=Homo sapiens OX=9606 GN=LAMP1 PE=1 SV=3	P11279	2	1	593.279	1185.55	0.27	14.7661								3863.34	1134.01	167874	27	1	Y5(Phospho): 100
EENPYAR	N-Term(TMT6plex); Y5(Phospho)	1	Pituitary tumor-transforming gene 1 protein-interacting protein OS=Homo sapiens OX=9606 GN=PTTG1IP PE=1 SV=1	P53801	2	1	594.268	1187.53	-0.57	13.0056		1335.69		3305.07	2346.63	2455.96	2454.24	7253.59	2722.6	331716	22	1	Y5(Phospho): 100
EENPYAR	N-Term(TMT6plex); Y5(Phospho)	1	Pituitary tumor-transforming gene 1 protein-interacting protein OS=Homo sapiens OX=9606 GN=PTTG1IP PE=1 SV=1	P53801	2	1	594.268	1187.53	0.05	3.90022	1746.39	1437.94	1462.24	3161.09	3458.62	2571.46	3791.98	11065.1	4103.18	445977	23	1	Y5(Phospho): 100
QDDPSYR	N-Term(TMT6plex); Y6(Phospho)	1	Catenin beta-1 OS=Homo sapiens OX=9606 GN=CTNNB1 PE=1 SV=1	P35222	2	1	595.255	1189.5	-5.3	0								8463.65		423117	26	1	Y6(Phospho): 100
QDDPSYR	N-Term(TMT6plex); Y6(Phospho)	1	Catenin beta-1 OS=Homo sapiens OX=9606 GN=CTNNB1 PE=1 SV=1	P35222	2	1	595.256	1189.51	-2.94	0								27330.9	4304.45	1.4972e+06	33	1	Y6(Phospho): 100
QDDPSYR	N-Term(TMT6plex); Y6(Phospho)	1	Catenin beta-1 OS=Homo sapiens OX=9606 GN=CTNNB1 PE=1 SV=1	P35222	2	1	595.257	1189.51	-2.43	11.105								10354.5		593856	31	1	Y6(Phospho): 100
QDDPSYR	N-Term(TMT6plex); Y6(Phospho)	1	Catenin beta-1 OS=Homo sapiens OX=9606 GN=CTNNB1 PE=1 SV=1	P35222	2	1	595.257	1189.51	-1.92	5.4474						2130.48		18568.4	3371.34	1.29008e+06	28	1	Y6(Phospho): 100
QDDPSYR	N-Term(TMT6plex); Y6(Phospho)	1	Catenin beta-1 OS=Homo sapiens OX=9606 GN=CTNNB1 PE=1 SV=1	P35222	2	1	595.257	1189.51	-1.82	3.61853								19263.8		1.36831e+06	27	1	Y6(Phospho): 100
QDDPSYR	N-Term(TMT6plex); Y6(Phospho)	1	Catenin beta-1 OS=Homo sapiens OX=9606 GN=CTNNB1 PE=1 SV=1	P35222	2	1	595.257	1189.51	-1.51	0								39779.7		2.00933e+06	28	1	Y6(Phospho): 100
QDDPSYR	N-Term(TMT6plex); Y6(Phospho)	1	Catenin beta-1 OS=Homo sapiens OX=9606 GN=CTNNB1 PE=1 SV=1	P35222	2	1	595.257	1189.51	-1.51	0								28278.4	4323	1.40792e+06	23	1	Y6(Phospho): 100
QDDPSYR	N-Term(TMT6plex); Y6(Phospho)	1	Catenin beta-1 OS=Homo sapiens OX=9606 GN=CTNNB1 PE=1 SV=1	P35222	2	1	595.258	1189.51	-0.89	0						5800.99		51789.8	9823.52	3027029	27	1	Y6(Phospho): 100
QDDPSYR	N-Term(TMT6plex); Y6(Phospho)	1	Catenin beta-1 OS=Homo sapiens OX=9606 GN=CTNNB1 PE=1 SV=1	P35222	2	1	595.258	1189.51	-0.89	0								31503.6	3931.19	2.01327e+06	31	1	Y6(Phospho): 100
QDDPSYR	N-Term(TMT6plex); Y6(Phospho)	1	Catenin beta-1 OS=Homo sapiens OX=9606 GN=CTNNB1 PE=1 SV=1	P35222	2	1	595.258	1189.51	-0.69	1.8496						6162.76		41165.9	8267.54	3.31843e+06	28	1	Y6(Phospho): 100
NEEYGLR	N-Term(TMT6plex); Y4(Phospho)	1	Tight junction protein ZO-1 OS=Homo sapiens OX=9606 GN=TJP1 PE=1 SV=3	Q07157	2	1	595.276	1189.54	-0.69	0					1152.98			9365.25		424729	32	1	Y4(Phospho): 100
NEEYGLR	N-Term(TMT6plex); Y4(Phospho)	1	Tight junction protein ZO-1 OS=Homo sapiens OX=9606 GN=TJP1 PE=1 SV=3	Q07157	2	1	595.276	1189.54	-0.39	6.81712								11498.8	1923.01	506615	32	1	Y4(Phospho): 100
ANYLEDR	N-Term(TMT6plex); Y3(Phospho)	1	Syntaxin-binding protein 3 OS=Homo sapiens OX=9606 GN=STXBP3 PE=1 SV=2	O00186	2	1	595.276	1189.55	0.13	0								834012	150240	39704608	27	1	Y3(Phospho): 100
ANYLEDR	N-Term(TMT6plex); Y3(Phospho)	1	Syntaxin-binding protein 3 OS=Homo sapiens OX=9606 GN=STXBP3 PE=1 SV=2	O00186	2	1	595.276	1189.55	0.13	0								165821	26814.9	9048604	36	1	Y3(Phospho): 100
NEEYGLR	N-Term(TMT6plex); Y4(Phospho)	1	Tight junction protein ZO-1 OS=Homo sapiens OX=9606 GN=TJP1 PE=1 SV=3	Q07157	2	1	595.276	1189.55	0.33	9.65768				1242.17				6932.54		469465	32	1	Y4(Phospho): 100
ANYLEDR	N-Term(TMT6plex); Y3(Phospho)	1	Syntaxin-binding protein 3 OS=Homo sapiens OX=9606 GN=STXBP3 PE=1 SV=2	O00186	2	1	595.277	1189.55	0.64	0								66683.9	8443.86	3.81412e+06	35	1	Y3(Phospho): 100
ANYLEDR	N-Term(TMT6plex); Y3(Phospho)	1	Syntaxin-binding protein 3 OS=Homo sapiens OX=9606 GN=STXBP3 PE=1 SV=2	O00186	2	1	595.277	1189.55	0.85	0								521230		34208296	41	1	Y3(Phospho): 100
ANYLEDR	N-Term(TMT6plex); Y3(Phospho)	1	Syntaxin-binding protein 3 OS=Homo sapiens OX=9606 GN=STXBP3 PE=1 SV=2	O00186	2	1	595.277	1189.55	0.85	0								134809	19521.7	5790557	36	1	Y3(Phospho): 100
NEEYGLR	N-Term(TMT6plex); Y4(Phospho)	1	Tight junction protein ZO-1 OS=Homo sapiens OX=9606 GN=TJP1 PE=1 SV=3	Q07157	2	1	595.277	1189.55	1.15	13.6509								9600.29	1272.19	415430	32	1	Y4(Phospho): 100
ANYLEDR	N-Term(TMT6plex); Y3(Phospho)	1	Syntaxin-binding protein 3 OS=Homo sapiens OX=9606 GN=STXBP3 PE=1 SV=2	O00186	2	1	595.277	1189.55	1.46	0								82157.4	10511.8	4149531	35	1	Y3(Phospho): 100
IEQYATR	N-Term(TMT6plex); Y4(Phospho)	1	Utrophin OS=Homo sapiens OX=9606 GN=UTRN PE=1 SV=2	P46939	2	1	595.295	1189.58	0.53	5.39209			1798.36	2203.82			2622.56	22482.4	4471.07	898784	21	1	Y4(Phospho): 100
IEQYATR	N-Term(TMT6plex); Y4(Phospho)	1	Utrophin OS=Homo sapiens OX=9606 GN=UTRN PE=1 SV=2	P46939	2	1	595.295	1189.58	0.63	6.10895	1968.28	2323.21	1348.37		2626.51	5907.63	1995.22	22273.6	3828.42	921017	24	1	Y4(Phospho): 100
WYEEVR	N-Term(TMT6plex); Y2(Phospho)	1	Sodium/hydrogen exchanger 8 OS=Homo sapiens OX=9606 GN=SLC9A8 PE=1 SV=4	Q9Y2E8	2	1	595.776	1190.54	-0.49	19.3195		3910.37		4291.29	5823.07	5145.7	4550.69	47366.7	8041.45	2334616	20	1	Y2(Phospho): 100
WYEEVR	N-Term(TMT6plex); Y2(Phospho)	1	Sodium/hydrogen exchanger 8 OS=Homo sapiens OX=9606 GN=SLC9A8 PE=1 SV=4	Q9Y2E8	2	1	595.776	1190.54	0.43	0		4480.61		6253.74	12345.6	11949.7		79046.8	17681.1	3.1744e+06	22	1	Y2(Phospho): 100
WYEEVR	N-Term(TMT6plex); Y2(Phospho)	1	Sodium/hydrogen exchanger 8 OS=Homo sapiens OX=9606 GN=SLC9A8 PE=1 SV=4	Q9Y2E8	2	1	595.776	1190.55	0.53	19.1278		3355.91	2604.52	3490.8	3699.22	4543.05		45994.9	5795.24	1910874	20	1	Y2(Phospho): 100
WYEEVR	N-Term(TMT6plex); Y2(Phospho)	1	Sodium/hydrogen exchanger 8 OS=Homo sapiens OX=9606 GN=SLC9A8 PE=1 SV=4	Q9Y2E8	2	1	595.776	1190.55	0.74	2.58058	5700.4	4344.57		8103.38	5559.43	8182.85	9911.65	63262.2	15121.1	3567070	24	1	Y2(Phospho): 100
SDLYSSGR	N-Term(TMT6plex); Y4(Phospho)	1	RNA-binding motif protein, X chromosome OS=Homo sapiens OX=9606 GN=RBMX PE=1 SV=3	P38159	2	1	597.274	1193.54	-0.22	0								20897.8	4734.23	1.20922e+06	32	1	Y4(Phospho): 100
SDLYSSGR	N-Term(TMT6plex); Y4(Phospho)	1	RNA-binding motif protein, X chromosome OS=Homo sapiens OX=9606 GN=RBMX PE=1 SV=3	P38159	2	1	597.274	1193.54	0.09	0								16910.1	2349.85	1.29242e+06	38	1	Y4(Phospho): 100
SDLYSSGR	N-Term(TMT6plex); Y4(Phospho)	1	RNA-binding motif protein, X chromosome OS=Homo sapiens OX=9606 GN=RBMX PE=1 SV=3	P38159	2	1	597.274	1193.54	1.01	0								13616.2	1505.3	795848	32	1	Y4(Phospho): 100
SDLYSSGR	N-Term(TMT6plex); Y4(Phospho)	1	RNA-binding motif protein, X chromosome OS=Homo sapiens OX=9606 GN=RBMX PE=1 SV=3	P38159	2	1	597.274	1193.54	1.22	0								6434.04		355733	28	1	Y4(Phospho): 100
SDLYSSGR	N-Term(TMT6plex); Y4(Phospho)	1	RNA-binding motif protein, X chromosome OS=Homo sapiens OX=9606 GN=RBMX PE=1 SV=3	P38159	2	1	597.275	1193.54	1.73	0								10763.3	1695.32	812282	32	1	Y4(Phospho): 100
SDLYSSGR	N-Term(TMT6plex); Y4(Phospho)	1	RNA-binding motif protein, X chromosome OS=Homo sapiens OX=9606 GN=RBMX PE=1 SV=3	P38159	2	1	597.276	1193.54	3.06	0								5278.76		286844	24	1	Y4(Phospho): 100
ITNDYIF	N-Term(TMT6plex); Y5(Phospho)	1	Keratinocyte-associated transmembrane protein 2 OS=Homo sapiens OX=9606 GN=KCT2 PE=1 SV=2	Q8NC54	2	1	597.786	1194.57	0.49	12.0367								12449.7		629711	48	1	Y5(Phospho): 100
FYAGGSER	N-Term(TMT6plex); Y2(Phospho)	1	NSFL1 cofactor p47 OS=Homo sapiens OX=9606 GN=NSFL1C PE=1 SV=2	Q9UNZ2	2	1	598.271	1195.53	-0.43	25.6537								12145.6	1435.5	639338	27	1	Y2(Phospho): 100
FYAGGSER	N-Term(TMT6plex); Y2(Phospho)	1	NSFL1 cofactor p47 OS=Homo sapiens OX=9606 GN=NSFL1C PE=1 SV=2	Q9UNZ2	2	1	598.271	1195.53	-0.02	5.69178								46487.8	8466.14	2782367	36	1	Y2(Phospho): 100
FYAGGSER	N-Term(TMT6plex); Y2(Phospho)	1	NSFL1 cofactor p47 OS=Homo sapiens OX=9606 GN=NSFL1C PE=1 SV=2	Q9UNZ2	2	1	598.271	1195.53	0.08	0								89209	11481.8	5316598	34	1	Y2(Phospho): 100
FYAGGSER	N-Term(TMT6plex); Y2(Phospho)	1	NSFL1 cofactor p47 OS=Homo sapiens OX=9606 GN=NSFL1C PE=1 SV=2	Q9UNZ2	2	1	598.271	1195.53	0.08	4.57513								41990.8	4163.94	2.30705e+06	39	1	Y2(Phospho): 100
FYAGGSER	N-Term(TMT6plex); Y2(Phospho)	1	NSFL1 cofactor p47 OS=Homo sapiens OX=9606 GN=NSFL1C PE=1 SV=2	Q9UNZ2	2	1	598.271	1195.53	0.18	0								127537	18493.3	6122927	39	1	Y2(Phospho): 100
FYAGGSER	N-Term(TMT6plex); Y2(Phospho)	1	NSFL1 cofactor p47 OS=Homo sapiens OX=9606 GN=NSFL1C PE=1 SV=2	Q9UNZ2	2	1	598.272	1195.54	1.31	19.9664								14521.2	2727.15	754008	32	1	Y2(Phospho): 100
VYNIHSR	N-Term(TMT6plex); Y2(Phospho)	1	Brain protein I3 OS=Homo sapiens OX=9606 GN=BRI3 PE=1 SV=1	O95415	3	1	399.87	1197.6	-1.75	0							1063.35	2338.47	1561.39	140510	29	1	Y2(Phospho): 100
VYNIHSR	N-Term(TMT6plex); Y2(Phospho)	1	Brain protein I3 OS=Homo sapiens OX=9606 GN=BRI3 PE=1 SV=1	O95415	3	1	399.871	1197.6	-0.68	6.58732								3805.26		192495	29	1	Y2(Phospho): 100
APVSSLYR	N-Term(TMT6plex); Y7(Phospho)	1	Protocadherin gamma-C3 OS=Homo sapiens OX=9606 GN=PCDHGC3 PE=1 SV=1	Q9UN70	2	1	601.309	1201.61	-6.29	32.3829								16485.2	4197.74	648270	22	1	Y7(Phospho): 100
HSMYVTR	N-Term(TMT6plex); Y4(Phospho)	1	Cyclin-dependent kinase-like 5 OS=Homo sapiens OX=9606 GN=CDKL5 PE=1 SV=2	O76039	3	1	401.524	1202.56	-1.3	34.7404								2175.87		62522.3	32	1	Y4(Phospho): 100
HSMYVTR	N-Term(TMT6plex); Y4(Phospho)	1	Cyclin-dependent kinase-like 5 OS=Homo sapiens OX=9606 GN=CDKL5 PE=1 SV=2	O76039	3	1	401.524	1202.56	-0.84	30.5056								1339.8		59383.9	28	1	Y4(Phospho): 100
QDLAYER	N-Term(TMT6plex); Y5(Phospho)	1	Eukaryotic translation initiation factor 3 subunit L OS=Homo sapiens OX=9606 GN=EIF3L PE=1 SV=1	Q9Y262	2	1	602.284	1203.56	-0.1	13.8295						1384.9		15177.6	2660.78	811004	25	1	Y5(Phospho): 100
QDLAYER	N-Term(TMT6plex); Y5(Phospho)	1	Eukaryotic translation initiation factor 3 subunit L OS=Homo sapiens OX=9606 GN=EIF3L PE=1 SV=1	Q9Y262	2	1	602.284	1203.56	0.51	12.1967								12469.6	2220.11	714509	26	1	Y5(Phospho): 100
YVDAETSL	N-Term(TMT6plex); Y1(Phospho)	1	Sodium bicarbonate cotransporter 3 OS=Homo sapiens OX=9606 GN=SLC4A7 PE=1 SV=2	Q9Y6M7	2	1	603.778	1206.55	0.28	10.3226								7997.37	1684.54	351294	31	1	Y1(Phospho): 100
YVDAETSL	N-Term(TMT6plex); Y1(Phospho)	1	Sodium bicarbonate cotransporter 3 OS=Homo sapiens OX=9606 GN=SLC4A7 PE=1 SV=2	Q9Y6M7	2	1	603.779	1206.55	0.38	3.43852								43776.7		2.12096e+06	37	1	Y1(Phospho): 100
YVDAETSL	N-Term(TMT6plex); Y1(Phospho)	1	Sodium bicarbonate cotransporter 3 OS=Homo sapiens OX=9606 GN=SLC4A7 PE=1 SV=2	Q9Y6M7	2	1	603.779	1206.55	0.69	14.7143								7863.37		411383	34	1	Y1(Phospho): 100
YVDAETSL	N-Term(TMT6plex); Y1(Phospho)	1	Sodium bicarbonate cotransporter 3 OS=Homo sapiens OX=9606 GN=SLC4A7 PE=1 SV=2	Q9Y6M7	2	1	603.779	1206.55	0.89	1.89437								47359.8		1.94677e+06	37	1	Y1(Phospho): 100
YVDAETSL	N-Term(TMT6plex); Y1(Phospho)	1	Sodium bicarbonate cotransporter 3 OS=Homo sapiens OX=9606 GN=SLC4A7 PE=1 SV=2	Q9Y6M7	2	1	603.779	1206.55	0.89	1.70748								29897.8		1.36117e+06	37	1	Y1(Phospho): 100
ENDGYFR	N-Term(TMT6plex); Y5(Phospho)	1	Rhophilin-2 OS=Homo sapiens OX=9606 GN=RHPN2 PE=1 SV=1	Q8IUC4	2	1	605.262	1209.52	1.78	0				3773.82				48815.7		2.21924e+06	19	1	Y5(Phospho): 100
AYSSFGGGR	N-Term(TMT6plex); Y2(Phospho)	1	Eukaryotic translation initiation factor 4H OS=Homo sapiens OX=9606 GN=EIF4H PE=1 SV=5	Q15056	2	1	605.774	1210.54	-3.48	0						11398.6		67655.2		5045774	34	1	Y2(Phospho): 100
AYSSFGGGR	N-Term(TMT6plex); Y2(Phospho)	1	Eukaryotic translation initiation factor 4H OS=Homo sapiens OX=9606 GN=EIF4H PE=1 SV=5	Q15056	2	1	605.776	1210.54	-1.16	0								963449	251063	5.36105e+07	47	1	Y2(Phospho): 100
AYSSFGGGR	N-Term(TMT6plex); Y2(Phospho)	1	Eukaryotic translation initiation factor 4H OS=Homo sapiens OX=9606 GN=EIF4H PE=1 SV=5	Q15056	2	1	605.776	1210.54	-1.16	0								4664.23		206331	32	1	Y2(Phospho): 100
AYSSFGGGR	N-Term(TMT6plex); Y2(Phospho)	1	Eukaryotic translation initiation factor 4H OS=Homo sapiens OX=9606 GN=EIF4H PE=1 SV=5	Q15056	2	1	605.776	1210.54	-0.66	0								884098		5.11711e+07	42	1	Y2(Phospho): 100
AYSSFGGGR	N-Term(TMT6plex); Y2(Phospho)	1	Eukaryotic translation initiation factor 4H OS=Homo sapiens OX=9606 GN=EIF4H PE=1 SV=5	Q15056	2	1	605.776	1210.55	-0.25	8.44167								362875		16572893	39	1	Y2(Phospho): 100
AYSSFGGGR	N-Term(TMT6plex); Y2(Phospho)	1	Eukaryotic translation initiation factor 4H OS=Homo sapiens OX=9606 GN=EIF4H PE=1 SV=5	Q15056	2	1	605.776	1210.55	-0.15	6.90907								328721		19223656	47	1	Y2(Phospho): 100
AYSSFGGGR	N-Term(TMT6plex); Y2(Phospho)	1	Eukaryotic translation initiation factor 4H OS=Homo sapiens OX=9606 GN=EIF4H PE=1 SV=5	Q15056	2	1	605.778	1210.55	2.67	0								2750.38		203754	36	1	Y2(Phospho): 100
AYSSFGGGR	N-Term(TMT6plex); Y2(Phospho)	1	Eukaryotic translation initiation factor 4H OS=Homo sapiens OX=9606 GN=EIF4H PE=1 SV=5	Q15056	2	1	605.778	1210.55	2.77	0								108315	17280.6	7.7632e+06	39	1	Y2(Phospho): 100
LYAARPGR	N-Term(TMT6plex); Y2(Phospho)	1	Semaphorin-6B OS=Homo sapiens OX=9606 GN=SEMA6B PE=1 SV=4	Q9H3T3	3	1	404.886	1212.64	-1.99	0								1474.75		88955.6	23	1	Y2(Phospho): 100
LYAARPGR	N-Term(TMT6plex); Y2(Phospho)	1	Semaphorin-6B OS=Homo sapiens OX=9606 GN=SEMA6B PE=1 SV=4	Q9H3T3	3	1	404.886	1212.64	-1.23	0								2149.25		105264	21	1	Y2(Phospho): 100
LYAARPGR	N-Term(TMT6plex); Y2(Phospho)	1	Semaphorin-6B OS=Homo sapiens OX=9606 GN=SEMA6B PE=1 SV=4	Q9H3T3	3	1	404.886	1212.64	-0.48	0										34282.5	19	1	Y2(Phospho): 100
FGLDYHR	N-Term(TMT6plex); Y5(Phospho)	1	Ubiquitin carboxyl-terminal hydrolase 31 OS=Homo sapiens OX=9606 GN=USP31 PE=2 SV=2	Q70CQ4	3	1	406.195	1216.57	-1.09	9.41037								3389.18		167214	45	1	Y5(Phospho): 100
FGLDYHR	N-Term(TMT6plex); Y5(Phospho)	1	Ubiquitin carboxyl-terminal hydrolase 31 OS=Homo sapiens OX=9606 GN=USP31 PE=2 SV=2	Q70CQ4	3	1	406.195	1216.57	-0.79	0	1000.69					990.406		5968.46		164311	45	1	Y5(Phospho): 100
TLYMSHR	N-Term(TMT6plex); Y3(Phospho)	1	Extended synaptotagmin-1 OS=Homo sapiens OX=9606 GN=ESYT1 PE=1 SV=1	Q9BSJ8	3	1	406.196	1216.57	-1.76	0								1546.09		31109.2	33	1	Y3(Phospho): 100
TLYMSHR	N-Term(TMT6plex); Y3(Phospho)	1	Extended synaptotagmin-1 OS=Homo sapiens OX=9606 GN=ESYT1 PE=1 SV=1	Q9BSJ8	3	1	406.196	1216.57	-1.76	0								1661.2		26977.1	30	1	Y3(Phospho): 100
TLYMSHR	N-Term(TMT6plex); Y3(Phospho)	1	Extended synaptotagmin-1 OS=Homo sapiens OX=9606 GN=ESYT1 PE=1 SV=1	Q9BSJ8	3	1	406.196	1216.57	-1.53	16.7432								1659.29		57816.3	37	1	Y3(Phospho): 100
TLYMSHR	N-Term(TMT6plex); Y3(Phospho)	1	Extended synaptotagmin-1 OS=Homo sapiens OX=9606 GN=ESYT1 PE=1 SV=1	Q9BSJ8	3	1	406.197	1216.57	0.2	9.29722								1788.44		60985.6	34	1	Y3(Phospho): 100
ALYEAGER	N-Term(TMT6plex); Y3(Phospho)	1	Annexin A1 OS=Homo sapiens OX=9606 GN=ANXA1 PE=1 SV=2	P04083	2	1	609.292	1217.58	-0.22	8.25698	2889	1734.01	4424.79	4173.73	6263.64	6817.76	6199.89	15771	6087.2	648568	37	1	Y3(Phospho): 100
ALYEAGER	N-Term(TMT6plex); Y3(Phospho)	1	Annexin A1 OS=Homo sapiens OX=9606 GN=ANXA1 PE=1 SV=2	P04083	2	1	609.293	1217.58	1.09	4.51773	2825.12	3036.01	4270.79	6750.39	5931.33	5434.91	4996.72	16449.1	8013.55	619264	39	1	Y3(Phospho): 100
EIYNTIR	N-Term(TMT6plex); Y3(Phospho)	1	Ras GTPase-activating protein 1 OS=Homo sapiens OX=9606 GN=RASA1 PE=1 SV=1	P20936	2	1	609.31	1217.61	0.08	0								36891.2	3436.97	1662117	19	1	Y3(Phospho): 100
EIYNTIR	N-Term(TMT6plex); Y3(Phospho)	1	Ras GTPase-activating protein 1 OS=Homo sapiens OX=9606 GN=RASA1 PE=1 SV=1	P20936	2	1	609.31	1217.61	0.18	4.10165								160369	21172.4	7.79217e+06	22	1	Y3(Phospho): 100
EIYNTIR	N-Term(TMT6plex); Y3(Phospho)	1	Ras GTPase-activating protein 1 OS=Homo sapiens OX=9606 GN=RASA1 PE=1 SV=1	P20936	2	1	609.31	1217.61	0.38	4.93555								113879	19390	6.84427e+06	30	1	Y3(Phospho): 100
EIYNTIR	N-Term(TMT6plex); Y3(Phospho)	1	Ras GTPase-activating protein 1 OS=Homo sapiens OX=9606 GN=RASA1 PE=1 SV=1	P20936	2	1	609.311	1217.61	1.68	11.9887						1576.79		33756.6	4238.51	1331864	18	1	Y3(Phospho): 100
ILLYACR	N-Term(TMT6plex); Y4(Phospho); C6(Carbamidomethyl)	1	DNA-directed RNA polymerase II subunit RPB9 OS=Homo sapiens OX=9606 GN=POLR2I PE=1 SV=1	P36954	2	1	609.32	1217.63	1.22	0						1575.31		22236.1	3486.91	810397	28	1	Y4(Phospho): 100
ILLYACR	N-Term(TMT6plex); Y4(Phospho); C6(Carbamidomethyl)	1	DNA-directed RNA polymerase II subunit RPB9 OS=Homo sapiens OX=9606 GN=POLR2I PE=1 SV=1	P36954	2	1	609.32	1217.63	1.52	0								22823.8	4198.69	781265	23	1	Y4(Phospho): 100
SYNLQER	N-Term(TMT6plex); Y2(Phospho)	1	Anion exchange protein 2 OS=Homo sapiens OX=9606 GN=SLC4A2 PE=1 SV=4	P04920	2	1	609.79	1218.57	0.38	6.92292								10383.8	1393.76	604860	23	1	Y2(Phospho): 100
SYNLQER	N-Term(TMT6plex); Y2(Phospho)	1	Anion exchange protein 2 OS=Homo sapiens OX=9606 GN=SLC4A2 PE=1 SV=4	P04920	2	1	609.79	1218.57	0.68	11.0434				1988.14	1971.69		1529.1	14582.8	2351.17	577076	30	1	Y2(Phospho): 100
SYNLQER	N-Term(TMT6plex); Y2(Phospho)	1	Anion exchange protein 2 OS=Homo sapiens OX=9606 GN=SLC4A2 PE=1 SV=4	P04920	2	1	609.79	1218.57	0.78	0		1120.4						6158.28		262780	23	1	Y2(Phospho): 100
SYNLQER	N-Term(TMT6plex); Y2(Phospho)	1	Anion exchange protein 2 OS=Homo sapiens OX=9606 GN=SLC4A2 PE=1 SV=4	P04920	2	1	609.79	1218.57	1.48	0								4121.28	1196.24	220628	20	1	Y2(Phospho): 100
AYSNSIVR	N-Term(TMT6plex); Y2(Phospho)	1	WD repeat-containing protein 13 OS=Homo sapiens OX=9606 GN=WDR13 PE=1 SV=2	Q9H1Z4	2	1	609.808	1218.61	0.57	32.3569								6648.42	1697.45	280098	19	1	Y2(Phospho): 100
SYVESVAR	N-Term(TMT6plex); Y2(Phospho)	1	Tensin-1 OS=Homo sapiens OX=9606 GN=TNS1 PE=1 SV=2	Q9HBL0	2	1	610.299	1219.59	-1.24	0							1211.15	8369.13		359076	30	1	Y2(Phospho): 100
SYVESVAR	N-Term(TMT6plex); Y2(Phospho)	1	Tensin-1 OS=Homo sapiens OX=9606 GN=TNS1 PE=1 SV=2	Q9HBL0	2	1	610.299	1219.59	-0.84	0			1097.22		1276.25			6813.71	1260.74	351802	31	1	Y2(Phospho): 100
SLYSTSPR	N-Term(TMT6plex); Y3(Phospho)	1	Glutamate receptor-interacting protein 1 OS=Homo sapiens OX=9606 GN=GRIP1 PE=1 SV=3	Q9Y3R0	2	1	610.302	1219.6	4.27	0								9711.35		273170	22	1	Y3(Phospho): 100
SLYSTSPR	N-Term(TMT6plex); Y3(Phospho)	1	Glutamate receptor-interacting protein 1 OS=Homo sapiens OX=9606 GN=GRIP1 PE=1 SV=3	Q9Y3R0	2	1	610.304	1219.6	7.27	0						1455.43		8817.59		337049	19	1	Y3(Phospho): 100
SYTSGPGSR	N-Term(TMT6plex); Y2(Phospho)	1	Keratin, type II cytoskeletal 8 OS=Homo sapiens OX=9606 GN=KRT8 PE=1 SV=7	P05787	2	1	610.779	1220.55	-0.64	0	2031.81	1456.94	3335.82			1648.83	3499.47	23977.7	6007.32	1.01494e+06	34	1	Y2(Phospho): 100
APTNEFYA	N-Term(TMT6plex); Y7(Phospho)	1	Syndecan-4 OS=Homo sapiens OX=9606 GN=SDC4 PE=1 SV=2	P31431	2	1	611.274	1221.54	0.56	0								11536.1	3100.87	387027	29	1	Y7(Phospho): 100
APTNEFYA	N-Term(TMT6plex); Y7(Phospho)	1	Syndecan-4 OS=Homo sapiens OX=9606 GN=SDC4 PE=1 SV=2	P31431	2	1	611.274	1221.54	0.66	0		1709.07	2001.4	1570.25	1832.72			10771.2	1470.46	315101	28	1	Y7(Phospho): 100
APTNEFYA	N-Term(TMT6plex); Y7(Phospho)	1	Syndecan-4 OS=Homo sapiens OX=9606 GN=SDC4 PE=1 SV=2	P31431	2	1	611.274	1221.54	0.86	0	2167.64		1551.53					7882.07	3108.96	317416	28	1	Y7(Phospho): 100
APTNEFYA	N-Term(TMT6plex); Y7(Phospho)	1	Syndecan-4 OS=Homo sapiens OX=9606 GN=SDC4 PE=1 SV=2	P31431	2	1	611.274	1221.54	1.16	16.9143								10949.9	2511.94	369146	29	1	Y7(Phospho): 100
SMEYVQR	N-Term(TMT6plex); Y4(Phospho)	1	Sprouty-related, EVH1 domain-containing protein 1 OS=Homo sapiens OX=9606 GN=SPRED1 PE=1 SV=2	Q7Z699	2	1	611.28	1221.55	-0.3	0					1475.03			9787.73	1184.42	412873	32	1	Y4(Phospho): 100
GQFDYALV	N-Term(TMT6plex); Y5(Phospho)	1	Cortexin-1 OS=Homo sapiens OX=9606 GN=CTXN1 PE=3 SV=1	P60606	2	1	611.29	1221.57	-1.95	0								21570.5	7585.45	1.01598e+06	30	1	Y5(Phospho): 100
GQFDYALV	N-Term(TMT6plex); Y5(Phospho)	1	Cortexin-1 OS=Homo sapiens OX=9606 GN=CTXN1 PE=3 SV=1	P60606	2	1	611.29	1221.57	-1.85	0	5736.18							22763.3		1.03014e+06	30	1	Y5(Phospho): 100
FPDLCVY	N-Term(TMT6plex); C5(Carbamidomethyl); Y7(Phospho)	2	Protein EFR3 homolog B OS=Homo sapiens OX=9606 GN=EFR3B PE=1 SV=2	Q9Y2G0; Q14156	2	1	611.775	1222.54	0.89	7.99243								3730.89		183430	29	1	Y7(Phospho): 100
FPDLCVY	N-Term(TMT6plex); C5(Carbamidomethyl); Y7(Phospho)	2	Protein EFR3 homolog B OS=Homo sapiens OX=9606 GN=EFR3B PE=1 SV=2	Q9Y2G0; Q14156	2	1	611.775	1222.54	1.19	0								3859.68		179167	27	1	Y7(Phospho): 100
EVYFAER	N-Term(TMT6plex); Y3(Phospho)	1	Cysteine-rich protein 1 OS=Homo sapiens OX=9606 GN=CRIP1 PE=1 SV=3	P50238	2	1	611.789	1222.57	-0.55	0		33946.2	22971.8					130193	16557.5	6.95422e+06	33	1	Y3(Phospho): 100
EVYFAER	N-Term(TMT6plex); Y3(Phospho)	1	Cysteine-rich protein 1 OS=Homo sapiens OX=9606 GN=CRIP1 PE=1 SV=3	P50238	2	1	611.789	1222.57	0.24	2.54087	12703.5	18042.6	20003	17088.9	18432.5			117595	32473	6.46036e+06	30	1	Y3(Phospho): 100
EVYFAER	N-Term(TMT6plex); Y3(Phospho)	1	Cysteine-rich protein 1 OS=Homo sapiens OX=9606 GN=CRIP1 PE=1 SV=3	P50238	2	1	611.789	1222.57	0.54	0	18130.9	11624.8	7570.76	12449.9		15535.5		104927	29835.3	5.31991e+06	32	1	Y3(Phospho): 100
EVYFAER	N-Term(TMT6plex); Y3(Phospho)	1	Cysteine-rich protein 1 OS=Homo sapiens OX=9606 GN=CRIP1 PE=1 SV=3	P50238	2	1	611.789	1222.57	0.84	0	15142.7	8990.6	16860.9	19425.2	17234.1	21765.5	13767.4	112813	27400.1	6.19255e+06	35	1	Y3(Phospho): 100
RAFGSGYR	N-Term(TMT6plex); Y7(Phospho)	1	Eukaryotic translation initiation factor 4B OS=Homo sapiens OX=9606 GN=EIF4B PE=1 SV=2	P23588	3	1	408.202	1222.59	-1.17	15.9414								2618.12	1085.16	117379	26	1	Y7(Phospho): 100
RAFGSGYR	N-Term(TMT6plex); Y7(Phospho)	1	Eukaryotic translation initiation factor 4B OS=Homo sapiens OX=9606 GN=EIF4B PE=1 SV=2	P23588	3	1	408.202	1222.59	-1.09	19.5145								3462.38		91082.8	23	1	Y7(Phospho): 100
SYVTTSTR	N-Term(TMT6plex); Y2(Phospho)	1	Vimentin OS=Homo sapiens OX=9606 GN=VIM PE=1 SV=4	P08670	2	1	612.296	1223.59	-1.17	14.2381				1130.63	1287.63	2005.8		7001.05		366852	19	1	Y2(Phospho): 100
HTPLYER	N-Term(TMT6plex); Y5(Phospho)	2	Putative uncharacterized protein C9orf129 OS=Homo sapiens OX=9606 GN=C9orf129 PE=4 SV=1	Q5T035; Q9NZB2	3	1	408.87	1224.59	-2.63	0.516394								57214.1	10571	2.25092e+06	20	1	Y5(Phospho): 100
HTPLYER	N-Term(TMT6plex); Y5(Phospho)	2	Putative uncharacterized protein C9orf129 OS=Homo sapiens OX=9606 GN=C9orf129 PE=4 SV=1	Q5T035; Q9NZB2	3	1	408.87	1224.6	-1.73	0								42968.4	7682.15	2019789	31	1	Y5(Phospho): 100
HTPLYER	N-Term(TMT6plex); Y5(Phospho)	2	Putative uncharacterized protein C9orf129 OS=Homo sapiens OX=9606 GN=C9orf129 PE=4 SV=1	Q5T035; Q9NZB2	2	1	612.802	1224.6	-1.37	0								46085.4		2597823	18	1	Y5(Phospho): 100
HTPLYER	N-Term(TMT6plex); Y5(Phospho)	2	Putative uncharacterized protein C9orf129 OS=Homo sapiens OX=9606 GN=C9orf129 PE=4 SV=1	Q5T035; Q9NZB2	2	1	612.802	1224.6	-0.88	0								34927.8	7507.86	2.04451e+06	18	1	Y5(Phospho): 100
HTPLYER	N-Term(TMT6plex); Y5(Phospho)	2	Putative uncharacterized protein C9orf129 OS=Homo sapiens OX=9606 GN=C9orf129 PE=4 SV=1	Q5T035; Q9NZB2	3	1	408.87	1224.6	-0.54	19.608								9511.07	2576.29	269878	33	1	Y5(Phospho): 100
SDSYAAFR	N-Term(TMT6plex); Y4(Phospho)	1	Protein Shroom3 OS=Homo sapiens OX=9606 GN=SHROOM3 PE=1 SV=2	Q8TF72	2	1	613.277	1225.55	0.62	0								9114.55		421312	33	1	Y4(Phospho): 100
SDSYAAFR	N-Term(TMT6plex); Y4(Phospho)	1	Protein Shroom3 OS=Homo sapiens OX=9606 GN=SHROOM3 PE=1 SV=2	Q8TF72	2	1	613.277	1225.55	0.62	0								5493.1		399312	24	1	Y4(Phospho): 100
DYAQLGPR	N-Term(TMT6plex); Y2(Phospho)	1	WASH complex subunit 5 OS=Homo sapiens OX=9606 GN=WASHC5 PE=1 SV=1	Q12768	2	1	614.8	1228.59	-0.31	24.9925			1312.86					6705.31	1136.88	345361	23	1	Y2(Phospho): 100
DYAQLGPR	N-Term(TMT6plex); Y2(Phospho)	1	WASH complex subunit 5 OS=Homo sapiens OX=9606 GN=WASHC5 PE=1 SV=1	Q12768	2	1	614.8	1228.59	0.09	0								18508.8	1684.02	848407	33	1	Y2(Phospho): 100
DYAQLGPR	N-Term(TMT6plex); Y2(Phospho)	1	WASH complex subunit 5 OS=Homo sapiens OX=9606 GN=WASHC5 PE=1 SV=1	Q12768	2	1	614.8	1228.59	0.58	0								6889.3	1285.09	379672	21	1	Y2(Phospho): 100
DYAQLGPR	N-Term(TMT6plex); Y2(Phospho)	1	WASH complex subunit 5 OS=Homo sapiens OX=9606 GN=WASHC5 PE=1 SV=1	Q12768	2	1	614.8	1228.59	0.58	0					1182.49			16477.8	3475.37	923280	32	1	Y2(Phospho): 100
TVTPAYNR	N-Term(TMT6plex); Y6(Phospho)	1	Tight junction protein ZO-1 OS=Homo sapiens OX=9606 GN=TJP1 PE=1 SV=3	Q07157	2	1	615.807	1230.61	-1.22	16.2926								4670.14		270796	21	1	Y6(Phospho): 100
TVTPAYNR	N-Term(TMT6plex); Y6(Phospho)	1	Tight junction protein ZO-1 OS=Homo sapiens OX=9606 GN=TJP1 PE=1 SV=3	Q07157	2	1	615.807	1230.61	-1.22	21.7816						1323.05		13327.1	2530	773156	18	1	Y6(Phospho): 100
TVTPAYNR	N-Term(TMT6plex); Y6(Phospho)	1	Tight junction protein ZO-1 OS=Homo sapiens OX=9606 GN=TJP1 PE=1 SV=3	Q07157	2	1	615.807	1230.61	-0.83	28.3349								15087.5	2166.01	723491	18	1	Y6(Phospho): 100
DYHFVSR	N-Term(TMT6plex); Y2(Phospho)	1	MAGUK p55 subfamily member 5 OS=Homo sapiens OX=9606 GN=MPP5 PE=1 SV=3	Q8N3R9	3	1	411.526	1232.56	-1.9	0	1436.1	1174.83	1473.58	1465.63	2674.96	1392.32	2287.76	3779.13	3190.78	122665	27	1	Y2(Phospho): 100
DYHFVSR	N-Term(TMT6plex); Y2(Phospho)	1	MAGUK p55 subfamily member 5 OS=Homo sapiens OX=9606 GN=MPP5 PE=1 SV=3	Q8N3R9	3	1	411.526	1232.56	-1.09	0	1827.32	1446.69	1548.55	1220.87	1183.57	1962.54	2550.15	4182.11	2120.53	101211	29	1	Y2(Phospho): 100
DYHFVSR	N-Term(TMT6plex); Y2(Phospho)	1	MAGUK p55 subfamily member 5 OS=Homo sapiens OX=9606 GN=MPP5 PE=1 SV=3	Q8N3R9	3	1	411.527	1232.57	-0.57	0	1136.17		1166.69	1959.07	1317.37	1115.08		4011.12	1295.64	91965.4	22	1	Y2(Phospho): 100
DYHFVSR	N-Term(TMT6plex); Y2(Phospho)	1	MAGUK p55 subfamily member 5 OS=Homo sapiens OX=9606 GN=MPP5 PE=1 SV=3	Q8N3R9	3	1	411.527	1232.57	0.77	0	2370.61	1801.24	1876.53	3475.66	2471.89	2679.24	2362.87	4950.93	5488.42	153046	28	1	Y2(Phospho): 100
SYQEGLAR	N-Term(TMT6plex); Y2(Phospho)	1	Protein AAR2 homolog OS=Homo sapiens OX=9606 GN=AAR2 PE=1 SV=2	Q9Y312	2	1	616.797	1232.59	-1.23	0								5193.3		218099	36	1	Y2(Phospho): 100
SYQEGLAR	N-Term(TMT6plex); Y2(Phospho)	1	Protein AAR2 homolog OS=Homo sapiens OX=9606 GN=AAR2 PE=1 SV=2	Q9Y312	2	1	616.797	1232.59	-0.54	0								2142.28		110976	32	1	Y2(Phospho): 100
SYQEGLAR	N-Term(TMT6plex); Y2(Phospho)	1	Protein AAR2 homolog OS=Homo sapiens OX=9606 GN=AAR2 PE=1 SV=2	Q9Y312	2	1	616.797	1232.59	-0.14	0								3326.02		149690	44	1	Y2(Phospho): 100
SYQEGLAR	N-Term(TMT6plex); Y2(Phospho)	1	Protein AAR2 homolog OS=Homo sapiens OX=9606 GN=AAR2 PE=1 SV=2	Q9Y312	2	1	616.798	1232.59	1.14	0								5367.76		228947	36	1	Y2(Phospho): 100
YLEQMQI	N-Term(TMT6plex); Y1(Phospho)	1	Amyloid-like protein 2 OS=Homo sapiens OX=9606 GN=APLP2 PE=1 SV=2	Q06481	2	1	617.291	1233.58	-2.68	15.8784		2315.6	3500.18	3059.12	2924.52	3166.52		5168.29		227283	31	1	Y1(Phospho): 100
YLEQMQI	N-Term(TMT6plex); Y1(Phospho)	1	Amyloid-like protein 2 OS=Homo sapiens OX=9606 GN=APLP2 PE=1 SV=2	Q06481	2	1	617.292	1233.58	-1.49	0	3222.05		4058.62	3739.2	4600.01	3630.45	2661.36	12530.3	5681.69	353652	39	1	Y1(Phospho): 100
TMNEIYR	N-Term(TMT6plex); Y6(Phospho)	1	Clustered mitochondria protein homolog OS=Homo sapiens OX=9606 GN=CLUH PE=1 SV=2	O75153	2	1	618.287	1235.57	-1.7	11.6426						1802.76		22870.6	3838.28	870720	17	1	Y6(Phospho): 100
TMNEIYR	N-Term(TMT6plex); Y6(Phospho)	1	Clustered mitochondria protein homolog OS=Homo sapiens OX=9606 GN=CLUH PE=1 SV=2	O75153	2	1	618.289	1235.57	1.16	0					1726.93		1367.32	27246.2	4204	893089	17	1	Y6(Phospho): 100
SQYEVFR	N-Term(TMT6plex); Y3(Phospho)	1	AP-1 complex-associated regulatory protein OS=Homo sapiens OX=9606 GN=AP1AR PE=1 SV=1	Q63HQ0	2	1	619.293	1237.58	-1.96	0								37400.9	3847.63	1.88398e+06	19	1	Y3(Phospho): 100
SQYEVFR	N-Term(TMT6plex); Y3(Phospho)	1	AP-1 complex-associated regulatory protein OS=Homo sapiens OX=9606 GN=AP1AR PE=1 SV=1	Q63HQ0	2	1	619.294	1237.58	-0.87	0								37446.1	7040.2	2.14706e+06	18	1	Y3(Phospho): 100
SQYEVFR	N-Term(TMT6plex); Y3(Phospho)	1	AP-1 complex-associated regulatory protein OS=Homo sapiens OX=9606 GN=AP1AR PE=1 SV=1	Q63HQ0	2	1	619.295	1237.58	1.5	0								67720.7	7475.29	2.59396e+06	18	1	Y3(Phospho): 100
QLYLGMFG	N-Term(TMT6plex); Y3(Phospho)	1	Tetratricopeptide repeat protein 9C OS=Homo sapiens OX=9606 GN=TTC9C PE=1 SV=1	Q8N5M4	2	1	619.299	1237.59	1.44	0								1396.75		66882.1	35	1	Y3(Phospho): 100
QLYLGMFG	N-Term(TMT6plex); Y3(Phospho)	1	Tetratricopeptide repeat protein 9C OS=Homo sapiens OX=9606 GN=TTC9C PE=1 SV=1	Q8N5M4	2	1	619.299	1237.59	2.13	0								1660.97		54865.8	33	1	Y3(Phospho): 100
LYVELHR	N-Term(TMT6plex); Y2(Phospho)	1	UBX domain-containing protein 1 OS=Homo sapiens OX=9606 GN=UBXN1 PE=1 SV=2	Q04323	3	1	413.554	1238.65	-1.4	10.9193								3062.91		117454	43	1	Y2(Phospho): 100
LYVELHR	N-Term(TMT6plex); Y2(Phospho)	1	UBX domain-containing protein 1 OS=Homo sapiens OX=9606 GN=UBXN1 PE=1 SV=2	Q04323	3	1	413.555	1238.65	-0.07	20.654								2102.14		125304	39	1	Y2(Phospho): 100
ACFYQSR	N-Term(TMT6plex); C2(Carbamidomethyl); Y4(Phospho)	1	Leucine-rich repeat-containing G-protein coupled receptor 4 OS=Homo sapiens OX=9606 GN=LGR4 PE=1 SV=2	Q9BXB1	2	1	620.772	1240.54	-0.65	0							1287.22	6712.41	1137.14	245905	20	1	Y4(Phospho): 100
ACFYQSR	N-Term(TMT6plex); C2(Carbamidomethyl); Y4(Phospho)	1	Leucine-rich repeat-containing G-protein coupled receptor 4 OS=Homo sapiens OX=9606 GN=LGR4 PE=1 SV=2	Q9BXB1	2	1	620.773	1240.54	-0.45	24.3322					2566.64	953.282	1856.53	15104	2666.9	740050	20	1	Y4(Phospho): 100
ACFYQSR	N-Term(TMT6plex); C2(Carbamidomethyl); Y4(Phospho)	1	Leucine-rich repeat-containing G-protein coupled receptor 4 OS=Homo sapiens OX=9606 GN=LGR4 PE=1 SV=2	Q9BXB1	2	1	620.773	1240.54	-0.06	0	1132.18					1904.05	1476.29	15705.8	3034.83	840056	21	1	Y4(Phospho): 100
ACFYQSR	N-Term(TMT6plex); C2(Carbamidomethyl); Y4(Phospho)	1	Leucine-rich repeat-containing G-protein coupled receptor 4 OS=Homo sapiens OX=9606 GN=LGR4 PE=1 SV=2	Q9BXB1	2	1	620.773	1240.54	0.63	0			962.909		956.104		978.921	7114.32	1705.56	320457	21	1	Y4(Phospho): 100
ERNYHTL	N-Term(TMT6plex); Y4(Phospho)	1	Sialomucin core protein 24 OS=Homo sapiens OX=9606 GN=CD164 PE=1 SV=2	Q04900	3	1	414.534	1241.59	-0.37	4.33523	3527.75							11438.2		619837	23	1	Y4(Phospho): 100
SSSLPAYGR	N-Term(TMT6plex); Y7(Phospho)	1	Dematin OS=Homo sapiens OX=9606 GN=DMTN PE=1 SV=3	Q08495	2	1	623.804	1246.6	-1.34	0								7392.87	1185.87	403036	21	1	Y7(Phospho): 100
SSSLPAYGR	N-Term(TMT6plex); Y7(Phospho)	1	Dematin OS=Homo sapiens OX=9606 GN=DMTN PE=1 SV=3	Q08495	2	1	623.805	1246.6	0.03	0								6726.35	1702.11	444774	25	1	Y7(Phospho): 100
NYWLLQT	N-Term(TMT6plex); Y2(Phospho)	1	Sugar transporter SWEET1 OS=Homo sapiens OX=9606 GN=SLC50A1 PE=1 SV=1	Q9BRV3	2	1	623.807	1246.61	-0.45	0										49388.6	29	1	Y2(Phospho): 100
EAEYAEAR	N-Term(TMT6plex); Y4(Phospho)	1	SUZ domain-containing protein 1 OS=Homo sapiens OX=9606 GN=SZRD1 PE=1 SV=1	Q7Z422	2	1	624.278	1247.55	-1.43	0								17955.3	1355.11	931435	31	1	Y4(Phospho): 100
EAEYAEAR	N-Term(TMT6plex); Y4(Phospho)	1	SUZ domain-containing protein 1 OS=Homo sapiens OX=9606 GN=SZRD1 PE=1 SV=1	Q7Z422	2	1	624.279	1247.55	-0.16	0								11183.7	1779.72	713789	31	1	Y4(Phospho): 100
EAEYAEAR	N-Term(TMT6plex); Y4(Phospho)	1	SUZ domain-containing protein 1 OS=Homo sapiens OX=9606 GN=SZRD1 PE=1 SV=1	Q7Z422	2	1	624.279	1247.55	-0.16	0								18133.1	4531.53	1.2655e+06	33	1	Y4(Phospho): 100
EAEYAEAR	N-Term(TMT6plex); Y4(Phospho)	1	SUZ domain-containing protein 1 OS=Homo sapiens OX=9606 GN=SZRD1 PE=1 SV=1	Q7Z422	2	1	624.279	1247.55	0.33	0								27596.1		1.32869e+06	35	1	Y4(Phospho): 100
EAEYAEAR	N-Term(TMT6plex); Y4(Phospho)	1	SUZ domain-containing protein 1 OS=Homo sapiens OX=9606 GN=SZRD1 PE=1 SV=1	Q7Z422	2	1	624.279	1247.55	0.52	16.4656								7201.07		421487	32	1	Y4(Phospho): 100
EAEYAEAR	N-Term(TMT6plex); Y4(Phospho)	1	SUZ domain-containing protein 1 OS=Homo sapiens OX=9606 GN=SZRD1 PE=1 SV=1	Q7Z422	2	1	624.279	1247.55	0.72	13.3228								10668.9	1348.54	615404	32	1	Y4(Phospho): 100
EVDYSGLR	N-Term(TMT6plex); Y4(Phospho)	1	Protein CDV3 homolog OS=Homo sapiens OX=9606 GN=CDV3 PE=1 SV=1	Q9UKY7	2	1	624.297	1247.59	-0.07	0								412308	75602.3	22607812	38	1	Y4(Phospho): 100
EVDYSGLR	N-Term(TMT6plex); Y4(Phospho)	1	Protein CDV3 homolog OS=Homo sapiens OX=9606 GN=CDV3 PE=1 SV=1	Q9UKY7	2	1	624.297	1247.59	0.32	0								91592.1		6077604	40	1	Y4(Phospho): 100
EVDYSGLR	N-Term(TMT6plex); Y4(Phospho)	1	Protein CDV3 homolog OS=Homo sapiens OX=9606 GN=CDV3 PE=1 SV=1	Q9UKY7	2	1	624.297	1247.59	0.32	0								140825	33083.8	8344249	38	1	Y4(Phospho): 100
EVDYSGLR	N-Term(TMT6plex); Y4(Phospho)	1	Protein CDV3 homolog OS=Homo sapiens OX=9606 GN=CDV3 PE=1 SV=1	Q9UKY7	2	1	624.297	1247.59	0.42	0								360146		22320676	38	1	Y4(Phospho): 100
YSEAAELR	N-Term(TMT6plex); Y1(Phospho)	1	A-kinase anchor protein 2 OS=Homo sapiens OX=9606 GN=AKAP2 PE=1 SV=3	Q9Y2D5	2	1	624.298	1247.59	1.2	0								8890.86		385925	34	1	Y1(Phospho): 100
YSEAAELR	N-Term(TMT6plex); Y1(Phospho)	1	A-kinase anchor protein 2 OS=Homo sapiens OX=9606 GN=AKAP2 PE=1 SV=3	Q9Y2D5	2	1	624.299	1247.59	3.16	0	981.859							8696.59	1622.19	386445	34	1	Y1(Phospho): 100
VMVYSALR	N-Term(TMT6plex); Y4(Phospho)	1	Gamma-secretase subunit APH-1A OS=Homo sapiens OX=9606 GN=APH1A PE=1 SV=1	Q96BI3	2	1	624.325	1247.64	1.04	27.4462			1228.28					22560.6	2418.72	906449	28	1	Y4(Phospho): 100
VMVYSALR	N-Term(TMT6plex); Y4(Phospho)	1	Gamma-secretase subunit APH-1A OS=Homo sapiens OX=9606 GN=APH1A PE=1 SV=1	Q96BI3	2	1	624.326	1247.64	1.92	27.6684	1919.48				1470.83	1303.95		21481.5	3797.93	1.04773e+06	30	1	Y4(Phospho): 100
ELYTDGSR	N-Term(TMT6plex); Y3(Phospho)	1	Inositol-trisphosphate 3-kinase C OS=Homo sapiens OX=9606 GN=ITPKC PE=1 SV=1	Q96DU7	2	1	625.287	1249.57	0.7	0								4300.58		195419	18	1	Y3(Phospho): 100
ELYTDGSR	N-Term(TMT6plex); Y3(Phospho)	1	Inositol-trisphosphate 3-kinase C OS=Homo sapiens OX=9606 GN=ITPKC PE=1 SV=1	Q96DU7	2	1	625.288	1249.57	2.07	0								4034.03		125594	27	1	Y3(Phospho): 100
ELYTDGSR	N-Term(TMT6plex); Y3(Phospho)	1	Inositol-trisphosphate 3-kinase C OS=Homo sapiens OX=9606 GN=ITPKC PE=1 SV=1	Q96DU7	2	1	625.289	1249.57	3.53	0								2238.14		115488	22	1	Y3(Phospho): 100
STETALYR	N-Term(TMT6plex); Y7(Phospho)	1	Peptidyl-prolyl cis-trans isomerase FKBP8 OS=Homo sapiens OX=9606 GN=FKBP8 PE=1 SV=2	Q14318	2	1	625.304	1249.6	-1.07	6.48492								11640.3	1501.09	657903	33	1	Y7(Phospho): 100
STETALYR	N-Term(TMT6plex); Y7(Phospho)	1	Peptidyl-prolyl cis-trans isomerase FKBP8 OS=Homo sapiens OX=9606 GN=FKBP8 PE=1 SV=2	Q14318	2	1	625.305	1249.6	-0.48	0								9264.95	1725.17	496277	30	1	Y7(Phospho): 100
STETALYR	N-Term(TMT6plex); Y7(Phospho)	1	Peptidyl-prolyl cis-trans isomerase FKBP8 OS=Homo sapiens OX=9606 GN=FKBP8 PE=1 SV=2	Q14318	2	1	625.305	1249.6	-0.09	16.9487								33366.6	4571.07	1.95108e+06	32	1	Y7(Phospho): 100
VGIDFLNY	N-Term(TMT6plex); Y8(Phospho)	1	Heat shock 70 kDa protein 12A OS=Homo sapiens OX=9606 GN=HSPA12A PE=1 SV=2	O43301	2	1	625.308	1249.61	1.09	0										23743.8	34	1	Y8(Phospho): 100
VGIDFLNY	N-Term(TMT6plex); Y8(Phospho)	1	Heat shock 70 kDa protein 12A OS=Homo sapiens OX=9606 GN=HSPA12A PE=1 SV=2	O43301	2	1	625.308	1249.61	1.09	0										24019.9	26	1	Y8(Phospho): 100
SFLDSGYR	N-Term(TMT6plex); Y7(Phospho)	1	Vinculin OS=Homo sapiens OX=9606 GN=VCL PE=1 SV=4	P18206	2	1	627.292	1253.58	-0.5	10.182	209145	152230	248860	161300	225193	205556	193440	352689	312307	7279335	38	1	Y7(Phospho): 100
SFLDSGYR	N-Term(TMT6plex); Y7(Phospho)	1	Vinculin OS=Homo sapiens OX=9606 GN=VCL PE=1 SV=4	P18206	2	1	627.292	1253.58	0.47	10.4177	173331	178647	200190	201988	211360	229653	197955	342258	282365	7.32178e+06	37	1	Y7(Phospho): 100
SFLDSGYR	N-Term(TMT6plex); Y7(Phospho)	1	Vinculin OS=Homo sapiens OX=9606 GN=VCL PE=1 SV=4	P18206	2	1	627.293	1253.58	1.15	27.4986	87669.5	84856.7	97514.7	115405	107380	97585.1	87419.3	183151	109596	3.35247e+06	30	1	Y7(Phospho): 100
IYHDGALR	N-Term(TMT6plex); Y2(Phospho)	1	Arpin OS=Homo sapiens OX=9606 GN=ARPIN PE=1 SV=1	Q7Z6K5	3	1	418.546	1253.62	-1.13	0								14607.6		471863	29	1	Y2(Phospho): 100
IYHDGALR	N-Term(TMT6plex); Y2(Phospho)	1	Arpin OS=Homo sapiens OX=9606 GN=ARPIN PE=1 SV=1	Q7Z6K5	3	1	418.546	1253.62	-0.99	0								2346.18		60616.7	27	1	Y2(Phospho): 100
IYHDGALR	N-Term(TMT6plex); Y2(Phospho)	1	Arpin OS=Homo sapiens OX=9606 GN=ARPIN PE=1 SV=1	Q7Z6K5	3	1	418.546	1253.62	-0.84	0								1454.98		55183	36	1	Y2(Phospho): 100
IYHDGALR	N-Term(TMT6plex); Y2(Phospho)	1	Arpin OS=Homo sapiens OX=9606 GN=ARPIN PE=1 SV=1	Q7Z6K5	3	1	418.546	1253.62	-0.77	0								99980.8		4299084	31	1	Y2(Phospho): 100
IYHDGALR	N-Term(TMT6plex); Y2(Phospho)	1	Arpin OS=Homo sapiens OX=9606 GN=ARPIN PE=1 SV=1	Q7Z6K5	3	1	418.546	1253.62	-0.4	0								103250		4.37869e+06	32	1	Y2(Phospho): 100
IYHDGALR	N-Term(TMT6plex); Y2(Phospho)	1	Arpin OS=Homo sapiens OX=9606 GN=ARPIN PE=1 SV=1	Q7Z6K5	3	1	418.546	1253.62	-0.33	0								8569.88		373023	31	1	Y2(Phospho): 100
IYHDGALR	N-Term(TMT6plex); Y2(Phospho)	1	Arpin OS=Homo sapiens OX=9606 GN=ARPIN PE=1 SV=1	Q7Z6K5	2	1	627.316	1253.62	-0.22	0								16039.3		738367	36	1	Y2(Phospho): 100
IYHDGALR	N-Term(TMT6plex); Y2(Phospho)	1	Arpin OS=Homo sapiens OX=9606 GN=ARPIN PE=1 SV=1	Q7Z6K5	3	1	418.546	1253.62	-0.18	5.99767								10746.1		358338	31	1	Y2(Phospho): 100
IYHDGALR	N-Term(TMT6plex); Y2(Phospho)	1	Arpin OS=Homo sapiens OX=9606 GN=ARPIN PE=1 SV=1	Q7Z6K5	3	1	418.546	1253.62	-0.04	11.6119										72554.4	33	1	Y2(Phospho): 100
IYHDGALR	N-Term(TMT6plex); Y2(Phospho)	1	Arpin OS=Homo sapiens OX=9606 GN=ARPIN PE=1 SV=1	Q7Z6K5	2	1	627.316	1253.62	0.17	0								12988.2	2692.15	633404	33	1	Y2(Phospho): 100
IYHDGALR	N-Term(TMT6plex); Y2(Phospho)	1	Arpin OS=Homo sapiens OX=9606 GN=ARPIN PE=1 SV=1	Q7Z6K5	3	1	418.546	1253.62	0.26	0								14533.6	2744.62	650428	30	1	Y2(Phospho): 100
IYHDGALR	N-Term(TMT6plex); Y2(Phospho)	1	Arpin OS=Homo sapiens OX=9606 GN=ARPIN PE=1 SV=1	Q7Z6K5	2	1	627.316	1253.62	0.27	0								31535.8	8606.71	1.73487e+06	38	1	Y2(Phospho): 100
IYHDGALR	N-Term(TMT6plex); Y2(Phospho)	1	Arpin OS=Homo sapiens OX=9606 GN=ARPIN PE=1 SV=1	Q7Z6K5	2	1	627.316	1253.62	0.36	0								36489.8		1628804	40	1	Y2(Phospho): 100
IYHDGALR	N-Term(TMT6plex); Y2(Phospho)	1	Arpin OS=Homo sapiens OX=9606 GN=ARPIN PE=1 SV=1	Q7Z6K5	3	1	418.546	1253.62	0.62	7.80924								1137.41		56309.2	35	1	Y2(Phospho): 100
YLDIHER	N-Term(TMT6plex); Y1(Phospho)	1	Mitochondrial import inner membrane translocase subunit Tim10 OS=Homo sapiens OX=9606 GN=TIMM10 PE=1 SV=1	P62072	3	1	418.874	1254.61	-0.7	0								4180.24	1262.03	198075	34	1	Y1(Phospho): 100
YLDIHER	N-Term(TMT6plex); Y1(Phospho)	1	Mitochondrial import inner membrane translocase subunit Tim10 OS=Homo sapiens OX=9606 GN=TIMM10 PE=1 SV=1	P62072	3	1	418.874	1254.61	-0.63	0								14948.2		1.01267e+06	33	1	Y1(Phospho): 100
YLDIHER	N-Term(TMT6plex); Y1(Phospho)	1	Mitochondrial import inner membrane translocase subunit Tim10 OS=Homo sapiens OX=9606 GN=TIMM10 PE=1 SV=1	P62072	3	1	418.874	1254.61	-0.48	0								22209.5		974248	36	1	Y1(Phospho): 100
YLDIHER	N-Term(TMT6plex); Y1(Phospho)	1	Mitochondrial import inner membrane translocase subunit Tim10 OS=Homo sapiens OX=9606 GN=TIMM10 PE=1 SV=1	P62072	3	1	418.874	1254.61	-0.26	0								3104.97		151176	29	1	Y1(Phospho): 100
YHTLSLGR	N-Term(TMT6plex); Y1(Phospho)	1	Ubiquitin carboxyl-terminal hydrolase 43 OS=Homo sapiens OX=9606 GN=USP43 PE=1 SV=2	Q70EL4	3	1	419.217	1255.64	-2.03	33.2657										38358.4	43	1	Y1(Phospho): 100
YHTLSLGR	N-Term(TMT6plex); Y1(Phospho)	1	Ubiquitin carboxyl-terminal hydrolase 43 OS=Homo sapiens OX=9606 GN=USP43 PE=1 SV=2	Q70EL4	3	1	419.218	1255.64	-1.3	17.7908								1428.02		41093.1	43	1	Y1(Phospho): 100
MYELVHR	N-Term(TMT6plex); Y2(Phospho)	1	Nucleoporin GLE1 OS=Homo sapiens OX=9606 GN=GLE1 PE=1 SV=2	Q53GS7	3	1	419.54	1256.61	-0.06	14.6603								3410.13		88037	42	1	Y2(Phospho): 100
MYELVHR	N-Term(TMT6plex); Y2(Phospho)	1	Nucleoporin GLE1 OS=Homo sapiens OX=9606 GN=GLE1 PE=1 SV=2	Q53GS7	3	1	419.54	1256.61	0.23	0								3408.97		101347	35	1	Y2(Phospho): 100
AEIYALNR	N-Term(TMT6plex); Y4(Phospho)	1	Small vasohibin-binding protein OS=Homo sapiens OX=9606 GN=SVBP PE=1 SV=1	Q8N300	2	1	629.823	1258.64	-0.17	0								56750.2	12238.1	2371586	33	1	Y4(Phospho): 100
AEIYALNR	N-Term(TMT6plex); Y4(Phospho)	1	Small vasohibin-binding protein OS=Homo sapiens OX=9606 GN=SVBP PE=1 SV=1	Q8N300	2	1	629.823	1258.64	-0.07	4.73647						3190.39		41657.1	3711.98	2.35443e+06	33	1	Y4(Phospho): 100
AEIYALNR	N-Term(TMT6plex); Y4(Phospho)	1	Small vasohibin-binding protein OS=Homo sapiens OX=9606 GN=SVBP PE=1 SV=1	Q8N300	2	1	629.825	1258.64	2.06	0								37607.9	3084.18	1.8731e+06	36	1	Y4(Phospho): 100
AEIYALNR	N-Term(TMT6plex); Y4(Phospho)	1	Small vasohibin-binding protein OS=Homo sapiens OX=9606 GN=SVBP PE=1 SV=1	Q8N300	2	1	629.825	1258.64	2.35	0						2295.99	2065.53	54703.5	9048.82	1.91153e+06	33	1	Y4(Phospho): 100
CLYLLDR	N-Term(TMT6plex); C1(Carbamidomethyl); Y3(Phospho)	2	Ankyrin repeat domain-containing protein 36A OS=Homo sapiens OX=9606 GN=ANKRD36 PE=2 SV=4	A6QL64; Q5JPF3	2	1	631.319	1261.63	7.4	0						1315.17		19290.9	3590.62	930675	23	1	Y3(Phospho): 100
EEEYDIR	N-Term(TMT6plex); Y4(Phospho)	2	Tripartite motif-containing protein 16-like protein OS=Homo sapiens OX=9606 GN=TRIM16L PE=2 SV=3	Q309B1; O95361	2	1	631.778	1262.55	-1.83	0								6238.39		257139	37	1	Y4(Phospho): 100
EEEYDIR	N-Term(TMT6plex); Y4(Phospho)	2	Tripartite motif-containing protein 16-like protein OS=Homo sapiens OX=9606 GN=TRIM16L PE=2 SV=3	Q309B1; O95361	2	1	631.779	1262.55	-0.47	0								18552.8	3759.06	1104315	29	1	Y4(Phospho): 100
EEEYDIR	N-Term(TMT6plex); Y4(Phospho)	2	Tripartite motif-containing protein 16-like protein OS=Homo sapiens OX=9606 GN=TRIM16L PE=2 SV=3	Q309B1; O95361	2	1	631.779	1262.55	1.07	0								6301.36		282651	27	1	Y4(Phospho): 100
YFELEVR	N-Term(TMT6plex); Y1(Phospho)	1	Protein scribble homolog OS=Homo sapiens OX=9606 GN=SCRIB PE=1 SV=4	Q14160	2	1	632.812	1264.62	-0.6	22.4277	1499.93							15144.2		455980	25	1	Y1(Phospho): 100
YFELEVR	N-Term(TMT6plex); Y1(Phospho)	1	Protein scribble homolog OS=Homo sapiens OX=9606 GN=SCRIB PE=1 SV=4	Q14160	2	1	632.813	1264.62	0.56	8.27306				1714.35		1434.21		24588.3	3809.07	1.2493e+06	35	1	Y1(Phospho): 100
YFELEVR	N-Term(TMT6plex); Y1(Phospho)	1	Protein scribble homolog OS=Homo sapiens OX=9606 GN=SCRIB PE=1 SV=4	Q14160	2	1	632.813	1264.62	0.66	14.8312						2441.61		40046.1	5632.14	1.80209e+06	31	1	Y1(Phospho): 100
YFELEVR	N-Term(TMT6plex); Y1(Phospho)	1	Protein scribble homolog OS=Homo sapiens OX=9606 GN=SCRIB PE=1 SV=4	Q14160	2	1	632.813	1264.62	0.95	27.5096								12455.6	3156	491933	25	1	Y1(Phospho): 100
YFELEVR	N-Term(TMT6plex); Y1(Phospho)	1	Protein scribble homolog OS=Homo sapiens OX=9606 GN=SCRIB PE=1 SV=4	Q14160	2	1	632.813	1264.62	1.34	0	2036.65		2475.25		2003.28			32129	8217	1.54166e+06	30	1	Y1(Phospho): 100
YFELEVR	N-Term(TMT6plex); Y1(Phospho)	1	Protein scribble homolog OS=Homo sapiens OX=9606 GN=SCRIB PE=1 SV=4	Q14160	2	1	632.813	1264.62	1.43	0								42545.1	6315.36	2.04208e+06	31	1	Y1(Phospho): 100
EPPPPYVSA	N-Term(TMT6plex); Y6(Phospho)	1	Lysosomal-associated transmembrane protein 4B OS=Homo sapiens OX=9606 GN=LAPTM4B PE=1 SV=2	Q86VI4	2	1	633.303	1265.6	-1.66	0	2484.84		3082.96	2899.24	5241.84	4158.62	4364.09	18718.9	5784.18	590896	25	1	Y6(Phospho): 100
EPPPPYVSA	N-Term(TMT6plex); Y6(Phospho)	1	Lysosomal-associated transmembrane protein 4B OS=Homo sapiens OX=9606 GN=LAPTM4B PE=1 SV=2	Q86VI4	2	1	633.305	1265.6	0.27	0	4888.51	5638.13	3096.77	4539.01	6098.79	8102.85	4498.88	20748.8	8444.03	649274	23	1	Y6(Phospho): 100
EPPPPYVSA	N-Term(TMT6plex); Y6(Phospho)	1	Lysosomal-associated transmembrane protein 4B OS=Homo sapiens OX=9606 GN=LAPTM4B PE=1 SV=2	Q86VI4	2	1	633.305	1265.6	0.94	0	4453.17		3508.07	4660.11	5363.53	4975.19	4799.8	22944.6	6692.14	816256	29	1	Y6(Phospho): 100
EPPPPYVSA	N-Term(TMT6plex); Y6(Phospho)	1	Lysosomal-associated transmembrane protein 4B OS=Homo sapiens OX=9606 GN=LAPTM4B PE=1 SV=2	Q86VI4	2	1	633.307	1265.61	3.26	0	6171.12	5352.66	6612.01	3267.72	2689.52	9006.51		24613.6	8808.89	808574	29	1	Y6(Phospho): 100
AHYEPADR	N-Term(TMT6plex); Y3(Phospho)	1	Mitogen-activated protein kinase kinase kinase kinase 4 OS=Homo sapiens OX=9606 GN=MAP4K4 PE=1 SV=2	O95819	3	1	423.193	1267.57	-1.15	2.07799								4100.18		115802	41	1	Y3(Phospho): 100
AHYEPADR	N-Term(TMT6plex); Y3(Phospho)	1	Mitogen-activated protein kinase kinase kinase kinase 4 OS=Homo sapiens OX=9606 GN=MAP4K4 PE=1 SV=2	O95819	3	1	423.193	1267.57	-0.86	2.93847							1193.3	3766.73	1528.7	145672	34	1	Y3(Phospho): 100
ADYIPSHR	N-Term(TMT6plex); Y3(Phospho)	1	Tyrosine-protein phosphatase non-receptor type 14 OS=Homo sapiens OX=9606 GN=PTPN14 PE=1 SV=2	Q15678	3	1	423.206	1267.6	0.99	26.3444										47485	26	1	Y3(Phospho): 100
ADYIPSHR	N-Term(TMT6plex); Y3(Phospho)	1	Tyrosine-protein phosphatase non-receptor type 14 OS=Homo sapiens OX=9606 GN=PTPN14 PE=1 SV=2	Q15678	3	1	423.207	1267.61	1.42	24.6353										39209.8	24	1	Y3(Phospho): 100
EVPIYANR	N-Term(TMT6plex); Y5(Phospho)	1	Disintegrin and metalloproteinase domain-containing protein 9 OS=Homo sapiens OX=9606 GN=ADAM9 PE=1 SV=1	Q13443	3	1	424.217	1270.64	-1.31	0								8300.76		178003	41	1	Y5(Phospho): 100
EVPIYANR	N-Term(TMT6plex); Y5(Phospho)	1	Disintegrin and metalloproteinase domain-containing protein 9 OS=Homo sapiens OX=9606 GN=ADAM9 PE=1 SV=1	Q13443	2	1	635.823	1270.64	-1.13	14.852			3339.46			5513.04	4214.79	43073.2	8599.01	2.25748e+06	30	1	Y5(Phospho): 100
EVPIYANR	N-Term(TMT6plex); Y5(Phospho)	1	Disintegrin and metalloproteinase domain-containing protein 9 OS=Homo sapiens OX=9606 GN=ADAM9 PE=1 SV=1	Q13443	3	1	424.218	1270.64	-1.02	0					1103.68			1800.67		71041.4	39	1	Y5(Phospho): 100
EVPIYANR	N-Term(TMT6plex); Y5(Phospho)	1	Disintegrin and metalloproteinase domain-containing protein 9 OS=Homo sapiens OX=9606 GN=ADAM9 PE=1 SV=1	Q13443	3	1	424.218	1270.64	-0.51	0								2629.57		68180.7	43	1	Y5(Phospho): 100
EVPIYANR	N-Term(TMT6plex); Y5(Phospho)	1	Disintegrin and metalloproteinase domain-containing protein 9 OS=Homo sapiens OX=9606 GN=ADAM9 PE=1 SV=1	Q13443	3	1	424.218	1270.64	-0.44	0								7548.35		206856	41	1	Y5(Phospho): 100
EVPIYANR	N-Term(TMT6plex); Y5(Phospho)	1	Disintegrin and metalloproteinase domain-containing protein 9 OS=Homo sapiens OX=9606 GN=ADAM9 PE=1 SV=1	Q13443	2	1	635.823	1270.64	-0.36	0								345474		23185728	29	1	Y5(Phospho): 100
EVPIYANR	N-Term(TMT6plex); Y5(Phospho)	1	Disintegrin and metalloproteinase domain-containing protein 9 OS=Homo sapiens OX=9606 GN=ADAM9 PE=1 SV=1	Q13443	2	1	635.823	1270.64	-0.07	0							9894.41	90995.1	26779.7	4521982	26	1	Y5(Phospho): 100
EVPIYANR	N-Term(TMT6plex); Y5(Phospho)	1	Disintegrin and metalloproteinase domain-containing protein 9 OS=Homo sapiens OX=9606 GN=ADAM9 PE=1 SV=1	Q13443	2	1	635.824	1270.64	0.41	0								450150		21891218	28	1	Y5(Phospho): 100
EVPIYANR	N-Term(TMT6plex); Y5(Phospho)	1	Disintegrin and metalloproteinase domain-containing protein 9 OS=Homo sapiens OX=9606 GN=ADAM9 PE=1 SV=1	Q13443	2	1	635.824	1270.64	0.51	1.0171								90120.4	20612.2	4.38755e+06	31	1	Y5(Phospho): 100
EVPIYANR	N-Term(TMT6plex); Y5(Phospho)	1	Disintegrin and metalloproteinase domain-containing protein 9 OS=Homo sapiens OX=9606 GN=ADAM9 PE=1 SV=1	Q13443	2	1	635.824	1270.64	0.99	25.6248					3436.62			37108.4	5773.54	1.5867e+06	28	1	Y5(Phospho): 100
NYVTPVNR	N-Term(TMT6plex); Y2(Phospho)	1	Growth factor receptor-bound protein 2 OS=Homo sapiens OX=9606 GN=GRB2 PE=1 SV=1	P62993	2	1	636.32	1271.63	-1.23	4.83593	2935.12							33785.7	7561.57	1568720	40	1	Y2(Phospho): 100
NYVTPVNR	N-Term(TMT6plex); Y2(Phospho)	1	Growth factor receptor-bound protein 2 OS=Homo sapiens OX=9606 GN=GRB2 PE=1 SV=1	P62993	2	1	636.32	1271.63	-1.23	0			1826.12			2307.47		26692.4	4901.35	1.17912e+06	34	1	Y2(Phospho): 100
NYVTPVNR	N-Term(TMT6plex); Y2(Phospho)	1	Growth factor receptor-bound protein 2 OS=Homo sapiens OX=9606 GN=GRB2 PE=1 SV=1	P62993	2	1	636.321	1271.63	-0.56	0.954743		11000	11037.9					93162.8	10254.2	4.49843e+06	34	1	Y2(Phospho): 100
NYVTPVNR	N-Term(TMT6plex); Y2(Phospho)	1	Growth factor receptor-bound protein 2 OS=Homo sapiens OX=9606 GN=GRB2 PE=1 SV=1	P62993	2	1	636.321	1271.63	-0.27	1.0614		8461.65						105970		4.64803e+06	38	1	Y2(Phospho): 100
NYVTPVNR	N-Term(TMT6plex); Y2(Phospho)	1	Growth factor receptor-bound protein 2 OS=Homo sapiens OX=9606 GN=GRB2 PE=1 SV=1	P62993	2	1	636.321	1271.63	-0.08	11.0416					1432.42			9907.3	1565.34	423593	25	1	Y2(Phospho): 100
NYVTPVNR	N-Term(TMT6plex); Y2(Phospho)	1	Growth factor receptor-bound protein 2 OS=Homo sapiens OX=9606 GN=GRB2 PE=1 SV=1	P62993	2	1	636.321	1271.63	0.02	0			1407.02					6422.57		342291	27	1	Y2(Phospho): 100
MYELVHR	N-Term(TMT6plex); M1(Oxidation); Y2(Phospho)	1	Nucleoporin GLE1 OS=Homo sapiens OX=9606 GN=GLE1 PE=1 SV=2	Q53GS7	3	1	424.872	1272.6	-0.65	10.7869										23296.4	29	1	M1(Oxidation): 100; Y2(Phospho): 100
MYELVHR	N-Term(TMT6plex); M1(Oxidation); Y2(Phospho)	1	Nucleoporin GLE1 OS=Homo sapiens OX=9606 GN=GLE1 PE=1 SV=2	Q53GS7	3	1	424.872	1272.6	-0.5	25.9692										20440.1	30	1	M1(Oxidation): 100; Y2(Phospho): 100
ADSVPGTYR	N-Term(TMT6plex); Y8(Phospho)	1	PCNA-associated factor OS=Homo sapiens OX=9606 GN=PCLAF PE=1 SV=1	Q15004	2	1	637.802	1274.6	-0.48	0								8499.75		311597	37	1	Y8(Phospho): 100
AQYDELAR	N-Term(TMT6plex); Y3(Phospho)	1	Keratin, type I cytoskeletal 18 OS=Homo sapiens OX=9606 GN=KRT18 PE=1 SV=2	P05783	2	1	637.803	1274.6	0.57	0								7782.77	1814.83	377537	34	1	Y3(Phospho): 100
ADSVPGTYR	N-Term(TMT6plex); Y8(Phospho)	1	PCNA-associated factor OS=Homo sapiens OX=9606 GN=PCLAF PE=1 SV=1	Q15004	2	1	637.803	1274.6	1.15	0								8658.18		237130	33	1	Y8(Phospho): 100
AQYDELAR	N-Term(TMT6plex); Y3(Phospho)	1	Keratin, type I cytoskeletal 18 OS=Homo sapiens OX=9606 GN=KRT18 PE=1 SV=2	P05783	2	1	637.804	1274.6	1.72	12.8523								7912.79	1255.38	341685	31	1	Y3(Phospho): 100
DSTYDLPR	N-Term(TMT6plex); Y4(Phospho)	1	GRB2-associated-binding protein 2 OS=Homo sapiens OX=9606 GN=GAB2 PE=1 SV=1	Q9UQC2	2	1	638.293	1275.58	-2.3	0	1295.44			2263.18	2471.59	3757.06		9246.62	2560.4	427101	35	1	Y4(Phospho): 100
DSTYDLPR	N-Term(TMT6plex); Y4(Phospho)	1	GRB2-associated-binding protein 2 OS=Homo sapiens OX=9606 GN=GAB2 PE=1 SV=1	Q9UQC2	2	1	638.294	1275.58	-1.25	0	2452.31	2205.12	3939.87	3500.71	2540.78	4977.93	1114.06	10471.2	2065.36	539135	48	1	Y4(Phospho): 100
DSTYDLPR	N-Term(TMT6plex); Y4(Phospho)	1	GRB2-associated-binding protein 2 OS=Homo sapiens OX=9606 GN=GAB2 PE=1 SV=1	Q9UQC2	2	1	638.294	1275.58	-0.87	0	3089.04	3337.89	5489.13	5164.79	4593.49	4892.54		15151.5	3835.38	792801	33	1	Y4(Phospho): 100
DSTYDLPR	N-Term(TMT6plex); Y4(Phospho)	1	GRB2-associated-binding protein 2 OS=Homo sapiens OX=9606 GN=GAB2 PE=1 SV=1	Q9UQC2	2	1	638.294	1275.58	-0.29	0	4872.29	3274.84	4020.03	8156.79	5586.8	7419.37		18139	3463.63	945863	34	1	Y4(Phospho): 100
TYGTTTAPR	N-Term(TMT6plex); Y2(Phospho)	1	182 kDa tankyrase-1-binding protein OS=Homo sapiens OX=9606 GN=TNKS1BP1 PE=1 SV=4	Q9C0C2	2	1	638.811	1276.62	1.13	0								2580.08		116396	28	1	Y2(Phospho): 100
EYDALK	N-Term(TMT6plex); Y2(Phospho); K6(TMT6plex)	1	Leucine-rich repeat-containing protein 59 OS=Homo sapiens OX=9606 GN=LRRC59 PE=1 SV=1	Q96AG4	2	1	638.834	1276.66	0.91	0				1606.29		3141.84		42768.7	6782.31	2.28605e+06	19	1	Y2(Phospho): 100
EYVTVK	N-Term(TMT6plex); Y2(Phospho); K6(TMT6plex)	1	Ankyrin repeat domain-containing protein 27 OS=Homo sapiens OX=9606 GN=ANKRD27 PE=1 SV=2	Q96NW4	3	1	426.236	1276.69	-1	0								6557.98		277941	22	1	Y2(Phospho): 100
EYVTVK	N-Term(TMT6plex); Y2(Phospho); K6(TMT6plex)	1	Ankyrin repeat domain-containing protein 27 OS=Homo sapiens OX=9606 GN=ANKRD27 PE=1 SV=2	Q96NW4	3	1	426.236	1276.69	-0.42	11.354								8396.82		347848	20	1	Y2(Phospho): 100
EYVTVK	N-Term(TMT6plex); Y2(Phospho); K6(TMT6plex)	1	Ankyrin repeat domain-containing protein 27 OS=Homo sapiens OX=9606 GN=ANKRD27 PE=1 SV=2	Q96NW4	2	1	638.851	1276.7	0.14	3.97311								144745	23464.7	7.95064e+06	19	1	Y2(Phospho): 100
EYVTVK	N-Term(TMT6plex); Y2(Phospho); K6(TMT6plex)	1	Ankyrin repeat domain-containing protein 27 OS=Homo sapiens OX=9606 GN=ANKRD27 PE=1 SV=2	Q96NW4	3	1	426.237	1276.7	0.22	15.1659								4470.37		292411	19	1	Y2(Phospho): 100
EYVTVK	N-Term(TMT6plex); Y2(Phospho); K6(TMT6plex)	1	Ankyrin repeat domain-containing protein 27 OS=Homo sapiens OX=9606 GN=ANKRD27 PE=1 SV=2	Q96NW4	3	1	426.237	1276.7	0.65	0								12071.5		528363	21	1	Y2(Phospho): 100
SDYDGIGSR	N-Term(TMT6plex); Y3(Phospho)	1	ATP-dependent RNA helicase DDX3X OS=Homo sapiens OX=9606 GN=DDX3X PE=1 SV=3	O00571	2	1	639.782	1278.56	-0.31	0		18084.7						107695		7985974	39	1	Y3(Phospho): 100
SDYDGIGSR	N-Term(TMT6plex); Y3(Phospho)	1	ATP-dependent RNA helicase DDX3X OS=Homo sapiens OX=9606 GN=DDX3X PE=1 SV=3	O00571	2	1	639.782	1278.56	-0.22	0	20009.3				20554.4			177917		9.55051e+06	38	1	Y3(Phospho): 100
SDYDGIGSR	N-Term(TMT6plex); Y3(Phospho)	1	ATP-dependent RNA helicase DDX3X OS=Homo sapiens OX=9606 GN=DDX3X PE=1 SV=3	O00571	2	1	639.782	1278.56	-0.03	0	14932.6							103632	18853.4	6.84318e+06	41	1	Y3(Phospho): 100
SDYDGIGSR	N-Term(TMT6plex); Y3(Phospho)	1	ATP-dependent RNA helicase DDX3X OS=Homo sapiens OX=9606 GN=DDX3X PE=1 SV=3	O00571	2	1	639.782	1278.56	-0.03	0			12946.5					112353	24128.3	6.72777e+06	49	1	Y3(Phospho): 100
SDYDGIGSR	N-Term(TMT6plex); Y3(Phospho)	1	ATP-dependent RNA helicase DDX3X OS=Homo sapiens OX=9606 GN=DDX3X PE=1 SV=3	O00571	2	1	639.782	1278.56	-0.03	0			3644.39		3732.41			33304	8116.55	2.01733e+06	43	1	Y3(Phospho): 100
SDYDGIGSR	N-Term(TMT6plex); Y3(Phospho)	1	ATP-dependent RNA helicase DDX3X OS=Homo sapiens OX=9606 GN=DDX3X PE=1 SV=3	O00571	2	1	639.782	1278.56	0.07	0					3757.22			33296.4	3783.99	1.70307e+06	36	1	Y3(Phospho): 100
SDYDGIGSR	N-Term(TMT6plex); Y3(Phospho)	1	ATP-dependent RNA helicase DDX3X OS=Homo sapiens OX=9606 GN=DDX3X PE=1 SV=3	O00571	2	1	639.783	1278.56	1.02	0								5595.88		285449	38	1	Y3(Phospho): 100
SDYDGIGSR	N-Term(TMT6plex); Y3(Phospho)	1	ATP-dependent RNA helicase DDX3X OS=Homo sapiens OX=9606 GN=DDX3X PE=1 SV=3	O00571	2	1	639.783	1278.56	1.12	0								6990.12		422933	37	1	Y3(Phospho): 100
NSLYDMAR	N-Term(TMT6plex); Y4(Phospho)	2	RNA-binding protein 4B OS=Homo sapiens OX=9606 GN=RBM4B PE=1 SV=1;RNA-binding protein 4 OS=Homo sapiens OX=9606 GN=RBM4 PE=1 SV=1	Q9BQ04; Q9BWF3	2	1	639.791	1278.58	-0.08	34.1045								148474	25631.6	9745136	25	1	Y4(Phospho): 100
NSLYDMAR	N-Term(TMT6plex); Y4(Phospho)	2	RNA-binding protein 4B OS=Homo sapiens OX=9606 GN=RBM4B PE=1 SV=1;RNA-binding protein 4 OS=Homo sapiens OX=9606 GN=RBM4 PE=1 SV=1	Q9BQ04; Q9BWF3	2	1	639.792	1278.58	0.59	34.8723								151780	36785.2	10094827	27	1	Y4(Phospho): 100
GGQYENFR	N-Term(TMT6plex); Y4(Phospho)	1	Zinc finger CCCH domain-containing protein 18 OS=Homo sapiens OX=9606 GN=ZC3H18 PE=1 SV=2	Q86VM9	2	1	640.286	1279.56	-1.65	0						1107.51		14105.7	1669.99	678899	34	1	Y4(Phospho): 100
GGQYENFR	N-Term(TMT6plex); Y4(Phospho)	1	Zinc finger CCCH domain-containing protein 18 OS=Homo sapiens OX=9606 GN=ZC3H18 PE=1 SV=2	Q86VM9	2	1	640.286	1279.57	-1.08	12.1755								11278.9	1662.49	457330	29	1	Y4(Phospho): 100
GGQYENFR	N-Term(TMT6plex); Y4(Phospho)	1	Zinc finger CCCH domain-containing protein 18 OS=Homo sapiens OX=9606 GN=ZC3H18 PE=1 SV=2	Q86VM9	2	1	640.287	1279.57	-0.89	0								13906.9	1210.44	751579	32	1	Y4(Phospho): 100
QPHVGDYR	N-Term(TMT6plex); Y7(Phospho)	1	Proteasome activator complex subunit 1 OS=Homo sapiens OX=9606 GN=PSME1 PE=1 SV=1	Q06323	3	1	427.537	1280.6	-1.3	7.18628								6704.17		208951	37	1	Y7(Phospho): 100
QPHVGDYR	N-Term(TMT6plex); Y7(Phospho)	1	Proteasome activator complex subunit 1 OS=Homo sapiens OX=9606 GN=PSME1 PE=1 SV=1	Q06323	2	1	640.802	1280.6	-1	0								3465.76		132037	22	1	Y7(Phospho): 100
QPHVGDYR	N-Term(TMT6plex); Y7(Phospho)	1	Proteasome activator complex subunit 1 OS=Homo sapiens OX=9606 GN=PSME1 PE=1 SV=1	Q06323	3	1	427.537	1280.6	-0.87	9.93421								2565.89	1162.88	180296	34	1	Y7(Phospho): 100
QPHVGDYR	N-Term(TMT6plex); Y7(Phospho)	1	Proteasome activator complex subunit 1 OS=Homo sapiens OX=9606 GN=PSME1 PE=1 SV=1	Q06323	2	1	640.803	1280.6	-0.62	0								1782.78		128657	28	1	Y7(Phospho): 100
HFDTYHR	N-Term(TMT6plex); Y5(Phospho)	1	Plakophilin-2 OS=Homo sapiens OX=9606 GN=PKP2 PE=1 SV=2	Q99959	3	1	428.862	1284.57	-0.96	10.6091								3426.01	1498.03	268336	17	1	Y5(Phospho): 100
HFDTYHR	N-Term(TMT6plex); Y5(Phospho)	1	Plakophilin-2 OS=Homo sapiens OX=9606 GN=PKP2 PE=1 SV=2	Q99959	3	1	428.862	1284.57	-0.32	1.34964								32154.2		1.92889e+06	29	1	Y5(Phospho): 100
HFDTYHR	N-Term(TMT6plex); Y5(Phospho)	1	Plakophilin-2 OS=Homo sapiens OX=9606 GN=PKP2 PE=1 SV=2	Q99959	3	1	428.862	1284.57	0.18	1.56202								18749.2		908209	29	1	Y5(Phospho): 100
STFSTNYR	N-Term(TMT6plex); Y7(Phospho)	1	Keratin, type I cytoskeletal 18 OS=Homo sapiens OX=9606 GN=KRT18 PE=1 SV=2	P05783	2	1	642.793	1284.58	-2.26	0								1.09731e+06	172900	6.81914e+07	38	1	Y7(Phospho): 100
STFSTNYR	N-Term(TMT6plex); Y7(Phospho)	1	Keratin, type I cytoskeletal 18 OS=Homo sapiens OX=9606 GN=KRT18 PE=1 SV=2	P05783	2	1	642.794	1284.58	-1.22	0								9264.81	1266.33	329480	22	1	Y7(Phospho): 100
STFSTNYR	N-Term(TMT6plex); Y7(Phospho)	1	Keratin, type I cytoskeletal 18 OS=Homo sapiens OX=9606 GN=KRT18 PE=1 SV=2	P05783	2	1	642.794	1284.58	-1.12	0								825021		56207312	33	1	Y7(Phospho): 100
STFSTNYR	N-Term(TMT6plex); Y7(Phospho)	1	Keratin, type I cytoskeletal 18 OS=Homo sapiens OX=9606 GN=KRT18 PE=1 SV=2	P05783	2	1	642.794	1284.58	-0.74	0								591243	118344	3.52343e+07	38	1	Y7(Phospho): 100
STFSTNYR	N-Term(TMT6plex); Y7(Phospho)	1	Keratin, type I cytoskeletal 18 OS=Homo sapiens OX=9606 GN=KRT18 PE=1 SV=2	P05783	2	1	642.794	1284.58	-0.65	0								540441		28183028	34	1	Y7(Phospho): 100
STFSTNYR	N-Term(TMT6plex); Y7(Phospho)	1	Keratin, type I cytoskeletal 18 OS=Homo sapiens OX=9606 GN=KRT18 PE=1 SV=2	P05783	2	1	642.795	1284.58	-0.36	0					2009.94	2094.06	2202.33	32267.5	5077.46	1.49324e+06	37	1	Y7(Phospho): 100
STFSTNYR	N-Term(TMT6plex); Y7(Phospho)	1	Keratin, type I cytoskeletal 18 OS=Homo sapiens OX=9606 GN=KRT18 PE=1 SV=2	P05783	2	1	642.795	1284.58	-0.08	0								6367.96		226076	20	1	Y7(Phospho): 100
STFSTNYR	N-Term(TMT6plex); Y7(Phospho)	1	Keratin, type I cytoskeletal 18 OS=Homo sapiens OX=9606 GN=KRT18 PE=1 SV=2	P05783	2	1	642.795	1284.58	-0.08	8.62721						1914.25		14689.7	2231.47	608751	39	1	Y7(Phospho): 100
STFSTNYR	N-Term(TMT6plex); Y7(Phospho)	1	Keratin, type I cytoskeletal 18 OS=Homo sapiens OX=9606 GN=KRT18 PE=1 SV=2	P05783	2	1	642.795	1284.58	0.02	0								35145.5	4166.96	1.91232e+06	37	1	Y7(Phospho): 100
STFSTNYR	N-Term(TMT6plex); Y7(Phospho)	1	Keratin, type I cytoskeletal 18 OS=Homo sapiens OX=9606 GN=KRT18 PE=1 SV=2	P05783	2	1	642.795	1284.58	0.21	1.16245								46696.6	7138.16	2669706	37	1	Y7(Phospho): 100
STFSTNYR	N-Term(TMT6plex); Y7(Phospho)	1	Keratin, type I cytoskeletal 18 OS=Homo sapiens OX=9606 GN=KRT18 PE=1 SV=2	P05783	2	1	642.795	1284.58	0.3	2.24302								30846.6	7684.84	2161265	39	1	Y7(Phospho): 100
YADLPGIAR	N-Term(TMT6plex); Y1(Phospho)	1	Dynactin subunit 2 OS=Homo sapiens OX=9606 GN=DCTN2 PE=1 SV=4	Q13561	2	1	642.831	1284.65	-0.09	7.18239								68369.3	12023.8	4604476	47	1	Y1(Phospho): 100
YADLPGIAR	N-Term(TMT6plex); Y1(Phospho)	1	Dynactin subunit 2 OS=Homo sapiens OX=9606 GN=DCTN2 PE=1 SV=4	Q13561	3	1	428.89	1284.66	0.11	19.4566								5304.5		135628	33	1	Y1(Phospho): 100
YADLPGIAR	N-Term(TMT6plex); Y1(Phospho)	1	Dynactin subunit 2 OS=Homo sapiens OX=9606 GN=DCTN2 PE=1 SV=4	Q13561	2	1	642.831	1284.66	0.39	0								325081	60582	18724322	46	1	Y1(Phospho): 100
YADLPGIAR	N-Term(TMT6plex); Y1(Phospho)	1	Dynactin subunit 2 OS=Homo sapiens OX=9606 GN=DCTN2 PE=1 SV=4	Q13561	2	1	642.831	1284.66	0.48	6.55234								59723.2	13954.7	3.56971e+06	43	1	Y1(Phospho): 100
YADLPGIAR	N-Term(TMT6plex); Y1(Phospho)	1	Dynactin subunit 2 OS=Homo sapiens OX=9606 GN=DCTN2 PE=1 SV=4	Q13561	2	1	642.832	1284.66	0.58	0								273838	59307	19353776	56	1	Y1(Phospho): 100
YADLPGIAR	N-Term(TMT6plex); Y1(Phospho)	1	Dynactin subunit 2 OS=Homo sapiens OX=9606 GN=DCTN2 PE=1 SV=4	Q13561	3	1	428.89	1284.66	0.9	23.385								6090.14		229412	37	1	Y1(Phospho): 100
YADLPGIAR	N-Term(TMT6plex); Y1(Phospho)	1	Dynactin subunit 2 OS=Homo sapiens OX=9606 GN=DCTN2 PE=1 SV=4	Q13561	2	1	642.832	1284.66	1.15	10.1489						1682.33		41047.1	5339.65	1.86828e+06	45	1	Y1(Phospho): 100
YADLPGIAR	N-Term(TMT6plex); Y1(Phospho)	1	Dynactin subunit 2 OS=Homo sapiens OX=9606 GN=DCTN2 PE=1 SV=4	Q13561	2	1	642.833	1284.66	2.1	0								54581.4	9643.97	2.46523e+06	47	1	Y1(Phospho): 100
YLDIPK	N-Term(TMT6plex); Y1(Phospho); K6(TMT6plex)	3	Alpha-actinin-1 OS=Homo sapiens OX=9606 GN=ACTN1 PE=1 SV=2;Alpha-actinin-4 OS=Homo sapiens OX=9606 GN=ACTN4 PE=1 SV=2	P12814; Q08043; O43707	2	1	643.863	1286.72	2.71	12.4956	10508.6	9717.01	10694.6	9320.95	13880	11122.5	10875.1	32537	14558.1	967516	19	1	Y1(Phospho): 100
FYDPSPPR	N-Term(TMT6plex); Y2(Phospho)	1	Girdin OS=Homo sapiens OX=9606 GN=CCDC88A PE=1 SV=2	Q3V6T2	2	1	644.302	1287.6	0	0				2845.2		2368.69		36485	3664.37	1.51957e+06	22	1	Y2(Phospho): 100
FYDPSPPR	N-Term(TMT6plex); Y2(Phospho)	1	Girdin OS=Homo sapiens OX=9606 GN=CCDC88A PE=1 SV=2	Q3V6T2	2	1	644.302	1287.6	0.28	0								38799.7	3782.55	1455633	21	1	Y2(Phospho): 100
FYDPSPPR	N-Term(TMT6plex); Y2(Phospho)	1	Girdin OS=Homo sapiens OX=9606 GN=CCDC88A PE=1 SV=2	Q3V6T2	2	1	644.303	1287.6	0.47	0						2871.88		38451.4	6988.05	1.79151e+06	21	1	Y2(Phospho): 100
SGDLPYDGR	N-Term(TMT6plex); Y6(Phospho)	1	Lipolysis-stimulated lipoprotein receptor OS=Homo sapiens OX=9606 GN=LSR PE=1 SV=4	Q86X29	2	1	644.793	1288.58	0.56	0								5887.9	1548.49	303148	31	1	Y6(Phospho): 100
QSLYENQV	N-Term(TMT6plex); Y4(Phospho)	1	Uncharacterized protein KIAA1671 OS=Homo sapiens OX=9606 GN=KIAA1671 PE=1 SV=2	Q9BY89	2	1	645.303	1289.6	0.35	0								20160.8	7234.27	772195	37	1	Y4(Phospho): 100
QSLYENQV	N-Term(TMT6plex); Y4(Phospho)	1	Uncharacterized protein KIAA1671 OS=Homo sapiens OX=9606 GN=KIAA1671 PE=1 SV=2	Q9BY89	2	1	645.303	1289.6	1.02	5.44517	3793.3	3546.51	2912.38			6026.04		20465	4917.04	821179	39	1	Y4(Phospho): 100
QYSWDQR	N-Term(TMT6plex); Y2(Phospho)	1	Protein XRP2 OS=Homo sapiens OX=9606 GN=RP2 PE=1 SV=4	O75695	2	1	646.287	1291.57	-0.32	0						6149.44		57171	6870.14	2.86732e+06	24	1	Y2(Phospho): 100
QYSWDQR	N-Term(TMT6plex); Y2(Phospho)	1	Protein XRP2 OS=Homo sapiens OX=9606 GN=RP2 PE=1 SV=4	O75695	2	1	646.287	1291.57	-0.03	0								46708.3	7194.59	1.95071e+06	24	1	Y2(Phospho): 100
QYSWDQR	N-Term(TMT6plex); Y2(Phospho)	1	Protein XRP2 OS=Homo sapiens OX=9606 GN=RP2 PE=1 SV=4	O75695	2	1	646.287	1291.57	0.25	0								41614.6	5934.39	2.25811e+06	25	1	Y2(Phospho): 100
QYSWDQR	N-Term(TMT6plex); Y2(Phospho)	1	Protein XRP2 OS=Homo sapiens OX=9606 GN=RP2 PE=1 SV=4	O75695	2	1	646.287	1291.57	0.35	0								71238.9	14862	3.26163e+06	25	1	Y2(Phospho): 100
SVSSYGNIR	N-Term(TMT6plex); Y5(Phospho)	1	Regulatory-associated protein of mTOR OS=Homo sapiens OX=9606 GN=RPTOR PE=1 SV=1	Q8N122	2	1	646.316	1291.63	0.43	0						1760.3		12522.7	2145.51	455187	39	1	Y5(Phospho): 100
SVSSYGNIR	N-Term(TMT6plex); Y5(Phospho)	1	Regulatory-associated protein of mTOR OS=Homo sapiens OX=9606 GN=RPTOR PE=1 SV=1	Q8N122	2	1	646.317	1291.63	1.18	0								11570	2894.35	428763	42	1	Y5(Phospho): 100
SVSSYGNIR	N-Term(TMT6plex); Y5(Phospho)	1	Regulatory-associated protein of mTOR OS=Homo sapiens OX=9606 GN=RPTOR PE=1 SV=1	Q8N122	2	1	646.319	1291.63	5.15	0				1843.6		2442.23	1117.8	11510.7		390789	32	1	Y5(Phospho): 100
SVSSYGNIR	N-Term(TMT6plex); Y5(Phospho)	1	Regulatory-associated protein of mTOR OS=Homo sapiens OX=9606 GN=RPTOR PE=1 SV=1	Q8N122	2	1	646.321	1291.63	8.08	0						1952.68		12600.5		362752	31	1	Y5(Phospho): 100
ASALYESSR	N-Term(TMT6plex); Y5(Phospho)	1	Msx2-interacting protein OS=Homo sapiens OX=9606 GN=SPEN PE=1 SV=1	Q96T58	2	1	646.808	1292.61	-0.05	0								6051.04		265790	41	1	Y5(Phospho): 100
ASALYESSR	N-Term(TMT6plex); Y5(Phospho)	1	Msx2-interacting protein OS=Homo sapiens OX=9606 GN=SPEN PE=1 SV=1	Q96T58	2	1	646.81	1292.61	2.78	0								3989.12		201134	41	1	Y5(Phospho): 100
NSLYDMAR	N-Term(TMT6plex); Y4(Phospho); M6(Oxidation)	2	RNA-binding protein 4B OS=Homo sapiens OX=9606 GN=RBM4B PE=1 SV=1;RNA-binding protein 4 OS=Homo sapiens OX=9606 GN=RBM4 PE=1 SV=1	Q9BQ04; Q9BWF3	2	1	647.788	1294.57	-0.59	0								7673.76	1201.01	255283	30	1	Y4(Phospho): 100; M6(Oxidation): 100
NSLYDMAR	N-Term(TMT6plex); Y4(Phospho); M6(Oxidation)	2	RNA-binding protein 4B OS=Homo sapiens OX=9606 GN=RBM4B PE=1 SV=1;RNA-binding protein 4 OS=Homo sapiens OX=9606 GN=RBM4 PE=1 SV=1	Q9BQ04; Q9BWF3	2	1	647.788	1294.57	-0.49	0								17481.2		1.03339e+06	31	1	Y4(Phospho): 100; M6(Oxidation): 100
NSLYDMAR	N-Term(TMT6plex); Y4(Phospho); M6(Oxidation)	2	RNA-binding protein 4B OS=Homo sapiens OX=9606 GN=RBM4B PE=1 SV=1;RNA-binding protein 4 OS=Homo sapiens OX=9606 GN=RBM4 PE=1 SV=1	Q9BQ04; Q9BWF3	2	1	647.788	1294.57	-0.3	0								18546	2991.88	1.02545e+06	38	1	Y4(Phospho): 100; M6(Oxidation): 100
NSLYDMAR	N-Term(TMT6plex); Y4(Phospho); M6(Oxidation)	2	RNA-binding protein 4B OS=Homo sapiens OX=9606 GN=RBM4B PE=1 SV=1;RNA-binding protein 4 OS=Homo sapiens OX=9606 GN=RBM4 PE=1 SV=1	Q9BQ04; Q9BWF3	2	1	647.789	1294.57	-0.02	0								5325.2		240860	24	1	Y4(Phospho): 100; M6(Oxidation): 100
NSLYDMAR	N-Term(TMT6plex); Y4(Phospho); M6(Oxidation)	2	RNA-binding protein 4B OS=Homo sapiens OX=9606 GN=RBM4B PE=1 SV=1;RNA-binding protein 4 OS=Homo sapiens OX=9606 GN=RBM4 PE=1 SV=1	Q9BQ04; Q9BWF3	2	1	647.789	1294.57	0.07	0						933.899		5995.41		251886	34	1	Y4(Phospho): 100; M6(Oxidation): 100
NSLYDMAR	N-Term(TMT6plex); Y4(Phospho); M6(Oxidation)	2	RNA-binding protein 4B OS=Homo sapiens OX=9606 GN=RBM4B PE=1 SV=1;RNA-binding protein 4 OS=Homo sapiens OX=9606 GN=RBM4 PE=1 SV=1	Q9BQ04; Q9BWF3	2	1	647.789	1294.57	0.36	0								6323.76		209391	43	1	Y4(Phospho): 100; M6(Oxidation): 100
DSLGTYSSR	N-Term(TMT6plex); Y6(Phospho)	1	182 kDa tankyrase-1-binding protein OS=Homo sapiens OX=9606 GN=TNKS1BP1 PE=1 SV=4	Q9C0C2	2	1	647.797	1294.59	-1.38	0								8336.28		372052	37	1	Y6(Phospho): 100
DSLGTYSSR	N-Term(TMT6plex); Y6(Phospho)	1	182 kDa tankyrase-1-binding protein OS=Homo sapiens OX=9606 GN=TNKS1BP1 PE=1 SV=4	Q9C0C2	2	1	647.797	1294.59	-0.72	10.8138								34264.1	5159.17	2.016e+06	34	1	Y6(Phospho): 100
DSLGTYSSR	N-Term(TMT6plex); Y6(Phospho)	1	182 kDa tankyrase-1-binding protein OS=Homo sapiens OX=9606 GN=TNKS1BP1 PE=1 SV=4	Q9C0C2	2	1	647.797	1294.59	-0.63	5.70118								42647	5328.62	2070339	38	1	Y6(Phospho): 100
DSLGTYSSR	N-Term(TMT6plex); Y6(Phospho)	1	182 kDa tankyrase-1-binding protein OS=Homo sapiens OX=9606 GN=TNKS1BP1 PE=1 SV=4	Q9C0C2	2	1	647.797	1294.59	-0.35	3.59659								30186.7	4000.24	1.63619e+06	36	1	Y6(Phospho): 100
DSLGTYSSR	N-Term(TMT6plex); Y6(Phospho)	1	182 kDa tankyrase-1-binding protein OS=Homo sapiens OX=9606 GN=TNKS1BP1 PE=1 SV=4	Q9C0C2	2	1	647.797	1294.59	-0.25	1.39763								38510.3	4980.25	1.76025e+06	34	1	Y6(Phospho): 100
DSLGTYSSR	N-Term(TMT6plex); Y6(Phospho)	1	182 kDa tankyrase-1-binding protein OS=Homo sapiens OX=9606 GN=TNKS1BP1 PE=1 SV=4	Q9C0C2	2	1	647.799	1294.59	2.2	0								4562.65	1002.79	203741	31	1	Y6(Phospho): 100
AAYFDMIR	N-Term(TMT6plex); Y3(Phospho)	1	Receptor-type tyrosine-protein phosphatase kappa OS=Homo sapiens OX=9606 GN=PTPRK PE=1 SV=2	Q15262	2	1	648.307	1295.61	0.54	30.9569	1473.86							15788.9	2144.68	744215	20	1	Y3(Phospho): 100
DAYSSFGSR	N-Term(TMT6plex); Y3(Phospho)	2	ATP-dependent RNA helicase DDX3X OS=Homo sapiens OX=9606 GN=DDX3X PE=1 SV=3	O00571; O15523	2	1	649.782	1298.56	-3.75	0								35704	4683.12	1.34636e+06	38	1	Y3(Phospho): 100
DAYSSFGSR	N-Term(TMT6plex); Y3(Phospho)	2	ATP-dependent RNA helicase DDX3X OS=Homo sapiens OX=9606 GN=DDX3X PE=1 SV=3	O00571; O15523	2	1	649.782	1298.56	-3	0					1980.46	2321.34		31391.9	4875.2	1174019	32	1	Y3(Phospho): 100
QAHDSLYR	N-Term(TMT6plex); Y7(Phospho)	1	Protein tweety homolog 3 OS=Homo sapiens OX=9606 GN=TTYH3 PE=1 SV=3	Q9C0H2	2	1	649.808	1298.61	-0.66	0			1703.22	1315.01	1686.38	1349.58		5152.54		266735	35	1	Y7(Phospho): 100
QAHDSLYR	N-Term(TMT6plex); Y7(Phospho)	1	Protein tweety homolog 3 OS=Homo sapiens OX=9606 GN=TTYH3 PE=1 SV=3	Q9C0H2	3	1	433.541	1298.61	-0.53	17.2293				1830.91			2118.89	9220.84	2492.51	265100	44	1	Y7(Phospho): 100
QAHDSLYR	N-Term(TMT6plex); Y7(Phospho)	1	Protein tweety homolog 3 OS=Homo sapiens OX=9606 GN=TTYH3 PE=1 SV=3	Q9C0H2	2	1	649.808	1298.61	-0.28	0	1285.18					2264.25		6262.65	2189.82	301222	37	1	Y7(Phospho): 100
QAHDSLYR	N-Term(TMT6plex); Y7(Phospho)	1	Protein tweety homolog 3 OS=Homo sapiens OX=9606 GN=TTYH3 PE=1 SV=3	Q9C0H2	3	1	433.541	1298.61	-0.11	9.87523							1524.74	5657.86	2297.6	208253	40	1	Y7(Phospho): 100
YFTTTK	N-Term(TMT6plex); Y1(Phospho); K6(TMT6plex)	1	AP-1 complex subunit beta-1 OS=Homo sapiens OX=9606 GN=AP1B1 PE=1 SV=2	Q10567	2	1	649.841	1298.67	-3.7	0				1523.73		2451.04		64882.9	10356.2	2.52019e+06	17	1	Y1(Phospho): 100
ELELVYAR	N-Term(TMT6plex); Y6(Phospho)	1	Major vault protein OS=Homo sapiens OX=9606 GN=MVP PE=1 SV=4	Q14764	2	1	651.339	1301.67	0.99	0								28722.4	2526.36	1.16003e+06	31	1	Y6(Phospho): 100
ELELVYAR	N-Term(TMT6plex); Y6(Phospho)	1	Major vault protein OS=Homo sapiens OX=9606 GN=MVP PE=1 SV=4	Q14764	2	1	651.34	1301.67	1.27	0			1969.09					20578.8	1853.86	1115670	28	1	Y6(Phospho): 100
NYEPLK	N-Term(TMT6plex); Y2(Phospho); K6(TMT6plex)	1	Epidermal growth factor receptor kinase substrate 8 OS=Homo sapiens OX=9606 GN=EPS8 PE=1 SV=1	Q12929	2	1	651.345	1301.68	-5.87	0	5957.31	5805.4	9951.9	4317.6		5819.78	5476	72841.9	14177	3.2074e+06	22	1	Y2(Phospho): 100
NYEPLK	N-Term(TMT6plex); Y2(Phospho); K6(TMT6plex)	1	Epidermal growth factor receptor kinase substrate 8 OS=Homo sapiens OX=9606 GN=EPS8 PE=1 SV=1	Q12929	3	1	434.567	1301.69	-2.86	0								2711.56		104821	21	1	Y2(Phospho): 100
NYEPLK	N-Term(TMT6plex); Y2(Phospho); K6(TMT6plex)	1	Epidermal growth factor receptor kinase substrate 8 OS=Homo sapiens OX=9606 GN=EPS8 PE=1 SV=1	Q12929	3	1	434.567	1301.69	-2.3	0				1784.32		2258.45	1028.85	11192.5	2697.08	438118	20	1	Y2(Phospho): 100
NYEPLK	N-Term(TMT6plex); Y2(Phospho); K6(TMT6plex)	1	Epidermal growth factor receptor kinase substrate 8 OS=Homo sapiens OX=9606 GN=EPS8 PE=1 SV=1	Q12929	3	1	434.567	1301.69	-2.3	0					1749.67	1179.74	2349.59	11642.1	4780.74	500574	19	1	Y2(Phospho): 100
NYEPLK	N-Term(TMT6plex); Y2(Phospho); K6(TMT6plex)	1	Epidermal growth factor receptor kinase substrate 8 OS=Homo sapiens OX=9606 GN=EPS8 PE=1 SV=1	Q12929	2	1	651.348	1301.69	-1.93	0						7096.27		94798.8	18233.4	5711016	23	1	Y2(Phospho): 100
NYEPLK	N-Term(TMT6plex); Y2(Phospho); K6(TMT6plex)	1	Epidermal growth factor receptor kinase substrate 8 OS=Homo sapiens OX=9606 GN=EPS8 PE=1 SV=1	Q12929	2	1	651.348	1301.69	-1.93	0	4190.08	2743.62	3250.48	5809.72	4867.07	6338.37	4540.1	59568	13721.9	2782260	22	1	Y2(Phospho): 100
NYEPLK	N-Term(TMT6plex); Y2(Phospho); K6(TMT6plex)	1	Epidermal growth factor receptor kinase substrate 8 OS=Homo sapiens OX=9606 GN=EPS8 PE=1 SV=1	Q12929	2	1	651.348	1301.69	-1.37	0								117426	13241.9	6.13295e+06	25	1	Y2(Phospho): 100
GGDLMAYDR	N-Term(TMT6plex); Y7(Phospho)	1	Heterogeneous nuclear ribonucleoprotein K OS=Homo sapiens OX=9606 GN=HNRNPK PE=1 SV=1	P61978	2	1	653.788	1306.57	-0.39	0		1080.91						15269.1	1622.72	489989	22	1	Y7(Phospho): 100
DYDDMSPR	N-Term(TMT6plex); Y2(Phospho)	1	Heterogeneous nuclear ribonucleoprotein K OS=Homo sapiens OX=9606 GN=HNRNPK PE=1 SV=1	P61978	2	1	654.261	1307.52	-1.51	11.8255								19308.7	2752.01	1.083e+06	39	1	Y2(Phospho): 100
DYDDMSPR	N-Term(TMT6plex); Y2(Phospho)	1	Heterogeneous nuclear ribonucleoprotein K OS=Homo sapiens OX=9606 GN=HNRNPK PE=1 SV=1	P61978	2	1	654.262	1307.52	-1.14	0								6532.24	1378.51	277233	35	1	Y2(Phospho): 100
DYDDMSPR	N-Term(TMT6plex); Y2(Phospho)	1	Heterogeneous nuclear ribonucleoprotein K OS=Homo sapiens OX=9606 GN=HNRNPK PE=1 SV=1	P61978	2	1	654.262	1307.52	-0.48	0								56380.2	8257.36	3.12071e+06	39	1	Y2(Phospho): 100
DYDDMSPR	N-Term(TMT6plex); Y2(Phospho)	1	Heterogeneous nuclear ribonucleoprotein K OS=Homo sapiens OX=9606 GN=HNRNPK PE=1 SV=1	P61978	2	1	654.262	1307.52	-0.3	0								66530.2	6226.81	3.45556e+06	34	1	Y2(Phospho): 100
DYDDMSPR	N-Term(TMT6plex); Y2(Phospho)	1	Heterogeneous nuclear ribonucleoprotein K OS=Homo sapiens OX=9606 GN=HNRNPK PE=1 SV=1	P61978	2	1	654.262	1307.52	-0.3	13.1444					1914.21			23295.8	2384.56	1228351	35	1	Y2(Phospho): 100
DYDDMSPR	N-Term(TMT6plex); Y2(Phospho)	1	Heterogeneous nuclear ribonucleoprotein K OS=Homo sapiens OX=9606 GN=HNRNPK PE=1 SV=1	P61978	2	1	654.262	1307.52	-0.02	0								103309		6.51515e+06	37	1	Y2(Phospho): 100
DYDDMSPR	N-Term(TMT6plex); Y2(Phospho)	1	Heterogeneous nuclear ribonucleoprotein K OS=Homo sapiens OX=9606 GN=HNRNPK PE=1 SV=1	P61978	2	1	654.263	1307.52	0.08	0								110708	18683.5	6290137	37	1	Y2(Phospho): 100
DYDDMSPR	N-Term(TMT6plex); Y2(Phospho)	1	Heterogeneous nuclear ribonucleoprotein K OS=Homo sapiens OX=9606 GN=HNRNPK PE=1 SV=1	P61978	2	1	654.263	1307.52	0.26	0								5901.61		281244	33	1	Y2(Phospho): 100
TYDMLK	N-Term(TMT6plex); Y2(Phospho); K6(TMT6plex)	1	Plakophilin-2 OS=Homo sapiens OX=9606 GN=PKP2 PE=1 SV=2	Q99959	3	1	436.893	1308.67	-1.62	10.5724								6986.53	1622.71	292576	19	1	Y2(Phospho): 100
TYDMLK	N-Term(TMT6plex); Y2(Phospho); K6(TMT6plex)	1	Plakophilin-2 OS=Homo sapiens OX=9606 GN=PKP2 PE=1 SV=2	Q99959	2	1	654.837	1308.67	-1	0								162892	24436.2	8.21891e+06	20	1	Y2(Phospho): 100
TYDMLK	N-Term(TMT6plex); Y2(Phospho); K6(TMT6plex)	1	Plakophilin-2 OS=Homo sapiens OX=9606 GN=PKP2 PE=1 SV=2	Q99959	2	1	654.837	1308.67	0.12	4.47429						7737.09		132526	19819.8	7026418	19	1	Y2(Phospho): 100
TYDMLK	N-Term(TMT6plex); Y2(Phospho); K6(TMT6plex)	1	Plakophilin-2 OS=Homo sapiens OX=9606 GN=PKP2 PE=1 SV=2	Q99959	2	1	654.838	1308.67	0.4	4.74077								92518.1	17669.6	5.13721e+06	17	1	Y2(Phospho): 100
TYDMLK	N-Term(TMT6plex); Y2(Phospho); K6(TMT6plex)	1	Plakophilin-2 OS=Homo sapiens OX=9606 GN=PKP2 PE=1 SV=2	Q99959	2	1	654.838	1308.67	0.49	4.73134				4670.32		6286.63		127728	16473.5	6.75208e+06	20	1	Y2(Phospho): 100
YFTTNK	N-Term(TMT6plex); Y1(Phospho); K6(TMT6plex)	1	AP-2 complex subunit beta OS=Homo sapiens OX=9606 GN=AP2B1 PE=1 SV=1	P63010	2	1	656.341	1311.67	-0.23	0								551816	77515.8	27753180	18	1	Y1(Phospho): 100
YFTTNK	N-Term(TMT6plex); Y1(Phospho); K6(TMT6plex)	1	AP-2 complex subunit beta OS=Homo sapiens OX=9606 GN=AP2B1 PE=1 SV=1	P63010	3	1	437.896	1311.67	-0.17	0								102248		4854327	19	1	Y1(Phospho): 100
YFTTNK	N-Term(TMT6plex); Y1(Phospho); K6(TMT6plex)	1	AP-2 complex subunit beta OS=Homo sapiens OX=9606 GN=AP2B1 PE=1 SV=1	P63010	2	1	656.341	1311.68	0.05	3.56412								93731	11649.7	5082001	17	1	Y1(Phospho): 100
YFTTNK	N-Term(TMT6plex); Y1(Phospho); K6(TMT6plex)	1	AP-2 complex subunit beta OS=Homo sapiens OX=9606 GN=AP2B1 PE=1 SV=1	P63010	2	1	656.341	1311.68	0.15	3.41724								105703	8950.67	6690948	17	1	Y1(Phospho): 100
HIYDTK	N-Term(TMT6plex); Y3(Phospho); K6(TMT6plex)	1	Calponin-2 OS=Homo sapiens OX=9606 GN=CNN2 PE=1 SV=4	Q99439	3	1	438.9	1314.69	0.11	30.5864								2638.67		61297.4	19	1	Y3(Phospho): 100
NYIVVDER	N-Term(TMT6plex); Y2(Phospho)	1	Unconventional myosin-XVIIIa OS=Homo sapiens OX=9606 GN=MYO18A PE=1 SV=3	Q92614	2	1	658.825	1316.64	-1.36	5.7876								139240	24200	5826866	44	1	Y2(Phospho): 100
NYIVVDER	N-Term(TMT6plex); Y2(Phospho)	1	Unconventional myosin-XVIIIa OS=Homo sapiens OX=9606 GN=MYO18A PE=1 SV=3	Q92614	2	1	658.825	1316.64	-1.26	0								117679	21487	5586735	44	1	Y2(Phospho): 100
NYIVVDER	N-Term(TMT6plex); Y2(Phospho)	1	Unconventional myosin-XVIIIa OS=Homo sapiens OX=9606 GN=MYO18A PE=1 SV=3	Q92614	2	1	658.826	1316.64	-0.34	0								74600.7	10029.8	3216730	45	1	Y2(Phospho): 100
NYIVVDER	N-Term(TMT6plex); Y2(Phospho)	1	Unconventional myosin-XVIIIa OS=Homo sapiens OX=9606 GN=MYO18A PE=1 SV=3	Q92614	2	1	658.827	1316.65	0.96	0								79334.6	10930.4	3.77187e+06	45	1	Y2(Phospho): 100
DLYGQCPR	N-Term(TMT6plex); Y3(Phospho); C6(Carbamidomethyl)	1	Prickle-like protein 2 OS=Homo sapiens OX=9606 GN=PRICKLE2 PE=1 SV=2	Q7Z3G6	2	1	659.296	1317.58	-1.31	5.7565								15990.2	3426.72	951200	18	1	Y3(Phospho): 100
DLYGQCPR	N-Term(TMT6plex); Y3(Phospho); C6(Carbamidomethyl)	1	Prickle-like protein 2 OS=Homo sapiens OX=9606 GN=PRICKLE2 PE=1 SV=2	Q7Z3G6	2	1	659.296	1317.58	-1.22	0								27308.2		1.63869e+06	37	1	Y3(Phospho): 100
DLYGQCPR	N-Term(TMT6plex); Y3(Phospho); C6(Carbamidomethyl)	1	Prickle-like protein 2 OS=Homo sapiens OX=9606 GN=PRICKLE2 PE=1 SV=2	Q7Z3G6	2	1	659.296	1317.59	-0.76	0								27174.2	4485.2	1.64297e+06	36	1	Y3(Phospho): 100
RQDLYSAR	N-Term(TMT6plex); Y5(Phospho)	1	U4/U6.U5 tri-snRNP-associated protein 1 OS=Homo sapiens OX=9606 GN=SART1 PE=1 SV=1	O43290	3	1	439.888	1317.65	-1.12	0								3839.39	1494.04	156890	27	1	Y5(Phospho): 100
RQDLYSAR	N-Term(TMT6plex); Y5(Phospho)	1	U4/U6.U5 tri-snRNP-associated protein 1 OS=Homo sapiens OX=9606 GN=SART1 PE=1 SV=1	O43290	3	1	439.888	1317.65	-0.63	10.8087								2595.75		133029	35	1	Y5(Phospho): 100
DYHFVSSR	N-Term(TMT6plex); Y2(Phospho)	1	Disks large homolog 4 OS=Homo sapiens OX=9606 GN=DLG4 PE=1 SV=3	P78352	3	1	440.537	1319.6	-0.59	0								2690.29		81638.4	23	1	Y2(Phospho): 100
DYHFVSSR	N-Term(TMT6plex); Y2(Phospho)	1	Disks large homolog 4 OS=Homo sapiens OX=9606 GN=DLG4 PE=1 SV=3	P78352	3	1	440.537	1319.6	-0.45	0								3180.53		88280.4	28	1	Y2(Phospho): 100
DYHFVSSR	N-Term(TMT6plex); Y2(Phospho)	1	Disks large homolog 4 OS=Homo sapiens OX=9606 GN=DLG4 PE=1 SV=3	P78352	3	1	440.538	1319.6	-0.17	0								1393.68		77506.3	26	1	Y2(Phospho): 100
DYHFVSSR	N-Term(TMT6plex); Y2(Phospho)	1	Disks large homolog 4 OS=Homo sapiens OX=9606 GN=DLG4 PE=1 SV=3	P78352	3	1	440.538	1319.6	0.31	0								2766.07		100205	25	1	Y2(Phospho): 100
DIYDQK	N-Term(TMT6plex); Y3(Phospho); K6(TMT6plex)	1	Calponin-3 OS=Homo sapiens OX=9606 GN=CNN3 PE=1 SV=1	Q15417	2	1	660.335	1319.66	-1.49	0								19147.2	3683.5	818318	18	1	Y3(Phospho): 100
DIYDQK	N-Term(TMT6plex); Y3(Phospho); K6(TMT6plex)	1	Calponin-3 OS=Homo sapiens OX=9606 GN=CNN3 PE=1 SV=1	Q15417	2	1	660.337	1319.67	1.19	28.1686								16861.9	3403.35	743705	18	1	Y3(Phospho): 100
AEAESWYR	N-Term(TMT6plex); Y7(Phospho)	5	Keratin, type II cuticular Hb1 OS=Homo sapiens OX=9606 GN=KRT81 PE=1 SV=3	Q14533; P78386; O43790; A6NCN2; P78385	2	1	660.795	1320.58	-0.17	0								124207	16800.3	7358599	39	1	Y7(Phospho): 100
AEAESWYR	N-Term(TMT6plex); Y7(Phospho)	5	Keratin, type II cuticular Hb1 OS=Homo sapiens OX=9606 GN=KRT81 PE=1 SV=3	Q14533; P78386; O43790; A6NCN2; P78385	2	1	660.795	1320.58	-0.17	0								95267	8536.79	3.64692e+06	39	1	Y7(Phospho): 100
AEAESWYR	N-Term(TMT6plex); Y7(Phospho)	5	Keratin, type II cuticular Hb1 OS=Homo sapiens OX=9606 GN=KRT81 PE=1 SV=3	Q14533; P78386; O43790; A6NCN2; P78385	2	1	660.795	1320.58	0.2	0								125662	23488.7	6186873	38	1	Y7(Phospho): 100
AEAESWYR	N-Term(TMT6plex); Y7(Phospho)	5	Keratin, type II cuticular Hb1 OS=Homo sapiens OX=9606 GN=KRT81 PE=1 SV=3	Q14533; P78386; O43790; A6NCN2; P78385	2	1	660.795	1320.58	0.57	0								17328.5	3208.56	686286	24	1	Y7(Phospho): 100
AEAESWYR	N-Term(TMT6plex); Y7(Phospho)	5	Keratin, type II cuticular Hb1 OS=Homo sapiens OX=9606 GN=KRT81 PE=1 SV=3	Q14533; P78386; O43790; A6NCN2; P78385	2	1	660.795	1320.58	1.04	4.28664						3343.29		58227.7	7487.26	3.0452e+06	39	1	Y7(Phospho): 100
DGMLYLGSR	N-Term(TMT6plex); Y5(Phospho)	1	E3 ubiquitin-protein ligase ZNRF1 OS=Homo sapiens OX=9606 GN=ZNRF1 PE=1 SV=2	Q8ND25	2	1	660.815	1320.62	0.51	0	1298.34							27250.7	4089.51	1.07105e+06	52	1	Y5(Phospho): 100
DGMLYLGSR	N-Term(TMT6plex); Y5(Phospho)	1	E3 ubiquitin-protein ligase ZNRF1 OS=Homo sapiens OX=9606 GN=ZNRF1 PE=1 SV=2	Q8ND25	2	1	660.815	1320.62	0.79	0								22647.2	1566.94	759683	39	1	Y5(Phospho): 100
TYVDQACR	N-Term(TMT6plex); Y2(Phospho); C7(Carbamidomethyl)	2	NTF2-related export protein 1 OS=Homo sapiens OX=9606 GN=NXT1 PE=1 SV=1	Q9UKK6; Q9NPJ8	2	1	661.294	1321.58	-0.88	0								11240.9	1210.14	490100	24	1	Y2(Phospho): 100
TYVDQACR	N-Term(TMT6plex); Y2(Phospho); C7(Carbamidomethyl)	2	NTF2-related export protein 1 OS=Homo sapiens OX=9606 GN=NXT1 PE=1 SV=1	Q9UKK6; Q9NPJ8	2	1	661.294	1321.58	-0.14	0								6819.25		343422	30	1	Y2(Phospho): 100
EPPYRVPR	N-Term(TMT6plex); Y4(Phospho)	1	Matrin-3 OS=Homo sapiens OX=9606 GN=MATR3 PE=1 SV=2	P43243	3	1	441.565	1322.68	-1.34	27.2563								2025.06		97555	25	1	Y4(Phospho): 100
EPPYRVPR	N-Term(TMT6plex); Y4(Phospho)	1	Matrin-3 OS=Homo sapiens OX=9606 GN=MATR3 PE=1 SV=2	P43243	3	1	441.565	1322.68	-0.79	13.3303								1735.24		107992	19	1	Y4(Phospho): 100
EPPYRVPR	N-Term(TMT6plex); Y4(Phospho)	1	Matrin-3 OS=Homo sapiens OX=9606 GN=MATR3 PE=1 SV=2	P43243	3	1	441.565	1322.68	-0.51	0	1122.35	1031.3						12317.2	2109.43	428025	25	1	Y4(Phospho): 100
EPPYRVPR	N-Term(TMT6plex); Y4(Phospho)	1	Matrin-3 OS=Homo sapiens OX=9606 GN=MATR3 PE=1 SV=2	P43243	3	1	441.565	1322.68	-0.23	6.51204	1295.19							11484.5	1559.95	399842	25	1	Y4(Phospho): 100
EPPYRVPR	N-Term(TMT6plex); Y4(Phospho)	1	Matrin-3 OS=Homo sapiens OX=9606 GN=MATR3 PE=1 SV=2	P43243	3	1	441.565	1322.68	-0.03	6.14471								3961.78		114601	26	1	Y4(Phospho): 100
EPPYRVPR	N-Term(TMT6plex); Y4(Phospho)	1	Matrin-3 OS=Homo sapiens OX=9606 GN=MATR3 PE=1 SV=2	P43243	3	1	441.566	1322.68	0.04	13.1486								2704.69		78357	20	1	Y4(Phospho): 100
DYDDMSPR	N-Term(TMT6plex); Y2(Phospho); M5(Oxidation)	1	Heterogeneous nuclear ribonucleoprotein K OS=Homo sapiens OX=9606 GN=HNRNPK PE=1 SV=1	P61978	2	1	662.26	1323.51	-0.33	22.0338								23138.5	2477.13	891020	18	1	Y2(Phospho): 100; M5(Oxidation): 100
DYDDMSPR	N-Term(TMT6plex); Y2(Phospho); M5(Oxidation)	1	Heterogeneous nuclear ribonucleoprotein K OS=Homo sapiens OX=9606 GN=HNRNPK PE=1 SV=1	P61978	2	1	662.26	1323.51	0.13	19.4525							462.093	8315.09	2827.98	477508	20	1	Y2(Phospho): 100; M5(Oxidation): 100
DSQDGSSYR	N-Term(TMT6plex); Y8(Phospho)	1	LIM and SH3 domain protein 1 OS=Homo sapiens OX=9606 GN=LASP1 PE=1 SV=2	Q14847	2	1	662.272	1323.54	-2.95	29.2886								8428	1557.41	514662	21	1	Y8(Phospho): 100
GNYDEGFGR	N-Term(TMT6plex); Y3(Phospho)	1	LIM domain-containing protein 2 OS=Homo sapiens OX=9606 GN=LIMD2 PE=1 SV=1	Q9BT23	2	1	662.282	1323.56	0.37	8.87001								28344.9	4826.73	1.24984e+06	30	1	Y3(Phospho): 100
GNYDEGFGR	N-Term(TMT6plex); Y3(Phospho)	1	LIM domain-containing protein 2 OS=Homo sapiens OX=9606 GN=LIMD2 PE=1 SV=1	Q9BT23	2	1	662.282	1323.56	0.37	20.2612								20904.6	4687.86	1.14832e+06	30	1	Y3(Phospho): 100
TYDMLK	N-Term(TMT6plex); Y2(Phospho); M4(Oxidation); K6(TMT6plex)	1	Plakophilin-2 OS=Homo sapiens OX=9606 GN=PKP2 PE=1 SV=2	Q99959	2	1	662.836	1324.66	1.28	0								18659.4	2611.79	721645	18	1	Y2(Phospho): 100; M4(Oxidation): 100
HEYLPK	N-Term(TMT6plex); Y3(Phospho); K6(TMT6plex)	1	Autophagy-related protein 101 OS=Homo sapiens OX=9606 GN=ATG101 PE=1 SV=1	Q9BSB4	3	1	442.24	1324.71	-1.08	15.1891								2532.78		46163.6	19	1	Y3(Phospho): 100
QYQIPDVR	N-Term(TMT6plex); Y2(Phospho)	1	Rho GTPase-activating protein 18 OS=Homo sapiens OX=9606 GN=ARHGAP18 PE=1 SV=3	Q8N392	2	1	664.335	1327.66	1.88	0								38345.2		2.11487e+06	33	1	Y2(Phospho): 100
QYQIPDVR	N-Term(TMT6plex); Y2(Phospho)	1	Rho GTPase-activating protein 18 OS=Homo sapiens OX=9606 GN=ARHGAP18 PE=1 SV=3	Q8N392	2	1	664.336	1327.67	3.26	0								39727.4		2.09592e+06	36	1	Y2(Phospho): 100
AYSLSEPPR	N-Term(TMT6plex); Y2(Phospho)	1	Rho guanine nucleotide exchange factor 28 OS=Homo sapiens OX=9606 GN=ARHGEF28 PE=1 SV=3	Q8N1W1	2	1	664.826	1328.64	-0.24	0						2586.59		16825.4	3279.88	622026	22	1	Y2(Phospho): 100
AYSLSEPPR	N-Term(TMT6plex); Y2(Phospho)	1	Rho guanine nucleotide exchange factor 28 OS=Homo sapiens OX=9606 GN=ARHGEF28 PE=1 SV=3	Q8N1W1	2	1	664.827	1328.65	1.69	0								14861.9	2336.92	581640	28	1	Y2(Phospho): 100
GEVWGPGYR	N-Term(TMT6plex); Y8(Phospho)	1	Thyroid receptor-interacting protein 6 OS=Homo sapiens OX=9606 GN=TRIP6 PE=1 SV=3	Q15654	2	1	665.313	1329.62	-0.88	0	1235.79	2398.43	1569.79		1796.59	2419.37		20943.2	3491.01	703683	32	1	Y8(Phospho): 100
GEVWGPGYR	N-Term(TMT6plex); Y8(Phospho)	1	Thyroid receptor-interacting protein 6 OS=Homo sapiens OX=9606 GN=TRIP6 PE=1 SV=3	Q15654	2	1	665.313	1329.62	0.13	0	1607.95	1254.04	1600.66	1160.29		2594.3		19950.5	3257.8	687509	24	1	Y8(Phospho): 100
VIYSQPSAR	N-Term(TMT6plex); Y3(Phospho)	1	Junctional adhesion molecule A OS=Homo sapiens OX=9606 GN=F11R PE=1 SV=1	Q9Y624	2	1	665.342	1329.68	-0.16	0								35647.4	3662.62	1.58129e+06	43	1	Y3(Phospho): 100
VIYSQPSAR	N-Term(TMT6plex); Y3(Phospho)	1	Junctional adhesion molecule A OS=Homo sapiens OX=9606 GN=F11R PE=1 SV=1	Q9Y624	2	1	665.342	1329.68	-0.16	0							3090.54	30839.4	3526.46	1.6755e+06	43	1	Y3(Phospho): 100
VIYSQPSAR	N-Term(TMT6plex); Y3(Phospho)	1	Junctional adhesion molecule A OS=Homo sapiens OX=9606 GN=F11R PE=1 SV=1	Q9Y624	2	1	665.342	1329.68	-0.07	18.3307								9041.65	1604.9	357157	35	1	Y3(Phospho): 100
VIYSQPSAR	N-Term(TMT6plex); Y3(Phospho)	1	Junctional adhesion molecule A OS=Homo sapiens OX=9606 GN=F11R PE=1 SV=1	Q9Y624	2	1	665.342	1329.68	0.48	0			1125.35			1847.96		12678.3	2374.41	383721	31	1	Y3(Phospho): 100
VIYSQPSAR	N-Term(TMT6plex); Y3(Phospho)	1	Junctional adhesion molecule A OS=Homo sapiens OX=9606 GN=F11R PE=1 SV=1	Q9Y624	2	1	665.342	1329.68	0.76	0	1074.15		1104.6		1354.19	1553.2		11759.2	2239.15	457453	31	1	Y3(Phospho): 100
VIYSQPSAR	N-Term(TMT6plex); Y3(Phospho)	1	Junctional adhesion molecule A OS=Homo sapiens OX=9606 GN=F11R PE=1 SV=1	Q9Y624	2	1	665.342	1329.68	0.85	19.8645								8198.06	1034.85	316191	18	1	Y3(Phospho): 100
DLEQPTYR	N-Term(TMT6plex); Y7(Phospho)	1	Tight junction protein ZO-1 OS=Homo sapiens OX=9606 GN=TJP1 PE=1 SV=3	Q07157	3	1	444.213	1330.62	-0.72	2.08332								3728.65		134726	22	1	Y7(Phospho): 100
DLEQPTYR	N-Term(TMT6plex); Y7(Phospho)	1	Tight junction protein ZO-1 OS=Homo sapiens OX=9606 GN=TJP1 PE=1 SV=3	Q07157	3	1	444.213	1330.62	-0.38	0								4923.27		150068	20	1	Y7(Phospho): 100
DLEQPTYR	N-Term(TMT6plex); Y7(Phospho)	1	Tight junction protein ZO-1 OS=Homo sapiens OX=9606 GN=TJP1 PE=1 SV=3	Q07157	2	1	665.815	1330.62	-0.34	0								154955	21250.4	6.99008e+06	24	1	Y7(Phospho): 100
DLEQPTYR	N-Term(TMT6plex); Y7(Phospho)	1	Tight junction protein ZO-1 OS=Homo sapiens OX=9606 GN=TJP1 PE=1 SV=3	Q07157	2	1	665.816	1330.62	-0.07	0								134746	25483.7	6635370	25	1	Y7(Phospho): 100
GRGYFEHR	N-Term(TMT6plex); Y4(Phospho)	1	Heterogeneous nuclear ribonucleoprotein U-like protein 1 OS=Homo sapiens OX=9606 GN=HNRNPUL1 PE=1 SV=2	Q9BUJ2	3	1	444.213	1330.62	-1.04	5.43092								8870.65	1424.52	265028	25	1	Y4(Phospho): 100
GRGYFEHR	N-Term(TMT6plex); Y4(Phospho)	1	Heterogeneous nuclear ribonucleoprotein U-like protein 1 OS=Homo sapiens OX=9606 GN=HNRNPUL1 PE=1 SV=2	Q9BUJ2	3	1	444.213	1330.62	-0.9	8.14482							2034.13	7506.35	1133.52	235167	25	1	Y4(Phospho): 100
DLEQPTYR	N-Term(TMT6plex); Y7(Phospho)	1	Tight junction protein ZO-1 OS=Homo sapiens OX=9606 GN=TJP1 PE=1 SV=3	Q07157	2	1	665.816	1330.62	0.21	0								58014.9	9080.18	2.75635e+06	28	1	Y7(Phospho): 100
DLEQPTYR	N-Term(TMT6plex); Y7(Phospho)	1	Tight junction protein ZO-1 OS=Homo sapiens OX=9606 GN=TJP1 PE=1 SV=3	Q07157	2	1	665.816	1330.62	0.39	5.72704								8956.33	1827.18	430280	23	1	Y7(Phospho): 100
DLEQPTYR	N-Term(TMT6plex); Y7(Phospho)	1	Tight junction protein ZO-1 OS=Homo sapiens OX=9606 GN=TJP1 PE=1 SV=3	Q07157	2	1	665.816	1330.62	0.48	6.51085								9033.55		340222	24	1	Y7(Phospho): 100
DLEQPTYR	N-Term(TMT6plex); Y7(Phospho)	1	Tight junction protein ZO-1 OS=Homo sapiens OX=9606 GN=TJP1 PE=1 SV=3	Q07157	2	1	665.816	1330.62	0.48	0								39923.8	6940.59	2.13319e+06	28	1	Y7(Phospho): 100
LISEIEYR	N-Term(TMT6plex); Y7(Phospho)	1	Palladin OS=Homo sapiens OX=9606 GN=PALLD PE=1 SV=3	Q8WX93	2	1	666.347	1331.69	4.4	0	2671.88							16362.4	2625.99	672011	19	1	Y7(Phospho): 100
EEAQYDLR	N-Term(TMT6plex); Y5(Phospho)	1	Phosphatidylinositol 4-phosphate 5-kinase type-1 gamma OS=Homo sapiens OX=9606 GN=PIP5K1C PE=1 SV=2	O60331	2	1	666.805	1332.6	-0.54	0								9044.58		472781	38	1	Y5(Phospho): 100
EEAQYDLR	N-Term(TMT6plex); Y5(Phospho)	1	Phosphatidylinositol 4-phosphate 5-kinase type-1 gamma OS=Homo sapiens OX=9606 GN=PIP5K1C PE=1 SV=2	O60331	2	1	666.806	1332.6	0.47	0								17512.3	2838.35	804791	33	1	Y5(Phospho): 100
EEAQYDLR	N-Term(TMT6plex); Y5(Phospho)	1	Phosphatidylinositol 4-phosphate 5-kinase type-1 gamma OS=Homo sapiens OX=9606 GN=PIP5K1C PE=1 SV=2	O60331	2	1	666.806	1332.6	0.47	0								17658.8	2555.77	711059	35	1	Y5(Phospho): 100
EEAQYDLR	N-Term(TMT6plex); Y5(Phospho)	1	Phosphatidylinositol 4-phosphate 5-kinase type-1 gamma OS=Homo sapiens OX=9606 GN=PIP5K1C PE=1 SV=2	O60331	2	1	666.806	1332.6	0.56	10.5813								10339.9	1654.64	408848	36	1	Y5(Phospho): 100
DYTVPLCR	N-Term(TMT6plex); Y2(Phospho); C7(Carbamidomethyl)	1	Mitogen-activated protein kinase kinase kinase 21 OS=Homo sapiens OX=9606 GN=MAP3K21 PE=1 SV=3	Q5TCX8	2	1	666.815	1332.62	-0.04	8.77975								70491.4	12365.6	3.44964e+06	31	1	Y2(Phospho): 100
DYTVPLCR	N-Term(TMT6plex); Y2(Phospho); C7(Carbamidomethyl)	1	Mitogen-activated protein kinase kinase kinase 21 OS=Homo sapiens OX=9606 GN=MAP3K21 PE=1 SV=3	Q5TCX8	2	1	666.815	1332.62	0.78	5.96166								52657.8	11748.9	2449109	27	1	Y2(Phospho): 100
DYTVPLCR	N-Term(TMT6plex); Y2(Phospho); C7(Carbamidomethyl)	1	Mitogen-activated protein kinase kinase kinase 21 OS=Homo sapiens OX=9606 GN=MAP3K21 PE=1 SV=3	Q5TCX8	2	1	666.815	1332.62	0.87	5.54906						4624.88		49954.7	8835.99	3023087	27	1	Y2(Phospho): 100
DYTVPLCR	N-Term(TMT6plex); Y2(Phospho); C7(Carbamidomethyl)	1	Mitogen-activated protein kinase kinase kinase 21 OS=Homo sapiens OX=9606 GN=MAP3K21 PE=1 SV=3	Q5TCX8	2	1	666.815	1332.62	1.05	3.77183								42335.4	6751.24	2.11425e+06	24	1	Y2(Phospho): 100
EESDPEYR	N-Term(TMT6plex); Y7(Phospho)	1	WD repeat-containing protein 7 OS=Homo sapiens OX=9606 GN=WDR7 PE=1 SV=2	Q9Y4E6	2	1	667.28	1333.55	0.56	28.9364								4363.24		153514	24	1	Y7(Phospho): 100
EESDPEYR	N-Term(TMT6plex); Y7(Phospho)	1	WD repeat-containing protein 7 OS=Homo sapiens OX=9606 GN=WDR7 PE=1 SV=2	Q9Y4E6	2	1	667.28	1333.55	1.48	0								2907.85		119189	22	1	Y7(Phospho): 100
EESDPEYR	N-Term(TMT6plex); Y7(Phospho)	1	WD repeat-containing protein 7 OS=Homo sapiens OX=9606 GN=WDR7 PE=1 SV=2	Q9Y4E6	2	1	667.281	1333.55	2.03	22.4587										117027	18	1	Y7(Phospho): 100
LYSPTSK	N-Term(TMT6plex); Y2(Phospho); K7(TMT6plex)	1	TBC1 domain family member 14 OS=Homo sapiens OX=9606 GN=TBC1D14 PE=1 SV=3	Q9P2M4	2	1	667.362	1333.72	0.33	0						1179.78		30920.8	3247.03	1.0783e+06	19	1	Y2(Phospho): 100
SIDQDYER	N-Term(TMT6plex); Y6(Phospho)	1	Tight junction protein ZO-2 OS=Homo sapiens OX=9606 GN=TJP2 PE=1 SV=2	Q9UDY2	2	1	667.794	1334.58	-1.74	0								9189.76	1266.56	198603	28	1	Y6(Phospho): 100
AGTTATYEGR	N-Term(TMT6plex); Y7(Phospho)	1	Plakophilin-2 OS=Homo sapiens OX=9606 GN=PKP2 PE=1 SV=2	Q99959	2	1	668.311	1335.62	0.99	16.7633								4054.67		365493	38	1	Y7(Phospho): 100
AGTTATYEGR	N-Term(TMT6plex); Y7(Phospho)	1	Plakophilin-2 OS=Homo sapiens OX=9606 GN=PKP2 PE=1 SV=2	Q99959	2	1	668.312	1335.62	1.17	0								5661.01		318426	35	1	Y7(Phospho): 100
AYDPDYER	N-Term(TMT6plex); Y6(Phospho)	1	Tight junction protein ZO-2 OS=Homo sapiens OX=9606 GN=TJP2 PE=1 SV=2	Q9UDY2	2	1	669.281	1337.56	-4.4	0								11599.5	1477.1	404196	19	1	Y6(Phospho): 100
AYDPDYER	N-Term(TMT6plex); Y6(Phospho)	1	Tight junction protein ZO-2 OS=Homo sapiens OX=9606 GN=TJP2 PE=1 SV=2	Q9UDY2	2	1	669.284	1337.56	-0.93	15.5834								18410.7	2630.06	683050	26	1	Y6(Phospho): 100
TSEVNCYR	N-Term(TMT6plex); C6(Carbamidomethyl); Y7(Phospho)	1	Cellular nucleic acid-binding protein OS=Homo sapiens OX=9606 GN=CNBP PE=1 SV=1	P62633	2	1	669.291	1337.57	-1.08	0						2136.93		13436.2	1976.6	691660	26	1	Y7(Phospho): 100
SFSPGSYER	N-Term(TMT6plex); Y7(Phospho)	1	Neurofibromin OS=Homo sapiens OX=9606 GN=NF1 PE=1 SV=2	P21359	2	1	669.803	1338.6	4.35	0								8866.61		231502	18	1	Y7(Phospho): 100
MDPIYHTR	N-Term(TMT6plex); Y5(Phospho)	1	Tyrosine-protein phosphatase non-receptor type 13 OS=Homo sapiens OX=9606 GN=PTPN13 PE=1 SV=2	Q12923	3	1	447.879	1341.62	-0.51	8.96152								1507.99		49411.2	35	1	Y5(Phospho): 100
MDPIYHTR	N-Term(TMT6plex); Y5(Phospho)	1	Tyrosine-protein phosphatase non-receptor type 13 OS=Homo sapiens OX=9606 GN=PTPN13 PE=1 SV=2	Q12923	3	1	447.879	1341.62	-0.44	0.865812								13678		709147	39	1	Y5(Phospho): 100
MDPIYHTR	N-Term(TMT6plex); Y5(Phospho)	1	Tyrosine-protein phosphatase non-receptor type 13 OS=Homo sapiens OX=9606 GN=PTPN13 PE=1 SV=2	Q12923	3	1	447.879	1341.62	-0.23	0								17762.8		662946	39	1	Y5(Phospho): 100
MDPIYHTR	N-Term(TMT6plex); Y5(Phospho)	1	Tyrosine-protein phosphatase non-receptor type 13 OS=Homo sapiens OX=9606 GN=PTPN13 PE=1 SV=2	Q12923	3	1	447.879	1341.62	-0.03	8.22684								4190.18		117636	41	1	Y5(Phospho): 100
MDPIYHTR	N-Term(TMT6plex); Y5(Phospho)	1	Tyrosine-protein phosphatase non-receptor type 13 OS=Homo sapiens OX=9606 GN=PTPN13 PE=1 SV=2	Q12923	3	1	447.879	1341.62	0.38	28.2765								1455.97		97048.5	25	1	Y5(Phospho): 100
MDPIYHTR	N-Term(TMT6plex); Y5(Phospho)	1	Tyrosine-protein phosphatase non-receptor type 13 OS=Homo sapiens OX=9606 GN=PTPN13 PE=1 SV=2	Q12923	2	1	671.316	1341.62	1.71	0								14591.6	1522.37	654341	19	1	Y5(Phospho): 100
MDPIYHTR	N-Term(TMT6plex); Y5(Phospho)	1	Tyrosine-protein phosphatase non-receptor type 13 OS=Homo sapiens OX=9606 GN=PTPN13 PE=1 SV=2	Q12923	2	1	671.316	1341.62	1.8	0								15281	2552.69	657834	26	1	Y5(Phospho): 100
VEQQPDYR	N-Term(TMT6plex); Y7(Phospho)	1	Afadin OS=Homo sapiens OX=9606 GN=AFDN PE=1 SV=3	P55196	3	1	448.544	1343.62	-0.49	13.0778										49630.8	23	1	Y7(Phospho): 100
VEQQPDYR	N-Term(TMT6plex); Y7(Phospho)	1	Afadin OS=Homo sapiens OX=9606 GN=AFDN PE=1 SV=3	P55196	3	1	448.545	1343.62	0.53	30.7407								1153.99		45647.9	24	1	Y7(Phospho): 100
VEQQPDYR	N-Term(TMT6plex); Y7(Phospho)	1	Afadin OS=Homo sapiens OX=9606 GN=AFDN PE=1 SV=3	P55196	2	1	672.314	1343.62	0.65	0								11865.7		595479	26	1	Y7(Phospho): 100
VEQQPDYR	N-Term(TMT6plex); Y7(Phospho)	1	Afadin OS=Homo sapiens OX=9606 GN=AFDN PE=1 SV=3	P55196	2	1	672.314	1343.62	0.65	0								12632.6	1781.54	742391	26	1	Y7(Phospho): 100
VEQQPDYR	N-Term(TMT6plex); Y7(Phospho)	1	Afadin OS=Homo sapiens OX=9606 GN=AFDN PE=1 SV=3	P55196	2	1	672.314	1343.62	1.11	0								17797.7	2703.35	846052	24	1	Y7(Phospho): 100
VEQQPDYR	N-Term(TMT6plex); Y7(Phospho)	1	Afadin OS=Homo sapiens OX=9606 GN=AFDN PE=1 SV=3	P55196	2	1	672.314	1343.62	1.2	0								13106.3	2180.53	712861	19	1	Y7(Phospho): 100
NYVEELNR	N-Term(TMT6plex); Y2(Phospho)	3	RUN and FYVE domain-containing protein 1 OS=Homo sapiens OX=9606 GN=RUFY1 PE=1 SV=2	Q96T51; Q7L099; Q8WXA3	2	1	673.319	1345.63	-3	0						1385.5		27728	2415.45	980400	26	1	Y2(Phospho): 100
NYVEELNR	N-Term(TMT6plex); Y2(Phospho)	3	RUN and FYVE domain-containing protein 1 OS=Homo sapiens OX=9606 GN=RUFY1 PE=1 SV=2	Q96T51; Q7L099; Q8WXA3	2	1	673.32	1345.63	-1.36	0								25426.5	4016.46	1.14575e+06	24	1	Y2(Phospho): 100
VSSVPDNYR	N-Term(TMT6plex); Y8(Phospho)	1	Diphthine--ammonia ligase OS=Homo sapiens OX=9606 GN=DPH6 PE=1 SV=3	Q7L8W6	2	1	673.322	1345.64	0.54	0								19651.5	3787.5	870841	40	1	Y8(Phospho): 100
VSSVPDNYR	N-Term(TMT6plex); Y8(Phospho)	1	Diphthine--ammonia ligase OS=Homo sapiens OX=9606 GN=DPH6 PE=1 SV=3	Q7L8W6	2	1	673.322	1345.64	0.81	0								17701.9	2797.38	760032	38	1	Y8(Phospho): 100
VSSVPDNYR	N-Term(TMT6plex); Y8(Phospho)	1	Diphthine--ammonia ligase OS=Homo sapiens OX=9606 GN=DPH6 PE=1 SV=3	Q7L8W6	2	1	673.323	1345.64	2.17	0								8952.14	1959.11	387764	35	1	Y8(Phospho): 100
VSSVPDNYR	N-Term(TMT6plex); Y8(Phospho)	1	Diphthine--ammonia ligase OS=Homo sapiens OX=9606 GN=DPH6 PE=1 SV=3	Q7L8W6	2	1	673.323	1345.64	2.54	0								10314	1296.83	464997	38	1	Y8(Phospho): 100
NITYEELR	N-Term(TMT6plex); Y4(Phospho)	1	OCIA domain-containing protein 1 OS=Homo sapiens OX=9606 GN=OCIAD1 PE=1 SV=1	Q9NX40	2	1	673.831	1346.66	0.08	5.6545								600222	82248.6	33956316	36	1	Y4(Phospho): 100
NITYEELR	N-Term(TMT6plex); Y4(Phospho)	1	OCIA domain-containing protein 1 OS=Homo sapiens OX=9606 GN=OCIAD1 PE=1 SV=1	Q9NX40	2	1	673.832	1346.66	0.35	4.90162								639878		30235764	39	1	Y4(Phospho): 100
NITYEELR	N-Term(TMT6plex); Y4(Phospho)	1	OCIA domain-containing protein 1 OS=Homo sapiens OX=9606 GN=OCIAD1 PE=1 SV=1	Q9NX40	2	1	673.832	1346.66	0.53	0				1486.92		1496.99	1606.69	21937.3	4143.49	1069288	34	1	Y4(Phospho): 100
NITYEELR	N-Term(TMT6plex); Y4(Phospho)	1	OCIA domain-containing protein 1 OS=Homo sapiens OX=9606 GN=OCIAD1 PE=1 SV=1	Q9NX40	2	1	673.832	1346.66	0.62	0	1702.15					1610.7		27913.4	3612.56	1.33893e+06	34	1	Y4(Phospho): 100
GYADLISSGR	N-Term(TMT6plex); Y2(Phospho)	1	Phospholipid-transporting ATPase IC OS=Homo sapiens OX=9606 GN=ATP8B1 PE=1 SV=3	O43520	2	1	674.329	1347.65	0.34	0	2893.5	1832.5	2659.56		2450.59	3994.45	3194.65	30373.7	6341.57	1.1939e+06	44	1	Y2(Phospho): 100
GYADLISSGR	N-Term(TMT6plex); Y2(Phospho)	1	Phospholipid-transporting ATPase IC OS=Homo sapiens OX=9606 GN=ATP8B1 PE=1 SV=3	O43520	2	1	674.332	1347.66	3.87	0	1772.38	4005.6	2065.41	3456.7	1712.36	4319.84	1993.68	28153.1	6119.04	1.04851e+06	42	1	Y2(Phospho): 100
CSSLYEER	N-Term(TMT6plex); C1(Carbamidomethyl); Y5(Phospho)	1	Plexin-D1 OS=Homo sapiens OX=9606 GN=PLXND1 PE=1 SV=3	Q9Y4D7	2	1	676.791	1352.58	-0.1	1.59321								56489.8	7470.36	3.01376e+06	32	1	Y5(Phospho): 100
CSSLYEER	N-Term(TMT6plex); C1(Carbamidomethyl); Y5(Phospho)	1	Plexin-D1 OS=Homo sapiens OX=9606 GN=PLXND1 PE=1 SV=3	Q9Y4D7	2	1	676.792	1352.58	0.17	0								52779.2		2709998	32	1	Y5(Phospho): 100
CSSLYEER	N-Term(TMT6plex); C1(Carbamidomethyl); Y5(Phospho)	1	Plexin-D1 OS=Homo sapiens OX=9606 GN=PLXND1 PE=1 SV=3	Q9Y4D7	2	1	676.792	1352.58	0.44	11.8911						5848.66		35461.8	7245.75	1.82751e+06	32	1	Y5(Phospho): 100
CSSLYEER	N-Term(TMT6plex); C1(Carbamidomethyl); Y5(Phospho)	1	Plexin-D1 OS=Homo sapiens OX=9606 GN=PLXND1 PE=1 SV=3	Q9Y4D7	2	1	676.792	1352.58	0.53	9.7832						2480.28		34311.5	3978.13	1.54468e+06	32	1	Y5(Phospho): 100
CSSLYEER	N-Term(TMT6plex); C1(Carbamidomethyl); Y5(Phospho)	1	Plexin-D1 OS=Homo sapiens OX=9606 GN=PLXND1 PE=1 SV=3	Q9Y4D7	2	1	676.792	1352.58	0.8	0		951.47						5874.82		206542	19	1	Y5(Phospho): 100
LYANMFER	N-Term(TMT6plex); Y2(Phospho)	1	Peptidyl-prolyl cis-trans isomerase FKBP4 OS=Homo sapiens OX=9606 GN=FKBP4 PE=1 SV=3	Q02790	2	1	676.817	1352.63	0.44	2.5088								139092	19470.5	6.34695e+06	32	1	Y2(Phospho): 100
LYANMFER	N-Term(TMT6plex); Y2(Phospho)	1	Peptidyl-prolyl cis-trans isomerase FKBP4 OS=Homo sapiens OX=9606 GN=FKBP4 PE=1 SV=3	Q02790	2	1	676.818	1352.63	1.88	5.09725								131896	23804.9	6.41178e+06	35	1	Y2(Phospho): 100
LYANMFER	N-Term(TMT6plex); Y2(Phospho)	1	Peptidyl-prolyl cis-trans isomerase FKBP4 OS=Homo sapiens OX=9606 GN=FKBP4 PE=1 SV=3	Q02790	2	1	676.819	1352.63	2.33	26.7942		1401.71				1387.76		30952.4	4944.87	1.17961e+06	33	1	Y2(Phospho): 100
LYANMFER	N-Term(TMT6plex); Y2(Phospho)	1	Peptidyl-prolyl cis-trans isomerase FKBP4 OS=Homo sapiens OX=9606 GN=FKBP4 PE=1 SV=3	Q02790	2	1	676.819	1352.63	3.15	0								30619.3	6135.47	1.35945e+06	33	1	Y2(Phospho): 100
SYSSLMK	N-Term(TMT6plex); Y2(Phospho); K7(TMT6plex)	1	Coiled-coil domain-containing protein 25 OS=Homo sapiens OX=9606 GN=CCDC25 PE=1 SV=2	Q86WR0	2	1	677.348	1353.69	0.22	0								53625.9	8347.49	2.52369e+06	23	1	Y2(Phospho): 100
SYSSLMK	N-Term(TMT6plex); Y2(Phospho); K7(TMT6plex)	1	Coiled-coil domain-containing protein 25 OS=Homo sapiens OX=9606 GN=CCDC25 PE=1 SV=2	Q86WR0	2	1	677.349	1353.69	0.76	2.60913								123613	10681.1	6.43425e+06	21	1	Y2(Phospho): 100
SYSSLMK	N-Term(TMT6plex); Y2(Phospho); K7(TMT6plex)	1	Coiled-coil domain-containing protein 25 OS=Homo sapiens OX=9606 GN=CCDC25 PE=1 SV=2	Q86WR0	2	1	677.349	1353.69	1.12	0						3271.93		46044.7	4950.52	2.09546e+06	23	1	Y2(Phospho): 100
SYSSLMK	N-Term(TMT6plex); Y2(Phospho); K7(TMT6plex)	1	Coiled-coil domain-containing protein 25 OS=Homo sapiens OX=9606 GN=CCDC25 PE=1 SV=2	Q86WR0	2	1	677.349	1353.69	1.48	0								127235	19369.7	5.64189e+06	25	1	Y2(Phospho): 100
CYGGSFAQR	N-Term(TMT6plex); C1(Carbamidomethyl); Y2(Phospho)	1	Tyrosine-protein kinase ABL2 OS=Homo sapiens OX=9606 GN=ABL2 PE=1 SV=1	P42684	2	1	677.794	1354.58	-1.01	11.1576								9625.93		379090	27	1	Y2(Phospho): 100
CYGGSFAQR	N-Term(TMT6plex); C1(Carbamidomethyl); Y2(Phospho)	1	Tyrosine-protein kinase ABL2 OS=Homo sapiens OX=9606 GN=ABL2 PE=1 SV=1	P42684	3	1	452.198	1354.58	-0.86	0								1785.44		64842.8	32	1	Y2(Phospho): 100
CYGGSFAQR	N-Term(TMT6plex); C1(Carbamidomethyl); Y2(Phospho)	1	Tyrosine-protein kinase ABL2 OS=Homo sapiens OX=9606 GN=ABL2 PE=1 SV=1	P42684	3	1	452.198	1354.58	-0.8	14.2609								3308.26	1153.07	96305	34	1	Y2(Phospho): 100
CYGGSFAQR	N-Term(TMT6plex); C1(Carbamidomethyl); Y2(Phospho)	1	Tyrosine-protein kinase ABL2 OS=Homo sapiens OX=9606 GN=ABL2 PE=1 SV=1	P42684	2	1	677.794	1354.58	-0.65	17.0914								4544.02		228942	26	1	Y2(Phospho): 100
CYGGSFAQR	N-Term(TMT6plex); C1(Carbamidomethyl); Y2(Phospho)	1	Tyrosine-protein kinase ABL2 OS=Homo sapiens OX=9606 GN=ABL2 PE=1 SV=1	P42684	3	1	452.199	1354.58	-0.19	6.61961										89130.5	33	1	Y2(Phospho): 100
CYGGSFAQR	N-Term(TMT6plex); C1(Carbamidomethyl); Y2(Phospho)	1	Tyrosine-protein kinase ABL2 OS=Homo sapiens OX=9606 GN=ABL2 PE=1 SV=1	P42684	2	1	677.794	1354.58	-0.11	12.5225								66051.5	8578.13	3902218	29	1	Y2(Phospho): 100
CYGGSFAQR	N-Term(TMT6plex); C1(Carbamidomethyl); Y2(Phospho)	1	Tyrosine-protein kinase ABL2 OS=Homo sapiens OX=9606 GN=ABL2 PE=1 SV=1	P42684	3	1	452.199	1354.58	-0.05	0								1249.08		54507.2	38	1	Y2(Phospho): 100
LYELESHR	N-Term(TMT6plex); Y2(Phospho)	1	Intraflagellar transport protein 74 homolog OS=Homo sapiens OX=9606 GN=IFT74 PE=1 SV=1	Q96LB3	3	1	452.556	1355.65	-1.6	16.7524								7353.18		279857	27	1	Y2(Phospho): 100
LYELESHR	N-Term(TMT6plex); Y2(Phospho)	1	Intraflagellar transport protein 74 homolog OS=Homo sapiens OX=9606 GN=IFT74 PE=1 SV=1	Q96LB3	3	1	452.556	1355.65	-1.46	6.3376								7361.5	2484.77	233005	33	1	Y2(Phospho): 100
LYELESHR	N-Term(TMT6plex); Y2(Phospho)	1	Intraflagellar transport protein 74 homolog OS=Homo sapiens OX=9606 GN=IFT74 PE=1 SV=1	Q96LB3	3	1	452.556	1355.65	-0.99	11.9951								6292.98		221635	31	1	Y2(Phospho): 100
LYELESHR	N-Term(TMT6plex); Y2(Phospho)	1	Intraflagellar transport protein 74 homolog OS=Homo sapiens OX=9606 GN=IFT74 PE=1 SV=1	Q96LB3	3	1	452.557	1355.65	-0.59	2.53795								8504.09	1438.55	265694	33	1	Y2(Phospho): 100
YHSLGNISR	N-Term(TMT6plex); Y1(Phospho)	1	Dystrophia myotonica WD repeat-containing protein OS=Homo sapiens OX=9606 GN=DMWD PE=1 SV=3	Q09019	3	1	452.56	1355.66	-1.51	17.8941								2352.25		80145.2	39	1	Y1(Phospho): 100
YHSLGNISR	N-Term(TMT6plex); Y1(Phospho)	1	Dystrophia myotonica WD repeat-containing protein OS=Homo sapiens OX=9606 GN=DMWD PE=1 SV=3	Q09019	3	1	452.56	1355.67	-0.9	0								4547.57		129439	69	1	Y1(Phospho): 100
MDPIYHTR	N-Term(TMT6plex); M1(Oxidation); Y5(Phospho)	1	Tyrosine-protein phosphatase non-receptor type 13 OS=Homo sapiens OX=9606 GN=PTPN13 PE=1 SV=2	Q12923	3	1	453.21	1357.62	-0.98	11.7525								3033.76		146796	41	1	M1(Oxidation): 100; Y5(Phospho): 100
MDPIYHTR	N-Term(TMT6plex); M1(Oxidation); Y5(Phospho)	1	Tyrosine-protein phosphatase non-receptor type 13 OS=Homo sapiens OX=9606 GN=PTPN13 PE=1 SV=2	Q12923	3	1	453.21	1357.62	-0.78	6.98831										57823.2	34	1	M1(Oxidation): 100; Y5(Phospho): 100
MDPIYHTR	N-Term(TMT6plex); M1(Oxidation); Y5(Phospho)	1	Tyrosine-protein phosphatase non-receptor type 13 OS=Homo sapiens OX=9606 GN=PTPN13 PE=1 SV=2	Q12923	3	1	453.21	1357.62	-0.31	12.4315								5131.71		156712	45	1	M1(Oxidation): 100; Y5(Phospho): 100
MDPIYHTR	N-Term(TMT6plex); M1(Oxidation); Y5(Phospho)	1	Tyrosine-protein phosphatase non-receptor type 13 OS=Homo sapiens OX=9606 GN=PTPN13 PE=1 SV=2	Q12923	2	1	679.312	1357.62	-0.23	0								3375.67		167760	18	1	M1(Oxidation): 100; Y5(Phospho): 100
MDPIYHTR	N-Term(TMT6plex); M1(Oxidation); Y5(Phospho)	1	Tyrosine-protein phosphatase non-receptor type 13 OS=Homo sapiens OX=9606 GN=PTPN13 PE=1 SV=2	Q12923	3	1	453.211	1357.62	-0.17	0								1192.68		41605.4	33	1	M1(Oxidation): 100; Y5(Phospho): 100
LLYEIQNR	N-Term(TMT6plex); Y3(Phospho)	1	OTU domain-containing protein 4 OS=Homo sapiens OX=9606 GN=OTUD4 PE=1 SV=4	Q01804	3	1	453.241	1357.71	-0.09	11.7151								4550.71		144035	30	1	Y3(Phospho): 100
LLYEIQNR	N-Term(TMT6plex); Y3(Phospho)	1	OTU domain-containing protein 4 OS=Homo sapiens OX=9606 GN=OTUD4 PE=1 SV=4	Q01804	3	1	453.241	1357.71	0.58	0								1520.69		140499	30	1	Y3(Phospho): 100
DYIAPWER	N-Term(TMT6plex); Y2(Phospho)	1	Protein SMG9 OS=Homo sapiens OX=9606 GN=SMG9 PE=1 SV=1	Q9H0W8	2	1	679.821	1358.64	0.8	9.00881						9145.93		120931	20387	5561400	27	1	Y2(Phospho): 100
DYIAPWER	N-Term(TMT6plex); Y2(Phospho)	1	Protein SMG9 OS=Homo sapiens OX=9606 GN=SMG9 PE=1 SV=1	Q9H0W8	2	1	679.822	1358.64	1.16	4.65785								108868		5619189	33	1	Y2(Phospho): 100
AVLYADYR	N-Term(TMT6plex); Y4(Phospho); Y7(Phospho)	1	Kin of IRRE-like protein 1 OS=Homo sapiens OX=9606 GN=KIRREL1 PE=1 SV=2	Q96J84	2	1	680.301	1359.59	-0.69	0	1324.64	1211.34						18182.2	2999.32	673869	31	1	Y4(Phospho): 100; Y7(Phospho): 100
AVLYADYR	N-Term(TMT6plex); Y4(Phospho); Y7(Phospho)	1	Kin of IRRE-like protein 1 OS=Homo sapiens OX=9606 GN=KIRREL1 PE=1 SV=2	Q96J84	2	1	680.301	1359.59	-0.24	0								78058.6		4625406	31	1	Y4(Phospho): 100; Y7(Phospho): 100
AVLYADYR	N-Term(TMT6plex); Y4(Phospho); Y7(Phospho)	1	Kin of IRRE-like protein 1 OS=Homo sapiens OX=9606 GN=KIRREL1 PE=1 SV=2	Q96J84	2	1	680.301	1359.6	0.3	2.85199								125405	11783.9	5330067	34	1	Y4(Phospho): 100; Y7(Phospho): 100
AVLYADYR	N-Term(TMT6plex); Y4(Phospho); Y7(Phospho)	1	Kin of IRRE-like protein 1 OS=Homo sapiens OX=9606 GN=KIRREL1 PE=1 SV=2	Q96J84	2	1	680.302	1359.6	1.02	4.9613						4079.73		29797.5	3515.28	1.39979e+06	34	1	Y4(Phospho): 100; Y7(Phospho): 100
AVLYADYR	N-Term(TMT6plex); Y4(Phospho); Y7(Phospho)	1	Kin of IRRE-like protein 1 OS=Homo sapiens OX=9606 GN=KIRREL1 PE=1 SV=2	Q96J84	2	1	680.302	1359.6	1.11	0								100940	15453.8	5.16094e+06	36	1	Y4(Phospho): 100; Y7(Phospho): 100
AVLYADYR	N-Term(TMT6plex); Y4(Phospho); Y7(Phospho)	1	Kin of IRRE-like protein 1 OS=Homo sapiens OX=9606 GN=KIRREL1 PE=1 SV=2	Q96J84	2	1	680.302	1359.6	1.11	0								117429	15936.2	5250407	33	1	Y4(Phospho): 100; Y7(Phospho): 100
AVLYADYR	N-Term(TMT6plex); Y4(Phospho); Y7(Phospho)	1	Kin of IRRE-like protein 1 OS=Homo sapiens OX=9606 GN=KIRREL1 PE=1 SV=2	Q96J84	2	1	680.303	1359.6	2.91	0						1456.25		18667.4	4943.93	846197	34	1	Y4(Phospho): 100; Y7(Phospho): 100
NVIEAVYSR	N-Term(TMT6plex); Y7(Phospho)	1	Protein phosphatase 1B OS=Homo sapiens OX=9606 GN=PPM1B PE=1 SV=1	O75688	2	1	680.348	1359.69	0.96	0								35793.1	6752.46	805683	43	1	Y7(Phospho): 100
GDNIYEWR	N-Term(TMT6plex); Y5(Phospho)	3	Ubiquitin-conjugating enzyme E2 E2 OS=Homo sapiens OX=9606 GN=UBE2E2 PE=1 SV=1	Q96LR5; P51965; Q969T4	2	1	681.306	1361.6	-3.43	0	3534.68	2739.61	3344.99	4107.16	3504.74	4689.89	3897.05	29556.6	5223.68	897612	26	1	Y5(Phospho): 100
GDNIYEWR	N-Term(TMT6plex); Y5(Phospho)	3	Ubiquitin-conjugating enzyme E2 E2 OS=Homo sapiens OX=9606 GN=UBE2E2 PE=1 SV=1	Q96LR5; P51965; Q969T4	2	1	681.307	1361.61	-1.19	0	3197.37	3371.13	3337.84	3759.42	4312.77	4334.41	4905.52	33066.9	8752.73	887352	26	1	Y5(Phospho): 100
AEQESGLYR	N-Term(TMT6plex); Y8(Phospho)	1	Midasin OS=Homo sapiens OX=9606 GN=MDN1 PE=1 SV=2	Q9NU22	2	1	681.32	1361.63	1.4	0								8513.9		343892	49	1	Y8(Phospho): 100
ADYDTLSLR	N-Term(TMT6plex); Y3(Phospho)	1	Plakophilin-3 OS=Homo sapiens OX=9606 GN=PKP3 PE=1 SV=1	Q9Y446	2	1	681.829	1362.65	0.22	27.0695								72270.2	12081.8	3001446	41	1	Y3(Phospho): 100
ADYDTLSLR	N-Term(TMT6plex); Y3(Phospho)	1	Plakophilin-3 OS=Homo sapiens OX=9606 GN=PKP3 PE=1 SV=1	Q9Y446	2	1	681.829	1362.65	0.85	12.0973								116561	16304.5	3.83987e+06	45	1	Y3(Phospho): 100
ADYDTLSLR	N-Term(TMT6plex); Y3(Phospho)	1	Plakophilin-3 OS=Homo sapiens OX=9606 GN=PKP3 PE=1 SV=1	Q9Y446	2	1	681.83	1362.65	1.48	0								47491.9	5899.32	2762610	39	1	Y3(Phospho): 100
ADYDTLSLR	N-Term(TMT6plex); Y3(Phospho)	1	Plakophilin-3 OS=Homo sapiens OX=9606 GN=PKP3 PE=1 SV=1	Q9Y446	2	1	681.83	1362.65	1.93	0								57940	13614.5	3296654	42	1	Y3(Phospho): 100
DVSLGTYGSR	N-Term(TMT6plex); Y7(Phospho)	1	182 kDa tankyrase-1-binding protein OS=Homo sapiens OX=9606 GN=TNKS1BP1 PE=1 SV=4	Q9C0C2	2	1	682.326	1363.65	-0.14	0								214883		9.83304e+06	43	1	Y7(Phospho): 100
DVSLGTYGSR	N-Term(TMT6plex); Y7(Phospho)	1	182 kDa tankyrase-1-binding protein OS=Homo sapiens OX=9606 GN=TNKS1BP1 PE=1 SV=4	Q9C0C2	3	1	455.22	1363.65	0	0								3830.95		135053	50	1	Y7(Phospho): 100
DVSLGTYGSR	N-Term(TMT6plex); Y7(Phospho)	1	182 kDa tankyrase-1-binding protein OS=Homo sapiens OX=9606 GN=TNKS1BP1 PE=1 SV=4	Q9C0C2	2	1	682.327	1363.65	0.48	0								175238	23510.2	1.02772e+07	40	1	Y7(Phospho): 100
DVSLGTYGSR	N-Term(TMT6plex); Y7(Phospho)	1	182 kDa tankyrase-1-binding protein OS=Homo sapiens OX=9606 GN=TNKS1BP1 PE=1 SV=4	Q9C0C2	2	1	682.327	1363.65	0.48	1.96939								175238	23510.2	1.02772e+07	21	1	Y7(Phospho): 100
DVSLGTYGSR	N-Term(TMT6plex); Y7(Phospho)	1	182 kDa tankyrase-1-binding protein OS=Homo sapiens OX=9606 GN=TNKS1BP1 PE=1 SV=4	Q9C0C2	2	1	682.327	1363.65	0.93	0								55762.4	14236.1	2.8268e+06	41	1	Y7(Phospho): 100
DVSLGTYGSR	N-Term(TMT6plex); Y7(Phospho)	1	182 kDa tankyrase-1-binding protein OS=Homo sapiens OX=9606 GN=TNKS1BP1 PE=1 SV=4	Q9C0C2	2	1	682.327	1363.65	1.2	0								50793.2	12142.2	2372645	37	1	Y7(Phospho): 100
DVSLGTYGSR	N-Term(TMT6plex); Y7(Phospho)	1	182 kDa tankyrase-1-binding protein OS=Homo sapiens OX=9606 GN=TNKS1BP1 PE=1 SV=4	Q9C0C2	3	1	455.221	1363.65	2.42	0								1760.84		164950	43	1	Y7(Phospho): 100
SIDTDDYAR	N-Term(TMT6plex); Y7(Phospho)	1	E3 ubiquitin-protein ligase HERC2 OS=Homo sapiens OX=9606 GN=HERC2 PE=1 SV=2	O95714	2	1	682.8	1364.59	0.13	0								32124.6	6034.35	1.47957e+06	35	1	Y7(Phospho): 100
SIDTDDYAR	N-Term(TMT6plex); Y7(Phospho)	1	E3 ubiquitin-protein ligase HERC2 OS=Homo sapiens OX=9606 GN=HERC2 PE=1 SV=2	O95714	2	1	682.801	1364.59	0.49	0								18016.5	2414.75	775686	38	1	Y7(Phospho): 100
NVSSYEK	N-Term(TMT6plex); Y5(Phospho); K7(TMT6plex)	1	Protein kinase C and casein kinase substrate in neurons protein 2 OS=Homo sapiens OX=9606 GN=PACSIN2 PE=1 SV=2	Q9UNF0	3	1	455.566	1364.68	-1.82	9.96822								3014.21		117441	23	1	Y5(Phospho): 100
NVSSYEK	N-Term(TMT6plex); Y5(Phospho); K7(TMT6plex)	1	Protein kinase C and casein kinase substrate in neurons protein 2 OS=Homo sapiens OX=9606 GN=PACSIN2 PE=1 SV=2	Q9UNF0	3	1	455.567	1364.69	-0.34	13.8466								2216.57		89541.4	28	1	Y5(Phospho): 100
NVSSYEK	N-Term(TMT6plex); Y5(Phospho); K7(TMT6plex)	1	Protein kinase C and casein kinase substrate in neurons protein 2 OS=Homo sapiens OX=9606 GN=PACSIN2 PE=1 SV=2	Q9UNF0	2	1	682.847	1364.69	-0.17	0								40010.3	5397.53	2.13108e+06	28	1	Y5(Phospho): 100
NVSSYEK	N-Term(TMT6plex); Y5(Phospho); K7(TMT6plex)	1	Protein kinase C and casein kinase substrate in neurons protein 2 OS=Homo sapiens OX=9606 GN=PACSIN2 PE=1 SV=2	Q9UNF0	2	1	682.847	1364.69	0.1	0						1634.86		33430.6	4491.17	1.77487e+06	28	1	Y5(Phospho): 100
YGHWHK	N-Term(TMT6plex); Y1(Phospho); K6(TMT6plex)	1	Syntaxin-binding protein 1 OS=Homo sapiens OX=9606 GN=STXBP1 PE=1 SV=1	P61764	3	1	455.9	1365.69	-0.7	2.69519								16996.2	3262.24	650171	21	1	Y1(Phospho): 100
YGHWHK	N-Term(TMT6plex); Y1(Phospho); K6(TMT6plex)	1	Syntaxin-binding protein 1 OS=Homo sapiens OX=9606 GN=STXBP1 PE=1 SV=1	P61764	3	1	455.9	1365.69	-0.56	0								17010.9		540894	21	1	Y1(Phospho): 100
YGHWHK	N-Term(TMT6plex); Y1(Phospho); K6(TMT6plex)	1	Syntaxin-binding protein 1 OS=Homo sapiens OX=9606 GN=STXBP1 PE=1 SV=1	P61764	3	1	455.9	1365.69	-0.36	0								6866.92	1466.79	242646	23	1	Y1(Phospho): 100
YADALFK	N-Term(TMT6plex); Y1(Phospho); K7(TMT6plex)	1	DEP domain-containing protein 7 OS=Homo sapiens OX=9606 GN=DEPDC7 PE=2 SV=1	Q96QD5	2	1	683.364	1365.72	-0.54	28.1158								94664.8	14963.2	4.22384e+06	30	1	Y1(Phospho): 100
YADALFK	N-Term(TMT6plex); Y1(Phospho); K7(TMT6plex)	1	DEP domain-containing protein 7 OS=Homo sapiens OX=9606 GN=DEPDC7 PE=2 SV=1	Q96QD5	2	1	683.365	1365.72	0.98	0								96312.6	15227.9	4622738	30	1	Y1(Phospho): 100
YADALFK	N-Term(TMT6plex); Y1(Phospho); K7(TMT6plex)	1	DEP domain-containing protein 7 OS=Homo sapiens OX=9606 GN=DEPDC7 PE=2 SV=1	Q96QD5	2	1	683.365	1365.72	1.07	0								105788	11971.5	5.0531e+06	30	1	Y1(Phospho): 100
YADALFK	N-Term(TMT6plex); Y1(Phospho); K7(TMT6plex)	1	DEP domain-containing protein 7 OS=Homo sapiens OX=9606 GN=DEPDC7 PE=2 SV=1	Q96QD5	2	1	683.366	1365.72	1.43	5.01007						6941.68		125939	19286.7	5859751	30	1	Y1(Phospho): 100
LYANMFER	N-Term(TMT6plex); Y2(Phospho); M5(Oxidation)	1	Peptidyl-prolyl cis-trans isomerase FKBP4 OS=Homo sapiens OX=9606 GN=FKBP4 PE=1 SV=3	Q02790	2	1	684.816	1368.62	1.56	0				1195.41				23627.5	2371.6	1.00989e+06	25	1	Y2(Phospho): 100; M5(Oxidation): 100
LYANMFER	N-Term(TMT6plex); Y2(Phospho); M5(Oxidation)	1	Peptidyl-prolyl cis-trans isomerase FKBP4 OS=Homo sapiens OX=9606 GN=FKBP4 PE=1 SV=3	Q02790	2	1	684.816	1368.62	1.74	14.6404						2028.47		40919.7	6048.04	1.23936e+06	33	1	Y2(Phospho): 100; M5(Oxidation): 100
LYANMFER	N-Term(TMT6plex); Y2(Phospho); M5(Oxidation)	1	Peptidyl-prolyl cis-trans isomerase FKBP4 OS=Homo sapiens OX=9606 GN=FKBP4 PE=1 SV=3	Q02790	2	1	684.816	1368.62	2.1	0						1435.54		29640.3	5577.43	986908	30	1	Y2(Phospho): 100; M5(Oxidation): 100
LYANMFER	N-Term(TMT6plex); Y2(Phospho); M5(Oxidation)	1	Peptidyl-prolyl cis-trans isomerase FKBP4 OS=Homo sapiens OX=9606 GN=FKBP4 PE=1 SV=3	Q02790	2	1	684.816	1368.63	2.36	0						1745.75		24378	4318.03	1.08308e+06	25	1	Y2(Phospho): 100; M5(Oxidation): 100
NTLYFSTDV	N-Term(TMT6plex); Y4(Phospho)	1	Active breakpoint cluster region-related protein OS=Homo sapiens OX=9606 GN=ABR PE=1 SV=2	Q12979	2	1	684.817	1368.63	-1.15	0								85060.1		3305426	38	1	Y4(Phospho): 100
NTLYFSTDV	N-Term(TMT6plex); Y4(Phospho)	1	Active breakpoint cluster region-related protein OS=Homo sapiens OX=9606 GN=ABR PE=1 SV=2	Q12979	2	1	684.819	1368.63	1.17	4.83353								41443.4		2086574	36	1	Y4(Phospho): 100
GAHGSYLK	N-Term(TMT6plex); Y6(Phospho); K8(TMT6plex)	1	Tetratricopeptide repeat protein 7A OS=Homo sapiens OX=9606 GN=TTC7A PE=1 SV=3	Q9ULT0	3	1	457.579	1370.72	0.41	0								1254.51		71653.5	24	1	Y6(Phospho): 100
AYHSLKD	N-Term(TMT6plex); Y2(Phospho); K6(TMT6plex)	1	Plakophilin-2 OS=Homo sapiens OX=9606 GN=PKP2 PE=1 SV=2	Q99959	3	1	457.907	1371.71	-0.12	0								5811.21		237766	19	1	Y2(Phospho): 100
RLPTEYER	N-Term(TMT6plex); Y6(Phospho)	1	MAP/microtubule affinity-regulating kinase 3 OS=Homo sapiens OX=9606 GN=MARK3 PE=1 SV=5	P27448	3	1	458.232	1372.68	-1.73	0								2707.84		72495.6	22	1	Y6(Phospho): 100
RLPTEYER	N-Term(TMT6plex); Y6(Phospho)	1	MAP/microtubule affinity-regulating kinase 3 OS=Homo sapiens OX=9606 GN=MARK3 PE=1 SV=5	P27448	3	1	458.232	1372.68	-1.6	0								1682.5		73286.4	23	1	Y6(Phospho): 100
DPHYDDFR	N-Term(TMT6plex); Y4(Phospho)	1	Lipolysis-stimulated lipoprotein receptor OS=Homo sapiens OX=9606 GN=LSR PE=1 SV=4	Q86X29	3	1	458.528	1373.57	-1.23	21.6039								4832.9		187298	23	1	Y4(Phospho): 100
DPHYDDFR	N-Term(TMT6plex); Y4(Phospho)	1	Lipolysis-stimulated lipoprotein receptor OS=Homo sapiens OX=9606 GN=LSR PE=1 SV=4	Q86X29	3	1	458.528	1373.57	-1.16	4.73742								5082.41		172959	24	1	Y4(Phospho): 100
DPHYDDFR	N-Term(TMT6plex); Y4(Phospho)	1	Lipolysis-stimulated lipoprotein receptor OS=Homo sapiens OX=9606 GN=LSR PE=1 SV=4	Q86X29	3	1	458.529	1373.57	-0.3	8.18494								6265.29		201690	23	1	Y4(Phospho): 100
VEGDNIYVR	N-Term(TMT6plex); Y7(Phospho)	1	Band 4.1-like protein 2 OS=Homo sapiens OX=9606 GN=EPB41L2 PE=1 SV=1	O43491	2	1	687.336	1373.66	-1.55	0								336315	59893.9	12953782	38	1	Y7(Phospho): 100
VEGDNIYVR	N-Term(TMT6plex); Y7(Phospho)	1	Band 4.1-like protein 2 OS=Homo sapiens OX=9606 GN=EPB41L2 PE=1 SV=1	O43491	3	1	458.56	1373.66	-1.54	0								14066.8		485167	32	1	Y7(Phospho): 100
VEGDNIYVR	N-Term(TMT6plex); Y7(Phospho)	1	Band 4.1-like protein 2 OS=Homo sapiens OX=9606 GN=EPB41L2 PE=1 SV=1	O43491	2	1	687.336	1373.66	-1.28	0								272651		13080072	34	1	Y7(Phospho): 100
VEGDNIYVR	N-Term(TMT6plex); Y7(Phospho)	1	Band 4.1-like protein 2 OS=Homo sapiens OX=9606 GN=EPB41L2 PE=1 SV=1	O43491	3	1	458.56	1373.66	-1.07	8.59722								5905.8	1334.84	186463	37	1	Y7(Phospho): 100
VEGDNIYVR	N-Term(TMT6plex); Y7(Phospho)	1	Band 4.1-like protein 2 OS=Homo sapiens OX=9606 GN=EPB41L2 PE=1 SV=1	O43491	3	1	458.56	1373.66	-1.07	0								9963.22		280832	28	1	Y7(Phospho): 100
QEYLEVQR	N-Term(TMT6plex); Y3(Phospho)	1	Hepatocyte growth factor-regulated tyrosine kinase substrate OS=Homo sapiens OX=9606 GN=HGS PE=1 SV=1	O14964	3	1	458.56	1373.67	0.13	0								3050.8		166641	26	1	Y3(Phospho): 100
QEYLEVQR	N-Term(TMT6plex); Y3(Phospho)	1	Hepatocyte growth factor-regulated tyrosine kinase substrate OS=Homo sapiens OX=9606 GN=HGS PE=1 SV=1	O14964	3	1	458.56	1373.67	0.19	0								3339.65		149107	26	1	Y3(Phospho): 100
VEGDNIYVR	N-Term(TMT6plex); Y7(Phospho)	1	Band 4.1-like protein 2 OS=Homo sapiens OX=9606 GN=EPB41L2 PE=1 SV=1	O43491	2	1	687.337	1373.67	0.58	0								68597.1		3143805	31	1	Y7(Phospho): 100
VEGDNIYVR	N-Term(TMT6plex); Y7(Phospho)	1	Band 4.1-like protein 2 OS=Homo sapiens OX=9606 GN=EPB41L2 PE=1 SV=1	O43491	2	1	687.337	1373.67	0.76	0								104154	10010.5	4.25914e+06	35	1	Y7(Phospho): 100
VEGDNIYVR	N-Term(TMT6plex); Y7(Phospho)	1	Band 4.1-like protein 2 OS=Homo sapiens OX=9606 GN=EPB41L2 PE=1 SV=1	O43491	3	1	458.561	1373.67	1.26	10.9622						1263.53		6210.97		238303	30	1	Y7(Phospho): 100
SEIYGLVQR	N-Term(TMT6plex); Y4(Phospho)	1	Rho guanine nucleotide exchange factor 12 OS=Homo sapiens OX=9606 GN=ARHGEF12 PE=1 SV=1	Q9NZN5	3	1	458.572	1373.7	-0.83	18.5373										39368.9	40	1	Y4(Phospho): 100
SEIYGLVQR	N-Term(TMT6plex); Y4(Phospho)	1	Rho guanine nucleotide exchange factor 12 OS=Homo sapiens OX=9606 GN=ARHGEF12 PE=1 SV=1	Q9NZN5	3	1	458.572	1373.7	-0.57	0								1708.96		44141.1	38	1	Y4(Phospho): 100
SEIYGLVQR	N-Term(TMT6plex); Y4(Phospho)	1	Rho guanine nucleotide exchange factor 12 OS=Homo sapiens OX=9606 GN=ARHGEF12 PE=1 SV=1	Q9NZN5	2	1	687.359	1373.71	5.37	22.3017								15865.5	1868.19	557972	22	1	Y4(Phospho): 100
LGEYEDVSR	N-Term(TMT6plex); Y4(Phospho)	1	Tubulin-folding cofactor B OS=Homo sapiens OX=9606 GN=TBCB PE=1 SV=2	Q99426	2	1	688.816	1376.62	-3.96	0						2553.46		25902.2	3395.71	992395	30	1	Y4(Phospho): 100
LGEYEDVSR	N-Term(TMT6plex); Y4(Phospho)	1	Tubulin-folding cofactor B OS=Homo sapiens OX=9606 GN=TBCB PE=1 SV=2	Q99426	2	1	688.817	1376.63	-1.92	0								4.06403e+06		199271728	35	1	Y4(Phospho): 100
LGEYEDVSR	N-Term(TMT6plex); Y4(Phospho)	1	Tubulin-folding cofactor B OS=Homo sapiens OX=9606 GN=TBCB PE=1 SV=2	Q99426	2	1	688.817	1376.63	-1.92	0								4.10995e+06	1870631	180244896	40	1	Y4(Phospho): 100
LGEYEDVSR	N-Term(TMT6plex); Y4(Phospho)	1	Tubulin-folding cofactor B OS=Homo sapiens OX=9606 GN=TBCB PE=1 SV=2	Q99426	2	1	688.817	1376.63	-1.39	0		1980.38		2827.32	1907.88	4355.97	1801.43	72421.5	10948.7	2.01528e+06	30	1	Y4(Phospho): 100
LGEYEDVSR	N-Term(TMT6plex); Y4(Phospho)	1	Tubulin-folding cofactor B OS=Homo sapiens OX=9606 GN=TBCB PE=1 SV=2	Q99426	2	1	688.818	1376.63	-1.3	10.5508						1887.57		53599.3	6749.04	1.82794e+06	34	1	Y4(Phospho): 100
LGEYEDVSR	N-Term(TMT6plex); Y4(Phospho)	1	Tubulin-folding cofactor B OS=Homo sapiens OX=9606 GN=TBCB PE=1 SV=2	Q99426	2	1	688.818	1376.63	-1.03	0								5.24669e+06		231558144	37	1	Y4(Phospho): 100
LGEYEDVSR	N-Term(TMT6plex); Y4(Phospho)	1	Tubulin-folding cofactor B OS=Homo sapiens OX=9606 GN=TBCB PE=1 SV=2	Q99426	2	1	688.818	1376.63	-1.03	0						1200.38		22040.1	3969.23	930701	25	1	Y4(Phospho): 100
LGEYEDVSR	N-Term(TMT6plex); Y4(Phospho)	1	Tubulin-folding cofactor B OS=Homo sapiens OX=9606 GN=TBCB PE=1 SV=2	Q99426	2	1	688.818	1376.63	-0.77	1.2669								707452	92213.5	29028614	32	1	Y4(Phospho): 100
LGEYEDVSR	N-Term(TMT6plex); Y4(Phospho)	1	Tubulin-folding cofactor B OS=Homo sapiens OX=9606 GN=TBCB PE=1 SV=2	Q99426	2	1	688.818	1376.63	-0.77	32.278						4270.72		69629	11828	2.82939e+06	25	1	Y4(Phospho): 100
LGEYEDVSR	N-Term(TMT6plex); Y4(Phospho)	1	Tubulin-folding cofactor B OS=Homo sapiens OX=9606 GN=TBCB PE=1 SV=2	Q99426	2	1	688.818	1376.63	-0.5	0								1276939		6.94427e+07	33	1	Y4(Phospho): 100
LGEYEDVSR	N-Term(TMT6plex); Y4(Phospho)	1	Tubulin-folding cofactor B OS=Homo sapiens OX=9606 GN=TBCB PE=1 SV=2	Q99426	2	1	688.818	1376.63	-0.5	0								344690	50621.5	14595493	40	1	Y4(Phospho): 100
LGEYEDVSR	N-Term(TMT6plex); Y4(Phospho)	1	Tubulin-folding cofactor B OS=Homo sapiens OX=9606 GN=TBCB PE=1 SV=2	Q99426	2	1	688.818	1376.63	-0.5	6.13692								92685.3	14714.8	5866394	41	1	Y4(Phospho): 100
LGEYEDVSR	N-Term(TMT6plex); Y4(Phospho)	1	Tubulin-folding cofactor B OS=Homo sapiens OX=9606 GN=TBCB PE=1 SV=2	Q99426	2	1	688.818	1376.63	-0.5	0						1363.04		23418.3	3014.96	834526	26	1	Y4(Phospho): 100
LGEYEDVSR	N-Term(TMT6plex); Y4(Phospho)	1	Tubulin-folding cofactor B OS=Homo sapiens OX=9606 GN=TBCB PE=1 SV=2	Q99426	2	1	688.818	1376.63	-0.41	0								1.10633e+06		60885336	41	1	Y4(Phospho): 100
LGEYEDVSR	N-Term(TMT6plex); Y4(Phospho)	1	Tubulin-folding cofactor B OS=Homo sapiens OX=9606 GN=TBCB PE=1 SV=2	Q99426	2	1	688.818	1376.63	-0.41	15.2081	2185.01	3290.8	2281.02			2454.49		16238.4	3871.18	614931	25	1	Y4(Phospho): 100
LGEYEDVSR	N-Term(TMT6plex); Y4(Phospho)	1	Tubulin-folding cofactor B OS=Homo sapiens OX=9606 GN=TBCB PE=1 SV=2	Q99426	2	1	688.818	1376.63	-0.23	0			1432.97					18366.5	3002.19	622261	23	1	Y4(Phospho): 100
LGEYEDVSR	N-Term(TMT6plex); Y4(Phospho)	1	Tubulin-folding cofactor B OS=Homo sapiens OX=9606 GN=TBCB PE=1 SV=2	Q99426	2	1	688.818	1376.63	-0.15	7.15681								177229	16240.8	9.24724e+06	36	1	Y4(Phospho): 100
LGEYEDVSR	N-Term(TMT6plex); Y4(Phospho)	1	Tubulin-folding cofactor B OS=Homo sapiens OX=9606 GN=TBCB PE=1 SV=2	Q99426	2	1	688.818	1376.63	-0.06	9.57598								69149.5	5875.74	2.57883e+06	39	1	Y4(Phospho): 100
LGEYEDVSR	N-Term(TMT6plex); Y4(Phospho)	1	Tubulin-folding cofactor B OS=Homo sapiens OX=9606 GN=TBCB PE=1 SV=2	Q99426	2	1	688.818	1376.63	0.03	1.20528								486263	130904	28923164	40	1	Y4(Phospho): 100
LGEYEDVSR	N-Term(TMT6plex); Y4(Phospho)	1	Tubulin-folding cofactor B OS=Homo sapiens OX=9606 GN=TBCB PE=1 SV=2	Q99426	2	1	688.818	1376.63	0.03	1.04027								135964	17462.6	6.54441e+06	39	1	Y4(Phospho): 100
LGEYEDVSR	N-Term(TMT6plex); Y4(Phospho)	1	Tubulin-folding cofactor B OS=Homo sapiens OX=9606 GN=TBCB PE=1 SV=2	Q99426	2	1	688.818	1376.63	0.03	0								36141.4	5318.73	1.12719e+06	24	1	Y4(Phospho): 100
LGEYEDVSR	N-Term(TMT6plex); Y4(Phospho)	1	Tubulin-folding cofactor B OS=Homo sapiens OX=9606 GN=TBCB PE=1 SV=2	Q99426	2	1	688.819	1376.63	0.12	0								133998	16684.6	6.60042e+06	41	1	Y4(Phospho): 100
LGEYEDVSR	N-Term(TMT6plex); Y4(Phospho)	1	Tubulin-folding cofactor B OS=Homo sapiens OX=9606 GN=TBCB PE=1 SV=2	Q99426	2	1	688.819	1376.63	0.12	12.3195						9610.53		137861	9475.36	6.15933e+06	33	1	Y4(Phospho): 100
LGEYEDVSR	N-Term(TMT6plex); Y4(Phospho)	1	Tubulin-folding cofactor B OS=Homo sapiens OX=9606 GN=TBCB PE=1 SV=2	Q99426	2	1	688.819	1376.63	0.12	0						4591.75		59144.2	8749.37	2.58674e+06	32	1	Y4(Phospho): 100
LGEYEDVSR	N-Term(TMT6plex); Y4(Phospho)	1	Tubulin-folding cofactor B OS=Homo sapiens OX=9606 GN=TBCB PE=1 SV=2	Q99426	2	1	688.819	1376.63	0.21	0								1399.97		49729.7	18	1	Y4(Phospho): 100
LGEYEDVSR	N-Term(TMT6plex); Y4(Phospho)	1	Tubulin-folding cofactor B OS=Homo sapiens OX=9606 GN=TBCB PE=1 SV=2	Q99426	2	1	688.819	1376.63	0.21	0								339502	51640.5	17563386	35	1	Y4(Phospho): 100
LGEYEDVSR	N-Term(TMT6plex); Y4(Phospho)	1	Tubulin-folding cofactor B OS=Homo sapiens OX=9606 GN=TBCB PE=1 SV=2	Q99426	2	1	688.819	1376.63	0.21	1.59194								108332	11828.3	4.98288e+06	41	1	Y4(Phospho): 100
LGEYEDVSR	N-Term(TMT6plex); Y4(Phospho)	1	Tubulin-folding cofactor B OS=Homo sapiens OX=9606 GN=TBCB PE=1 SV=2	Q99426	2	1	688.819	1376.63	0.39	9.92087								132287	16317.2	6347024	37	1	Y4(Phospho): 100
LGEYEDVSR	N-Term(TMT6plex); Y4(Phospho)	1	Tubulin-folding cofactor B OS=Homo sapiens OX=9606 GN=TBCB PE=1 SV=2	Q99426	2	1	688.819	1376.63	0.39	10.516								80295	8653.78	3505767	40	1	Y4(Phospho): 100
LGEYEDVSR	N-Term(TMT6plex); Y4(Phospho)	1	Tubulin-folding cofactor B OS=Homo sapiens OX=9606 GN=TBCB PE=1 SV=2	Q99426	2	1	688.819	1376.63	0.48	2.24189								238697	37528.4	11185963	38	1	Y4(Phospho): 100
LGEYEDVSR	N-Term(TMT6plex); Y4(Phospho)	1	Tubulin-folding cofactor B OS=Homo sapiens OX=9606 GN=TBCB PE=1 SV=2	Q99426	2	1	688.819	1376.63	0.48	2.19967								230369	34495	11976752	40	1	Y4(Phospho): 100
LGEYEDVSR	N-Term(TMT6plex); Y4(Phospho)	1	Tubulin-folding cofactor B OS=Homo sapiens OX=9606 GN=TBCB PE=1 SV=2	Q99426	2	1	688.819	1376.63	0.65	2.55518								96260.4	11016.1	4.78042e+06	35	1	Y4(Phospho): 100
LGEYEDVSR	N-Term(TMT6plex); Y4(Phospho)	1	Tubulin-folding cofactor B OS=Homo sapiens OX=9606 GN=TBCB PE=1 SV=2	Q99426	2	1	688.819	1376.63	0.74	11.7684								69609.5	9537.13	3.61449e+06	33	1	Y4(Phospho): 100
LGEYEDVSR	N-Term(TMT6plex); Y4(Phospho)	1	Tubulin-folding cofactor B OS=Homo sapiens OX=9606 GN=TBCB PE=1 SV=2	Q99426	2	1	688.819	1376.63	0.92	0								270616	58577.2	16973938	41	1	Y4(Phospho): 100
LGEYEDVSR	N-Term(TMT6plex); Y4(Phospho)	1	Tubulin-folding cofactor B OS=Homo sapiens OX=9606 GN=TBCB PE=1 SV=2	Q99426	2	1	688.819	1376.63	0.92	0								318166	30398.1	15134651	42	1	Y4(Phospho): 100
LGEYEDVSR	N-Term(TMT6plex); Y4(Phospho)	1	Tubulin-folding cofactor B OS=Homo sapiens OX=9606 GN=TBCB PE=1 SV=2	Q99426	2	1	688.819	1376.63	0.92	7.44776								194776	18945.6	9.14086e+06	35	1	Y4(Phospho): 100
LGEYEDVSR	N-Term(TMT6plex); Y4(Phospho)	1	Tubulin-folding cofactor B OS=Homo sapiens OX=9606 GN=TBCB PE=1 SV=2	Q99426	2	1	688.819	1376.63	0.92	18.3406								52979.1	10924.1	2.2979e+06	34	1	Y4(Phospho): 100
LGEYEDVSR	N-Term(TMT6plex); Y4(Phospho)	1	Tubulin-folding cofactor B OS=Homo sapiens OX=9606 GN=TBCB PE=1 SV=2	Q99426	2	1	688.819	1376.63	1.01	0								1515.89		41232.8	21	1	Y4(Phospho): 100
LGEYEDVSR	N-Term(TMT6plex); Y4(Phospho)	1	Tubulin-folding cofactor B OS=Homo sapiens OX=9606 GN=TBCB PE=1 SV=2	Q99426	2	1	688.819	1376.63	1.01	34.8706						3515.66		72184	11835.7	3.18228e+06	25	1	Y4(Phospho): 100
LGEYEDVSR	N-Term(TMT6plex); Y4(Phospho)	1	Tubulin-folding cofactor B OS=Homo sapiens OX=9606 GN=TBCB PE=1 SV=2	Q99426	2	1	688.819	1376.63	1.18	24.0797								50658.9	6799.21	2.32593e+06	34	1	Y4(Phospho): 100
LGEYEDVSR	N-Term(TMT6plex); Y4(Phospho)	1	Tubulin-folding cofactor B OS=Homo sapiens OX=9606 GN=TBCB PE=1 SV=2	Q99426	2	1	688.819	1376.63	1.27	18.8558						2026.68		19504.5	3204.36	687095	25	1	Y4(Phospho): 100
LGEYEDVSR	N-Term(TMT6plex); Y4(Phospho)	1	Tubulin-folding cofactor B OS=Homo sapiens OX=9606 GN=TBCB PE=1 SV=2	Q99426	2	1	688.819	1376.63	1.27	22.2435								30751.9	2518.13	908690	26	1	Y4(Phospho): 100
LGEYEDVSR	N-Term(TMT6plex); Y4(Phospho)	1	Tubulin-folding cofactor B OS=Homo sapiens OX=9606 GN=TBCB PE=1 SV=2	Q99426	2	1	688.819	1376.63	1.27	22.8446					1583.56	4216.85		51318.4	7638.28	1.82301e+06	30	1	Y4(Phospho): 100
LGEYEDVSR	N-Term(TMT6plex); Y4(Phospho)	1	Tubulin-folding cofactor B OS=Homo sapiens OX=9606 GN=TBCB PE=1 SV=2	Q99426	2	1	688.819	1376.63	1.36	0								1593.67		46838.6	21	1	Y4(Phospho): 100
LGEYEDVSR	N-Term(TMT6plex); Y4(Phospho)	1	Tubulin-folding cofactor B OS=Homo sapiens OX=9606 GN=TBCB PE=1 SV=2	Q99426	2	1	688.819	1376.63	1.36	0						2739.95		20792.8	3163.93	673989	32	1	Y4(Phospho): 100
LGEYEDVSR	N-Term(TMT6plex); Y4(Phospho)	1	Tubulin-folding cofactor B OS=Homo sapiens OX=9606 GN=TBCB PE=1 SV=2	Q99426	2	1	688.819	1376.63	1.45	0										44786.7	26	1	Y4(Phospho): 100
LGEYEDVSR	N-Term(TMT6plex); Y4(Phospho)	1	Tubulin-folding cofactor B OS=Homo sapiens OX=9606 GN=TBCB PE=1 SV=2	Q99426	2	1	688.819	1376.63	1.45	0								103279		4.08869e+06	40	1	Y4(Phospho): 100
LGEYEDVSR	N-Term(TMT6plex); Y4(Phospho)	1	Tubulin-folding cofactor B OS=Homo sapiens OX=9606 GN=TBCB PE=1 SV=2	Q99426	2	1	688.82	1376.63	1.72	7.62149								127337	14834.8	5.90261e+06	38	1	Y4(Phospho): 100
LGEYEDVSR	N-Term(TMT6plex); Y4(Phospho)	1	Tubulin-folding cofactor B OS=Homo sapiens OX=9606 GN=TBCB PE=1 SV=2	Q99426	2	1	688.82	1376.63	1.72	20.8505						1917.02		33975.6	4262.44	971134	26	1	Y4(Phospho): 100
DSPSYGSLSR	N-Term(TMT6plex); Y5(Phospho)	1	Armadillo repeat protein deleted in velo-cardio-facial syndrome OS=Homo sapiens OX=9606 GN=ARVCF PE=1 SV=1	O00192	2	1	689.317	1377.63	0.91	0								12821.7	2160.35	647366	34	1	Y5(Phospho): 100
DSPSYGSLSR	N-Term(TMT6plex); Y5(Phospho)	1	Armadillo repeat protein deleted in velo-cardio-facial syndrome OS=Homo sapiens OX=9606 GN=ARVCF PE=1 SV=1	O00192	2	1	689.317	1377.63	1.35	0								14765	3239.33	693019	39	1	Y5(Phospho): 100
GTGLLSSDYR	N-Term(TMT6plex); Y9(Phospho)	1	Zinc finger CCCH-type antiviral protein 1 OS=Homo sapiens OX=9606 GN=ZC3HAV1 PE=1 SV=3	Q7Z2W4	2	1	689.335	1377.66	0.37	0								121362	27962.1	6647838	54	1	Y9(Phospho): 100
GTGLLSSDYR	N-Term(TMT6plex); Y9(Phospho)	1	Zinc finger CCCH-type antiviral protein 1 OS=Homo sapiens OX=9606 GN=ZC3HAV1 PE=1 SV=3	Q7Z2W4	2	1	689.335	1377.66	1.26	0								113191	16191.4	7.53941e+06	55	1	Y9(Phospho): 100
GTGLLSSDYR	N-Term(TMT6plex); Y9(Phospho)	1	Zinc finger CCCH-type antiviral protein 1 OS=Homo sapiens OX=9606 GN=ZC3HAV1 PE=1 SV=3	Q7Z2W4	2	1	689.337	1377.67	4.27	0		6178.56						63600.8	9838.99	2.86528e+06	29	1	Y9(Phospho): 100
FLQDYDIR	N-Term(TMT6plex); Y5(Phospho)	1	Calmodulin-regulated spectrin-associated protein 2 OS=Homo sapiens OX=9606 GN=CAMSAP2 PE=1 SV=3	Q08AD1	2	1	689.833	1378.66	-2.02	0						1387.21		29603.4	4030.65	1.12616e+06	34	1	Y5(Phospho): 100
FLQDYDIR	N-Term(TMT6plex); Y5(Phospho)	1	Calmodulin-regulated spectrin-associated protein 2 OS=Homo sapiens OX=9606 GN=CAMSAP2 PE=1 SV=3	Q08AD1	2	1	689.835	1378.66	1.52	0						1975.27		34643.4	3957.07	1.28117e+06	31	1	Y5(Phospho): 100
DYDTLSK	N-Term(TMT6plex); Y2(Phospho); K7(TMT6plex)	1	Brain-specific angiogenesis inhibitor 1-associated protein 2-like protein 1 OS=Homo sapiens OX=9606 GN=BAIAP2L1 PE=1 SV=2	Q9UHR4	3	1	460.567	1379.69	-0.62	0								15930.4	2676.95	553840	27	1	Y2(Phospho): 100
DYDTLSK	N-Term(TMT6plex); Y2(Phospho); K7(TMT6plex)	1	Brain-specific angiogenesis inhibitor 1-associated protein 2-like protein 1 OS=Homo sapiens OX=9606 GN=BAIAP2L1 PE=1 SV=2	Q9UHR4	3	1	460.567	1379.69	0.04	0								18028.9	1527.36	695484	25	1	Y2(Phospho): 100
DTYVSSFPR	N-Term(TMT6plex); Y3(Phospho)	1	Transcription elongation factor A protein 1 OS=Homo sapiens OX=9606 GN=TCEA1 PE=1 SV=2	P23193	2	1	690.823	1380.64	-0.53	14.9557								25313	3586.3	851636	26	1	Y3(Phospho): 100
DTYVSSFPR	N-Term(TMT6plex); Y3(Phospho)	1	Transcription elongation factor A protein 1 OS=Homo sapiens OX=9606 GN=TCEA1 PE=1 SV=2	P23193	2	1	690.824	1380.64	0.53	27.9699						1925.8		23265.8	2259.45	705755	24	1	Y3(Phospho): 100
SDSSGQEYSL	N-Term(TMT6plex); Y8(Phospho)	1	BTB/POZ domain-containing protein KCTD3 OS=Homo sapiens OX=9606 GN=KCTD3 PE=1 SV=2	Q9Y597	2	1	691.287	1381.57	-3.62	0			2828.57					12573.9		548053	44	1	Y8(Phospho): 100
SDSSGQEYSL	N-Term(TMT6plex); Y8(Phospho)	1	BTB/POZ domain-containing protein KCTD3 OS=Homo sapiens OX=9606 GN=KCTD3 PE=1 SV=2	Q9Y597	2	1	691.289	1381.57	-1.68	0						2957.83		15342		548124	55	1	Y8(Phospho): 100
SDSSGQEYSL	N-Term(TMT6plex); Y8(Phospho)	1	BTB/POZ domain-containing protein KCTD3 OS=Homo sapiens OX=9606 GN=KCTD3 PE=1 SV=2	Q9Y597	2	1	691.289	1381.57	-0.97	0						1697.9		13359.8	3231.72	451793	40	1	Y8(Phospho): 100
SDSSGQEYSL	N-Term(TMT6plex); Y8(Phospho)	1	BTB/POZ domain-containing protein KCTD3 OS=Homo sapiens OX=9606 GN=KCTD3 PE=1 SV=2	Q9Y597	2	1	691.29	1381.57	0.09	0								17744.6		680632	42	1	Y8(Phospho): 100
SDSSGQEYSL	N-Term(TMT6plex); Y8(Phospho)	1	BTB/POZ domain-containing protein KCTD3 OS=Homo sapiens OX=9606 GN=KCTD3 PE=1 SV=2	Q9Y597	2	1	691.29	1381.57	0.18	0								12321.2		445535	51	1	Y8(Phospho): 100
SDSSGQEYSL	N-Term(TMT6plex); Y8(Phospho)	1	BTB/POZ domain-containing protein KCTD3 OS=Homo sapiens OX=9606 GN=KCTD3 PE=1 SV=2	Q9Y597	2	1	691.29	1381.57	0.62	0								15102.5		661265	40	1	Y8(Phospho): 100
HPGGGDYEEL	N-Term(TMT6plex); Y7(Phospho)	1	Rab-like protein 6 OS=Homo sapiens OX=9606 GN=RABL6 PE=1 SV=2	Q3YEC7	3	1	461.532	1382.58	-0.74	0								3350.91		77809.2	39	1	Y7(Phospho): 100
HPGGGDYEEL	N-Term(TMT6plex); Y7(Phospho)	1	Rab-like protein 6 OS=Homo sapiens OX=9606 GN=RABL6 PE=1 SV=2	Q3YEC7	2	1	691.795	1382.58	-0.36	0										25817228	53	1	Y7(Phospho): 100
HPGGGDYEEL	N-Term(TMT6plex); Y7(Phospho)	1	Rab-like protein 6 OS=Homo sapiens OX=9606 GN=RABL6 PE=1 SV=2	Q3YEC7	2	1	691.795	1382.58	-0.18	0								36071.6		1.52624e+06	52	1	Y7(Phospho): 100
HPGGGDYEEL	N-Term(TMT6plex); Y7(Phospho)	1	Rab-like protein 6 OS=Homo sapiens OX=9606 GN=RABL6 PE=1 SV=2	Q3YEC7	2	1	691.795	1382.58	0.26	0								179870		9267514	52	1	Y7(Phospho): 100
HPGGGDYEEL	N-Term(TMT6plex); Y7(Phospho)	1	Rab-like protein 6 OS=Homo sapiens OX=9606 GN=RABL6 PE=1 SV=2	Q3YEC7	3	1	461.533	1382.58	0.32	0								4522.22	1015.81	84206.8	41	1	Y7(Phospho): 100
HPGGGDYEEL	N-Term(TMT6plex); Y7(Phospho)	1	Rab-like protein 6 OS=Homo sapiens OX=9606 GN=RABL6 PE=1 SV=2	Q3YEC7	2	1	691.795	1382.58	0.35	0								145039		9.11864e+06	53	1	Y7(Phospho): 100
HPGGGDYEEL	N-Term(TMT6plex); Y7(Phospho)	1	Rab-like protein 6 OS=Homo sapiens OX=9606 GN=RABL6 PE=1 SV=2	Q3YEC7	2	1	691.795	1382.58	0.35	0								32121.5		1.22454e+06	52	1	Y7(Phospho): 100
HPGGGDYEEL	N-Term(TMT6plex); Y7(Phospho)	1	Rab-like protein 6 OS=Homo sapiens OX=9606 GN=RABL6 PE=1 SV=2	Q3YEC7	2	1	691.795	1382.58	0.35	5.00123								9009.83	1519.76	528199	51	1	Y7(Phospho): 100
HPGGGDYEEL	N-Term(TMT6plex); Y7(Phospho)	1	Rab-like protein 6 OS=Homo sapiens OX=9606 GN=RABL6 PE=1 SV=2	Q3YEC7	2	1	691.795	1382.58	0.44	0										25757858	46	1	Y7(Phospho): 100
HPGGGDYEEL	N-Term(TMT6plex); Y7(Phospho)	1	Rab-like protein 6 OS=Homo sapiens OX=9606 GN=RABL6 PE=1 SV=2	Q3YEC7	2	1	691.795	1382.58	0.44	0								24283.1		1.14239e+06	52	1	Y7(Phospho): 100
HPGGGDYEEL	N-Term(TMT6plex); Y7(Phospho)	1	Rab-like protein 6 OS=Homo sapiens OX=9606 GN=RABL6 PE=1 SV=2	Q3YEC7	3	1	461.533	1382.58	0.52	0								5464.02	1362.36	81925.5	39	1	Y7(Phospho): 100
HPGGGDYEEL	N-Term(TMT6plex); Y7(Phospho)	1	Rab-like protein 6 OS=Homo sapiens OX=9606 GN=RABL6 PE=1 SV=2	Q3YEC7	2	1	691.796	1382.58	0.79	0								25048.8		1.19024e+06	51	1	Y7(Phospho): 100
HPGGGDYEEL	N-Term(TMT6plex); Y7(Phospho)	1	Rab-like protein 6 OS=Homo sapiens OX=9606 GN=RABL6 PE=1 SV=2	Q3YEC7	2	1	691.796	1382.58	1.15	6.9096								10678.3		427145	50	1	Y7(Phospho): 100
HPGGGDYEEL	N-Term(TMT6plex); Y7(Phospho)	1	Rab-like protein 6 OS=Homo sapiens OX=9606 GN=RABL6 PE=1 SV=2	Q3YEC7	3	1	461.533	1382.59	2.04	0								3165.76		81208.6	26	1	Y7(Phospho): 100
QALYLSHSR	N-Term(TMT6plex); Y4(Phospho)	1	Protein aurora borealis OS=Homo sapiens OX=9606 GN=BORA PE=1 SV=2	Q6PGQ7	3	1	461.902	1383.69	-4.3	0										36106.9	37	1	Y4(Phospho): 100
QALYLSHSR	N-Term(TMT6plex); Y4(Phospho)	1	Protein aurora borealis OS=Homo sapiens OX=9606 GN=BORA PE=1 SV=2	Q6PGQ7	3	1	461.904	1383.7	-1.58	0								1053.06		33743.3	61	1	Y4(Phospho): 100
TYDETYQR	N-Term(TMT6plex); Y2(Phospho)	1	Protein phosphatase 1 regulatory subunit 12A OS=Homo sapiens OX=9606 GN=PPP1R12A PE=1 SV=1	O14974	3	1	462.203	1384.6	-1.82	30.3965								3045.13	1196.05	79240.7	32	1	Y2(Phospho): 100
TYDETYQR	N-Term(TMT6plex); Y6(Phospho)	1	Protein phosphatase 1 regulatory subunit 12A OS=Homo sapiens OX=9606 GN=PPP1R12A PE=1 SV=1	O14974	2	1	692.803	1384.6	-0.28	0						1167.19		15799.4	2522.09	740439	29	1	Y6(Phospho): 100
TYDETYQR	N-Term(TMT6plex); Y6(Phospho)	1	Protein phosphatase 1 regulatory subunit 12A OS=Homo sapiens OX=9606 GN=PPP1R12A PE=1 SV=1	O14974	2	1	692.803	1384.6	0.07	5.68795								15529.7	3906.6	849546	29	1	Y6(Phospho): 100
TYDETYQR	N-Term(TMT6plex); Y6(Phospho)	1	Protein phosphatase 1 regulatory subunit 12A OS=Homo sapiens OX=9606 GN=PPP1R12A PE=1 SV=1	O14974	2	1	692.803	1384.6	0.24	0								25225.1	2758.95	1.21721e+06	31	1	Y6(Phospho): 100
TYDETYQR	N-Term(TMT6plex); Y6(Phospho)	1	Protein phosphatase 1 regulatory subunit 12A OS=Homo sapiens OX=9606 GN=PPP1R12A PE=1 SV=1	O14974	2	1	692.803	1384.6	0.42	4.45623								15689.2	1276.96	828016	31	1	Y6(Phospho): 100
GRPSLYVQR	N-Term(TMT6plex); Y6(Phospho)	1	Mitotic interactor and substrate of PLK1 OS=Homo sapiens OX=9606 GN=MISP PE=1 SV=1	Q8IVT2	3	1	462.248	1384.73	-0.87	4.05397								6121.51	1201.17	213374	34	1	Y6(Phospho): 100
GRPSLYVQR	N-Term(TMT6plex); Y6(Phospho)	1	Mitotic interactor and substrate of PLK1 OS=Homo sapiens OX=9606 GN=MISP PE=1 SV=1	Q8IVT2	3	1	462.248	1384.73	-0.8	3.77344								7488.74	1311.9	224247	33	1	Y6(Phospho): 100
GRPSLYVQR	N-Term(TMT6plex); Y6(Phospho)	1	Mitotic interactor and substrate of PLK1 OS=Homo sapiens OX=9606 GN=MISP PE=1 SV=1	Q8IVT2	3	1	462.248	1384.73	-0.54	18.2855								6827.59		213384	39	1	Y6(Phospho): 100
GRPSLYVQR	N-Term(TMT6plex); Y6(Phospho)	1	Mitotic interactor and substrate of PLK1 OS=Homo sapiens OX=9606 GN=MISP PE=1 SV=1	Q8IVT2	3	1	462.248	1384.73	0.65	0								2275.04		103159	22	1	Y6(Phospho): 100
ATPIYLDILG	N-Term(TMT6plex); Y5(Phospho)	1	NT-3 growth factor receptor OS=Homo sapiens OX=9606 GN=NTRK3 PE=1 SV=2	Q16288	2	1	692.87	1384.73	0.49	0										31937	40	1	Y5(Phospho): 100
ATPIYLDILG	N-Term(TMT6plex); Y5(Phospho)	1	NT-3 growth factor receptor OS=Homo sapiens OX=9606 GN=NTRK3 PE=1 SV=2	Q16288	2	1	692.87	1384.73	0.49	0								1862.78		64303.8	41	1	Y5(Phospho): 100
ATPIYLDILG	N-Term(TMT6plex); Y5(Phospho)	1	NT-3 growth factor receptor OS=Homo sapiens OX=9606 GN=NTRK3 PE=1 SV=2	Q16288	2	1	692.87	1384.73	0.75	0								1327.78		97530	43	1	Y5(Phospho): 100
ATPIYLDILG	N-Term(TMT6plex); Y5(Phospho)	1	NT-3 growth factor receptor OS=Homo sapiens OX=9606 GN=NTRK3 PE=1 SV=2	Q16288	2	1	692.871	1384.73	1.01	0								1431.17		47037.4	40	1	Y5(Phospho): 100
EFADFEYR	N-Term(TMT6plex); Y7(Phospho)	1	Protein LSM14 homolog A OS=Homo sapiens OX=9606 GN=LSM14A PE=1 SV=3	Q8ND56	2	1	693.303	1385.6	0.24	0	2396.86	2293.18	2755.24					63685.8	8987.91	2.33865e+06	26	1	Y7(Phospho): 100
EFADFEYR	N-Term(TMT6plex); Y7(Phospho)	1	Protein LSM14 homolog A OS=Homo sapiens OX=9606 GN=LSM14A PE=1 SV=3	Q8ND56	2	1	693.303	1385.6	0.68	0	1380.8	1952.25	1691.77	1832.93		3564.75	2149.68	50486.9	6014.34	1.38592e+06	22	1	Y7(Phospho): 100
SGNYFFLDD	N-Term(TMT6plex); Y4(Phospho)	1	ATP-binding cassette sub-family E member 1 OS=Homo sapiens OX=9606 GN=ABCE1 PE=1 SV=1	P61221	2	1	693.795	1386.58	0.15	0								2569.45		260954	42	1	Y4(Phospho): 100
SGNYFFLDD	N-Term(TMT6plex); Y4(Phospho)	1	ATP-binding cassette sub-family E member 1 OS=Homo sapiens OX=9606 GN=ABCE1 PE=1 SV=1	P61221	2	1	693.795	1386.58	0.32	0								5099.58		211374	42	1	Y4(Phospho): 100
DYDDMSPR	N-Term(TMT6plex); Y2(Phospho); S6(Phospho)	1	Heterogeneous nuclear ribonucleoprotein K OS=Homo sapiens OX=9606 GN=HNRNPK PE=1 SV=1	P61978	2	1	694.245	1387.48	-1.09	0								7070.52		303905	28	1	Y2(Phospho): 100; S6(Phospho): 100
DYDDMSPR	N-Term(TMT6plex); Y2(Phospho); S6(Phospho)	1	Heterogeneous nuclear ribonucleoprotein K OS=Homo sapiens OX=9606 GN=HNRNPK PE=1 SV=1	P61978	2	1	694.245	1387.48	-0.39	0								7055.71		286132	32	1	Y2(Phospho): 100; S6(Phospho): 100
DYDDMSPR	N-Term(TMT6plex); Y2(Phospho); S6(Phospho)	1	Heterogeneous nuclear ribonucleoprotein K OS=Homo sapiens OX=9606 GN=HNRNPK PE=1 SV=1	P61978	2	1	694.246	1387.48	-0.03	0								6713.46	1629.12	313559	28	1	Y2(Phospho): 100; S6(Phospho): 100
DYDDMSPR	N-Term(TMT6plex); Y2(Phospho); S6(Phospho)	1	Heterogeneous nuclear ribonucleoprotein K OS=Homo sapiens OX=9606 GN=HNRNPK PE=1 SV=1	P61978	2	1	694.246	1387.48	0.14	0								6817.72	1156.26	347436	32	1	Y2(Phospho): 100; S6(Phospho): 100
DYDDMSPR	N-Term(TMT6plex); Y2(Phospho); S6(Phospho)	1	Heterogeneous nuclear ribonucleoprotein K OS=Homo sapiens OX=9606 GN=HNRNPK PE=1 SV=1	P61978	2	1	694.246	1387.48	0.49	0								6963.66		287225	30	1	Y2(Phospho): 100; S6(Phospho): 100
DYDDMSPR	N-Term(TMT6plex); Y2(Phospho); S6(Phospho)	1	Heterogeneous nuclear ribonucleoprotein K OS=Homo sapiens OX=9606 GN=HNRNPK PE=1 SV=1	P61978	2	1	694.246	1387.48	0.67	11.1372						1355.62		7510.33		303252	32	1	Y2(Phospho): 100; S6(Phospho): 100
DYDDMSPR	N-Term(TMT6plex); Y2(Phospho); S6(Phospho)	1	Heterogeneous nuclear ribonucleoprotein K OS=Homo sapiens OX=9606 GN=HNRNPK PE=1 SV=1	P61978	2	1	694.246	1387.49	0.85	9.97499								10944.6		353763	33	1	Y2(Phospho): 100; S6(Phospho): 100
AQYEDIANR	N-Term(TMT6plex); Y3(Phospho)	2	Keratin, type II cytoskeletal 8 OS=Homo sapiens OX=9606 GN=KRT8 PE=1 SV=7	O95678; P05787	2	1	694.818	1388.63	-8.94	0						1346.85		12606.4	1302.04	531295	45	1	Y3(Phospho): 100
AQYEDIANR	N-Term(TMT6plex); Y3(Phospho)	2	Keratin, type II cytoskeletal 8 OS=Homo sapiens OX=9606 GN=KRT8 PE=1 SV=7	O95678; P05787	2	1	694.821	1388.64	-3.84	0								13058.9	1910.73	637605	49	1	Y3(Phospho): 100
AQYEDIANR	N-Term(TMT6plex); Y3(Phospho)	2	Keratin, type II cytoskeletal 8 OS=Homo sapiens OX=9606 GN=KRT8 PE=1 SV=7	O95678; P05787	2	1	694.823	1388.64	-2.08	0								149966	27311	9.96796e+06	47	1	Y3(Phospho): 100
AQYEDIANR	N-Term(TMT6plex); Y3(Phospho)	2	Keratin, type II cytoskeletal 8 OS=Homo sapiens OX=9606 GN=KRT8 PE=1 SV=7	O95678; P05787	3	1	463.551	1388.64	-1.89	21.9482								2818.37		68214.4	38	1	Y3(Phospho): 100
AQYEDIANR	N-Term(TMT6plex); Y3(Phospho)	2	Keratin, type II cytoskeletal 8 OS=Homo sapiens OX=9606 GN=KRT8 PE=1 SV=7	O95678; P05787	2	1	694.823	1388.64	-0.94	0								205683		9402326	46	1	Y3(Phospho): 100
AQYEDIANR	N-Term(TMT6plex); Y3(Phospho)	2	Keratin, type II cytoskeletal 8 OS=Homo sapiens OX=9606 GN=KRT8 PE=1 SV=7	O95678; P05787	3	1	463.551	1388.64	-0.9	0								5812.47	1642.85	137825	47	1	Y3(Phospho): 100
AQYEDIANR	N-Term(TMT6plex); Y3(Phospho)	2	Keratin, type II cytoskeletal 8 OS=Homo sapiens OX=9606 GN=KRT8 PE=1 SV=7	O95678; P05787	3	1	463.551	1388.64	-0.84	0								6804.81		146255	44	1	Y3(Phospho): 100
AQYEDIANR	N-Term(TMT6plex); Y3(Phospho)	2	Keratin, type II cytoskeletal 8 OS=Homo sapiens OX=9606 GN=KRT8 PE=1 SV=7	O95678; P05787	3	1	463.552	1388.64	-0.31	18.5181								2301.43		73133.8	34	1	Y3(Phospho): 100
AQYEDIANR	N-Term(TMT6plex); Y3(Phospho)	2	Keratin, type II cytoskeletal 8 OS=Homo sapiens OX=9606 GN=KRT8 PE=1 SV=7	O95678; P05787	2	1	694.824	1388.64	0.12	0								82252.5	9985.21	3512838	50	1	Y3(Phospho): 100
AQYEDIANR	N-Term(TMT6plex); Y3(Phospho)	2	Keratin, type II cytoskeletal 8 OS=Homo sapiens OX=9606 GN=KRT8 PE=1 SV=7	O95678; P05787	2	1	694.824	1388.64	0.47	0								54423.8		2.87265e+06	50	1	Y3(Phospho): 100
NSNIAQNYR	N-Term(TMT6plex); Y8(Phospho)	1	Protein MTSS 2 OS=Homo sapiens OX=9606 GN=MTSS2 PE=1 SV=1	Q765P7	2	1	694.829	1388.65	-1.56	0								8256.42	2143.14	423064	50	1	Y8(Phospho): 100
NSNIAQNYR	N-Term(TMT6plex); Y8(Phospho)	1	Protein MTSS 2 OS=Homo sapiens OX=9606 GN=MTSS2 PE=1 SV=1	Q765P7	2	1	694.829	1388.65	-1.12	0								9886.29		492746	50	1	Y8(Phospho): 100
LNYQTPGMR	N-Term(TMT6plex); Y3(Phospho)	1	Receptor-type tyrosine-protein phosphatase F OS=Homo sapiens OX=9606 GN=PTPRF PE=1 SV=2	P10586	2	1	694.834	1388.66	1.38	0						1706.07		48198.5	6533.84	1.446e+06	26	1	Y3(Phospho): 100
ALYEAKR	N-Term(TMT6plex); Y3(Phospho); K6(TMT6plex)	1	Integrin alpha-3 OS=Homo sapiens OX=9606 GN=ITGA3 PE=1 SV=5	P26006	2	1	694.885	1388.76	-5.46	0								4963.4	1190.27	298513	18	1	Y3(Phospho): 100
ALYEAKR	N-Term(TMT6plex); Y3(Phospho); K6(TMT6plex)	1	Integrin alpha-3 OS=Homo sapiens OX=9606 GN=ITGA3 PE=1 SV=5	P26006	2	1	694.888	1388.77	-0.71	0								5116.92		289313	21	1	Y3(Phospho): 100
ALYEAKR	N-Term(TMT6plex); Y3(Phospho); K6(TMT6plex)	1	Integrin alpha-3 OS=Homo sapiens OX=9606 GN=ITGA3 PE=1 SV=5	P26006	3	1	463.595	1388.77	-0.63	0								150455	30117.9	5091509	21	1	Y3(Phospho): 100
ALYEAKR	N-Term(TMT6plex); Y3(Phospho); K6(TMT6plex)	1	Integrin alpha-3 OS=Homo sapiens OX=9606 GN=ITGA3 PE=1 SV=5	P26006	3	1	463.595	1388.77	-0.57	0								11307.1	1168.25	399955	22	1	Y3(Phospho): 100
ALYEAKR	N-Term(TMT6plex); Y3(Phospho); K6(TMT6plex)	1	Integrin alpha-3 OS=Homo sapiens OX=9606 GN=ITGA3 PE=1 SV=5	P26006	3	1	463.595	1388.77	-0.57	0								14271.1	1944.61	558980	21	1	Y3(Phospho): 100
ALYEAKR	N-Term(TMT6plex); Y3(Phospho); K6(TMT6plex)	1	Integrin alpha-3 OS=Homo sapiens OX=9606 GN=ITGA3 PE=1 SV=5	P26006	3	1	463.595	1388.77	-0.3	0								138711	23658.7	5228929	19	1	Y3(Phospho): 100
ALYEAKR	N-Term(TMT6plex); Y3(Phospho); K6(TMT6plex)	1	Integrin alpha-3 OS=Homo sapiens OX=9606 GN=ITGA3 PE=1 SV=5	P26006	3	1	463.595	1388.77	1.01	0		1133.16						20183.4	3967.04	744516	18	1	Y3(Phospho): 100
ALYEAKR	N-Term(TMT6plex); Y3(Phospho); K6(TMT6plex)	1	Integrin alpha-3 OS=Homo sapiens OX=9606 GN=ITGA3 PE=1 SV=5	P26006	3	1	463.596	1388.77	1.48	0						1235.18		12847.7	2867.48	488253	21	1	Y3(Phospho): 100
AQYDDIVTR	N-Term(TMT6plex); Y3(Phospho)	2	Keratin, type II cuticular Hb1 OS=Homo sapiens OX=9606 GN=KRT81 PE=1 SV=3	Q14533; O43790	2	1	695.333	1389.66	-1.83	0								117693		3543730	42	1	Y3(Phospho): 100
AQYDDIVTR	N-Term(TMT6plex); Y3(Phospho)	2	Keratin, type II cuticular Hb1 OS=Homo sapiens OX=9606 GN=KRT81 PE=1 SV=3	Q14533; O43790	2	1	695.333	1389.66	-1.3	0								138684	17094.4	4301738	43	1	Y3(Phospho): 100
AQYDDIVTR	N-Term(TMT6plex); Y3(Phospho)	2	Keratin, type II cuticular Hb1 OS=Homo sapiens OX=9606 GN=KRT81 PE=1 SV=3	Q14533; O43790	2	1	695.334	1389.66	-0.25	0								36945.7	6385.44	1.46971e+06	44	1	Y3(Phospho): 100
AQYDDIVTR	N-Term(TMT6plex); Y3(Phospho)	2	Keratin, type II cuticular Hb1 OS=Homo sapiens OX=9606 GN=KRT81 PE=1 SV=3	Q14533; O43790	2	1	695.335	1389.66	0.37	0		1899.5				2717.87		56709.2	8451.06	1.40455e+06	36	1	Y3(Phospho): 100
AQYDDIVTR	N-Term(TMT6plex); Y3(Phospho)	2	Keratin, type II cuticular Hb1 OS=Homo sapiens OX=9606 GN=KRT81 PE=1 SV=3	Q14533; O43790	2	1	695.335	1389.66	0.37	0					1467.42	2814.79		39103.6	4160.14	1.02496e+06	30	1	Y3(Phospho): 100
AQYDDIVTR	N-Term(TMT6plex); Y3(Phospho)	2	Keratin, type II cuticular Hb1 OS=Homo sapiens OX=9606 GN=KRT81 PE=1 SV=3	Q14533; O43790	2	1	695.335	1389.66	0.81	0								33949.3	3242.47	1.39738e+06	42	1	Y3(Phospho): 100
AQYDDIVTR	N-Term(TMT6plex); Y3(Phospho)	2	Keratin, type II cuticular Hb1 OS=Homo sapiens OX=9606 GN=KRT81 PE=1 SV=3	Q14533; O43790	2	1	695.335	1389.66	0.9	0						2262.55		49031.1	7884.76	1.26443e+06	43	1	Y3(Phospho): 100
AQYDDIVTR	N-Term(TMT6plex); Y3(Phospho)	2	Keratin, type II cuticular Hb1 OS=Homo sapiens OX=9606 GN=KRT81 PE=1 SV=3	Q14533; O43790	2	1	695.335	1389.66	1.6	0						3370.77		43716.1	6584.14	1.23242e+06	38	1	Y3(Phospho): 100
ADFDHYTGR	N-Term(TMT6plex); Y6(Phospho)	1	Pleckstrin homology-like domain family B member 2 OS=Homo sapiens OX=9606 GN=PHLDB2 PE=1 SV=2	Q86SQ0	3	1	464.204	1390.6	-1.76	0								2768.75		143634	34	1	Y6(Phospho): 100
ADFDHYTGR	N-Term(TMT6plex); Y6(Phospho)	1	Pleckstrin homology-like domain family B member 2 OS=Homo sapiens OX=9606 GN=PHLDB2 PE=1 SV=2	Q86SQ0	3	1	464.204	1390.6	-0.91	0								3126.32		94459.6	35	1	Y6(Phospho): 100
ADFDHYTGR	N-Term(TMT6plex); Y6(Phospho)	1	Pleckstrin homology-like domain family B member 2 OS=Homo sapiens OX=9606 GN=PHLDB2 PE=1 SV=2	Q86SQ0	3	1	464.204	1390.6	-0.58	0								8658.83		301463	45	1	Y6(Phospho): 100
ADFDHYTGR	N-Term(TMT6plex); Y6(Phospho)	1	Pleckstrin homology-like domain family B member 2 OS=Homo sapiens OX=9606 GN=PHLDB2 PE=1 SV=2	Q86SQ0	3	1	464.205	1390.6	0.02	0								10881.5	1434.39	314956	49	1	Y6(Phospho): 100
EVDAEYEAR	N-Term(TMT6plex); Y6(Phospho)	1	ADP-ribosylation factor GTPase-activating protein 2 OS=Homo sapiens OX=9606 GN=ARFGAP2 PE=1 SV=1	Q8N6H7	2	1	695.808	1390.61	-0.42	0								12670.7	1537.91	534896	45	1	Y6(Phospho): 100
EVDAEYEAR	N-Term(TMT6plex); Y6(Phospho)	1	ADP-ribosylation factor GTPase-activating protein 2 OS=Homo sapiens OX=9606 GN=ARFGAP2 PE=1 SV=1	Q8N6H7	2	1	695.808	1390.61	-0.33	2.19441								31717.9	3179.1	1.34005e+06	52	1	Y6(Phospho): 100
EVDAEYEAR	N-Term(TMT6plex); Y6(Phospho)	1	ADP-ribosylation factor GTPase-activating protein 2 OS=Homo sapiens OX=9606 GN=ARFGAP2 PE=1 SV=1	Q8N6H7	2	1	695.808	1390.61	-0.24	0								107885	17872.2	5083299	45	1	Y6(Phospho): 100
EVDAEYEAR	N-Term(TMT6plex); Y6(Phospho)	1	ADP-ribosylation factor GTPase-activating protein 2 OS=Homo sapiens OX=9606 GN=ARFGAP2 PE=1 SV=1	Q8N6H7	2	1	695.808	1390.61	-0.24	0								95392.5	12402	5.31538e+06	47	1	Y6(Phospho): 100
EVDAEYEAR	N-Term(TMT6plex); Y6(Phospho)	1	ADP-ribosylation factor GTPase-activating protein 2 OS=Homo sapiens OX=9606 GN=ARFGAP2 PE=1 SV=1	Q8N6H7	2	1	695.808	1390.61	-0.16	0								21937.5	4338.78	1127964	52	1	Y6(Phospho): 100
EVDAEYEAR	N-Term(TMT6plex); Y6(Phospho)	1	ADP-ribosylation factor GTPase-activating protein 2 OS=Homo sapiens OX=9606 GN=ARFGAP2 PE=1 SV=1	Q8N6H7	2	1	695.808	1390.61	-0.16	9.93014								14210.7	3165.5	682867	48	1	Y6(Phospho): 100
TRIEDEYR	N-Term(TMT6plex); Y7(Phospho)	1	Junction-mediating and -regulatory protein OS=Homo sapiens OX=9606 GN=JMY PE=1 SV=2	Q8N9B5	3	1	464.223	1390.65	-2.24	0								3038.36		109303	28	1	Y7(Phospho): 100
IYWENK	N-Term(TMT6plex); Y2(Phospho); K6(TMT6plex)	1	BRCA1-associated protein OS=Homo sapiens OX=9606 GN=BRAP PE=1 SV=2	Q7Z569	2	1	695.862	1390.72	0.17	24.8085	2393.89							52573.8	6978.95	1.96446e+06	22	1	Y2(Phospho): 100
IYWENK	N-Term(TMT6plex); Y2(Phospho); K6(TMT6plex)	1	BRCA1-associated protein OS=Homo sapiens OX=9606 GN=BRAP PE=1 SV=2	Q7Z569	2	1	695.864	1390.72	2.71	0	1749.12	1799.56	1817.95		1808	4318.05	1801.86	49951	6179.79	2.02928e+06	25	1	Y2(Phospho): 100
ARSDDYLSR	N-Term(TMT6plex); Y6(Phospho)	1	Rho GTPase-activating protein 23 OS=Homo sapiens OX=9606 GN=ARHGAP23 PE=1 SV=2	Q9P227	3	1	464.555	1391.65	-0.44	17.1131								3933.27		112346	42	1	Y6(Phospho): 100
ARSDDYLSR	N-Term(TMT6plex); Y6(Phospho)	1	Rho GTPase-activating protein 23 OS=Homo sapiens OX=9606 GN=ARHGAP23 PE=1 SV=2	Q9P227	3	1	464.555	1391.65	-0.05	20.7662								2516.26		108450	38	1	Y6(Phospho): 100
LYGSVCDLR	N-Term(TMT6plex); Y2(Phospho); C6(Carbamidomethyl)	1	Tandem C2 domains nuclear protein OS=Homo sapiens OX=9606 GN=TC2N PE=1 SV=2	Q8N9U0	2	1	696.333	1391.66	0.39	0								19552.5	1675.99	726100	37	1	Y2(Phospho): 100
LYGSVCDLR	N-Term(TMT6plex); Y2(Phospho); C6(Carbamidomethyl)	1	Tandem C2 domains nuclear protein OS=Homo sapiens OX=9606 GN=TC2N PE=1 SV=2	Q8N9U0	2	1	696.337	1391.67	5.22	0	1328.68							18247.9	2480.8	706770	35	1	Y2(Phospho): 100
TTTGSYIANR	N-Term(TMT6plex); Y6(Phospho)	1	Proteasome subunit beta type-6 OS=Homo sapiens OX=9606 GN=PSMB6 PE=1 SV=4	P28072	2	1	696.84	1392.67	0.69	0								2759.16		101267	50	1	Y6(Phospho): 100
TTTGSYIANR	N-Term(TMT6plex); Y6(Phospho)	1	Proteasome subunit beta type-6 OS=Homo sapiens OX=9606 GN=PSMB6 PE=1 SV=4	P28072	2	1	696.841	1392.67	1.31	0						898.049		2459.54		101068	48	1	Y6(Phospho): 100
QLSYFDRR	N-Term(TMT6plex); Y4(Phospho)	1	Tight junction protein ZO-1 OS=Homo sapiens OX=9606 GN=TJP1 PE=1 SV=3	Q07157	3	1	465.232	1393.68	-1.16	0								56952.2	12807.3	2654407	28	1	Y4(Phospho): 100
QLSYFDRR	N-Term(TMT6plex); Y4(Phospho)	1	Tight junction protein ZO-1 OS=Homo sapiens OX=9606 GN=TJP1 PE=1 SV=3	Q07157	3	1	465.232	1393.68	-0.63	6.67927								74734.2	13175.8	3.30535e+06	29	1	Y4(Phospho): 100
QLSYFDRR	N-Term(TMT6plex); Y4(Phospho)	1	Tight junction protein ZO-1 OS=Homo sapiens OX=9606 GN=TJP1 PE=1 SV=3	Q07157	3	1	465.232	1393.68	-0.44	0								72063.5	11201.7	3099055	28	1	Y4(Phospho): 100
QLSYFDRR	N-Term(TMT6plex); Y4(Phospho)	1	Tight junction protein ZO-1 OS=Homo sapiens OX=9606 GN=TJP1 PE=1 SV=3	Q07157	3	1	465.233	1393.68	0.22	0						3405.38		52255.6	11244.9	1.9499e+06	26	1	Y4(Phospho): 100
YQASHPNLR	N-Term(TMT6plex); Y1(Phospho)	1	Synaptosomal-associated protein 29 OS=Homo sapiens OX=9606 GN=SNAP29 PE=1 SV=1	O95721	3	1	465.564	1394.68	-1.21	0								2492.76		102814	37	1	Y1(Phospho): 100
YQASHPNLR	N-Term(TMT6plex); Y1(Phospho)	1	Synaptosomal-associated protein 29 OS=Homo sapiens OX=9606 GN=SNAP29 PE=1 SV=1	O95721	3	1	465.564	1394.68	-1.08	3.82434								7308.15		234284	37	1	Y1(Phospho): 100
YQASHPNLR	N-Term(TMT6plex); Y1(Phospho)	1	Synaptosomal-associated protein 29 OS=Homo sapiens OX=9606 GN=SNAP29 PE=1 SV=1	O95721	2	1	697.842	1394.68	-0.46	0								2818.05		121158	29	1	Y1(Phospho): 100
YQASHPNLR	N-Term(TMT6plex); Y1(Phospho)	1	Synaptosomal-associated protein 29 OS=Homo sapiens OX=9606 GN=SNAP29 PE=1 SV=1	O95721	2	1	697.842	1394.68	-0.28	0								2379.06		141085	33	1	Y1(Phospho): 100
AYTNFDAER	N-Term(TMT6plex); Y2(Phospho)	2	Annexin A2 OS=Homo sapiens OX=9606 GN=ANXA2 PE=1 SV=2	A6NMY6; P07355	2	1	698.311	1395.61	-0.02	0								174380	33200.6	7.36927e+06	50	1	Y2(Phospho): 100
AYTNFDAER	N-Term(TMT6plex); Y2(Phospho)	2	Annexin A2 OS=Homo sapiens OX=9606 GN=ANXA2 PE=1 SV=2	A6NMY6; P07355	3	1	465.876	1395.61	0.04	0								1516.74		47682.5	32	1	Y2(Phospho): 100
AYTNFDAER	N-Term(TMT6plex); Y2(Phospho)	2	Annexin A2 OS=Homo sapiens OX=9606 GN=ANXA2 PE=1 SV=2	A6NMY6; P07355	2	1	698.311	1395.61	0.07	0								191413	32885.6	8753999	47	1	Y2(Phospho): 100
AYTNFDAER	N-Term(TMT6plex); Y2(Phospho)	2	Annexin A2 OS=Homo sapiens OX=9606 GN=ANXA2 PE=1 SV=2	A6NMY6; P07355	2	1	698.311	1395.61	0.07	0					15983			223947	26564.2	8428940	50	1	Y2(Phospho): 100
AYTNFDAER	N-Term(TMT6plex); Y2(Phospho)	2	Annexin A2 OS=Homo sapiens OX=9606 GN=ANXA2 PE=1 SV=2	A6NMY6; P07355	2	1	698.311	1395.61	0.25	0	6647.49							117427	18651.8	4.6286e+06	52	1	Y2(Phospho): 100
GADSSYTMRV	N-Term(TMT6plex); Y6(Phospho)	1	Pleckstrin homology domain-containing family A member 6 OS=Homo sapiens OX=9606 GN=PLEKHA6 PE=1 SV=4	Q9Y2H5	2	1	698.313	1395.62	0.19	0						1290.94		12034.9	2299.58	527121	22	1	Y6(Phospho): 100
GADSSYTMRV	N-Term(TMT6plex); Y6(Phospho)	1	Pleckstrin homology domain-containing family A member 6 OS=Homo sapiens OX=9606 GN=PLEKHA6 PE=1 SV=4	Q9Y2H5	2	1	698.313	1395.62	0.54	0								10561.5	1435.34	457888	20	1	Y6(Phospho): 100
LVHTSPNYR	N-Term(TMT6plex); Y8(Phospho)	1	Probable E3 ubiquitin-protein ligase HERC1 OS=Homo sapiens OX=9606 GN=HERC1 PE=1 SV=2	Q15751	3	1	465.904	1395.7	-0.78	13.1688								1568.25		39660.5	26	1	Y8(Phospho): 100
LVHTSPNYR	N-Term(TMT6plex); Y8(Phospho)	1	Probable E3 ubiquitin-protein ligase HERC1 OS=Homo sapiens OX=9606 GN=HERC1 PE=1 SV=2	Q15751	3	1	465.904	1395.7	-0.45	24.5818								1226.24		41774.6	34	1	Y8(Phospho): 100
DIYGGDYER	N-Term(TMT6plex); Y7(Phospho)	3	Pantothenate kinase 1 OS=Homo sapiens OX=9606 GN=PANK1 PE=1 SV=2	Q8TE04; Q9BZ23; Q9H999	2	1	698.804	1396.6	1.99	0								47463.6	4470.1	2.60408e+06	44	1	Y7(Phospho): 100
DIYGGDYER	N-Term(TMT6plex); Y7(Phospho)	3	Pantothenate kinase 1 OS=Homo sapiens OX=9606 GN=PANK1 PE=1 SV=2	Q8TE04; Q9BZ23; Q9H999	2	1	698.805	1396.6	2.51	0								53374.5	10218	2.75841e+06	46	1	Y7(Phospho): 100
FFPYSSADAS	N-Term(TMT6plex); Y4(Phospho)	1	Serine/threonine-protein kinase 10 OS=Homo sapiens OX=9606 GN=STK10 PE=1 SV=1	O94804	2	1	700.802	1400.6	0.3	0								18093.8	3808.78	659226	44	1	Y4(Phospho): 100
FFPYSSADAS	N-Term(TMT6plex); Y4(Phospho)	1	Serine/threonine-protein kinase 10 OS=Homo sapiens OX=9606 GN=STK10 PE=1 SV=1	O94804	2	1	700.803	1400.6	0.65	0								15821.8		676278	45	1	Y4(Phospho): 100
AYAFHQK	N-Term(TMT6plex); Y2(Phospho); K7(TMT6plex)	1	SH2 domain-containing protein 4A OS=Homo sapiens OX=9606 GN=SH2D4A PE=1 SV=1	Q9H788	3	1	468.247	1402.73	-1.02	0								3066.09		108763	19	1	Y2(Phospho): 100
VYSSHSMGAR	N-Term(TMT6plex); Y2(Phospho)	1	Nck-associated protein 5-like OS=Homo sapiens OX=9606 GN=NCKAP5L PE=1 SV=3	Q9HCH0	3	1	468.549	1403.63	-1.22	0								2115.29		89705.3	40	1	Y2(Phospho): 100
VYSSHSMGAR	N-Term(TMT6plex); Y2(Phospho)	1	Nck-associated protein 5-like OS=Homo sapiens OX=9606 GN=NCKAP5L PE=1 SV=3	Q9HCH0	3	1	468.549	1403.63	-1.22	15.9242								2026.94		96452.1	47	1	Y2(Phospho): 100
SDVDLYQVR	N-Term(TMT6plex); Y6(Phospho)	1	26S proteasome non-ATPase regulatory subunit 9 OS=Homo sapiens OX=9606 GN=PSMD9 PE=1 SV=3	O00233	3	1	468.564	1403.68	-0.42	0								12361.9		348253	44	1	Y6(Phospho): 100
SDVDLYQVR	N-Term(TMT6plex); Y6(Phospho)	1	26S proteasome non-ATPase regulatory subunit 9 OS=Homo sapiens OX=9606 GN=PSMD9 PE=1 SV=3	O00233	3	1	468.564	1403.68	-0.16	0								10819.1		254813	53	1	Y6(Phospho): 100
SDVDLYQVR	N-Term(TMT6plex); Y6(Phospho)	1	26S proteasome non-ATPase regulatory subunit 9 OS=Homo sapiens OX=9606 GN=PSMD9 PE=1 SV=3	O00233	2	1	702.343	1403.68	0.7	0								161767	17521.8	8431207	42	1	Y6(Phospho): 100
SDVDLYQVR	N-Term(TMT6plex); Y6(Phospho)	1	26S proteasome non-ATPase regulatory subunit 9 OS=Homo sapiens OX=9606 GN=PSMD9 PE=1 SV=3	O00233	2	1	702.343	1403.68	0.87	11.1012				2099.19	1836.73	2225.08		40493.4	5488.61	1.36107e+06	38	1	Y6(Phospho): 100
SDVDLYQVR	N-Term(TMT6plex); Y6(Phospho)	1	26S proteasome non-ATPase regulatory subunit 9 OS=Homo sapiens OX=9606 GN=PSMD9 PE=1 SV=3	O00233	2	1	702.343	1403.68	1.04	0								196737	18262	8.86334e+06	44	1	Y6(Phospho): 100
ELEEWYAR	N-Term(TMT6plex); Y6(Phospho)	1	Clathrin light chain A OS=Homo sapiens OX=9606 GN=CLTA PE=1 SV=1	P09496	2	1	702.822	1404.64	-2.34	0						1318.41		25357.2	2742.96	834700	31	1	Y6(Phospho): 100
ELEEWYAR	N-Term(TMT6plex); Y6(Phospho)	1	Clathrin light chain A OS=Homo sapiens OX=9606 GN=CLTA PE=1 SV=1	P09496	2	1	702.823	1404.64	-0.08	0						1657.61		23587.5	2010.29	840086	31	1	Y6(Phospho): 100
LNYQTPGMR	N-Term(TMT6plex); Y3(Phospho); M8(Oxidation)	1	Receptor-type tyrosine-protein phosphatase F OS=Homo sapiens OX=9606 GN=PTPRF PE=1 SV=2	P10586	2	1	702.83	1404.65	-0.57	0						1054.28		6381.66		184105	19	1	Y3(Phospho): 100; M8(Oxidation): 100
VDYDQVK	N-Term(TMT6plex); Y3(Phospho); K7(TMT6plex)	1	MAP kinase-activated protein kinase 3 OS=Homo sapiens OX=9606 GN=MAPKAPK3 PE=1 SV=1	Q16644	2	1	702.862	1404.72	-0.03	14.8411								90173.8	14845.5	3.83613e+06	27	1	Y3(Phospho): 100
VDYDQVK	N-Term(TMT6plex); Y3(Phospho); K7(TMT6plex)	1	MAP kinase-activated protein kinase 3 OS=Homo sapiens OX=9606 GN=MAPKAPK3 PE=1 SV=1	Q16644	2	1	702.864	1404.72	1.53	7.5028						4254.59		75338.6	7867.93	3193423	22	1	Y3(Phospho): 100
AGGANYDAQTE	N-Term(TMT6plex); Y6(Phospho)	1	Coactosin-like protein OS=Homo sapiens OX=9606 GN=COTL1 PE=1 SV=3	Q14019	2	1	703.294	1405.58	-1.22	0								2482.86		105036	53	1	Y6(Phospho): 100
AGGANYDAQTE	N-Term(TMT6plex); Y6(Phospho)	1	Coactosin-like protein OS=Homo sapiens OX=9606 GN=COTL1 PE=1 SV=3	Q14019	2	1	703.295	1405.58	-1.13	13.294								6848.8		286587	55	1	Y6(Phospho): 100
AGGANYDAQTE	N-Term(TMT6plex); Y6(Phospho)	1	Coactosin-like protein OS=Homo sapiens OX=9606 GN=COTL1 PE=1 SV=3	Q14019	2	1	703.295	1405.58	-1.04	9.5556								3302.03		189986	56	1	Y6(Phospho): 100
AGGANYDAQTE	N-Term(TMT6plex); Y6(Phospho)	1	Coactosin-like protein OS=Homo sapiens OX=9606 GN=COTL1 PE=1 SV=3	Q14019	2	1	703.295	1405.58	-0.78	0								934.291		69185.1	67	1	Y6(Phospho): 100
AGGANYDAQTE	N-Term(TMT6plex); Y6(Phospho)	1	Coactosin-like protein OS=Homo sapiens OX=9606 GN=COTL1 PE=1 SV=3	Q14019	2	1	703.295	1405.58	-0.43	0								3567.8		122932	59	1	Y6(Phospho): 100
AGGANYDAQTE	N-Term(TMT6plex); Y6(Phospho)	1	Coactosin-like protein OS=Homo sapiens OX=9606 GN=COTL1 PE=1 SV=3	Q14019	2	1	703.295	1405.58	-0.43	4.84606								7987.71	2351.32	280703	52	1	Y6(Phospho): 100
AGGANYDAQTE	N-Term(TMT6plex); Y6(Phospho)	1	Coactosin-like protein OS=Homo sapiens OX=9606 GN=COTL1 PE=1 SV=3	Q14019	2	1	703.295	1405.58	-0.17	0								6665.32		453066	59	1	Y6(Phospho): 100
AGGANYDAQTE	N-Term(TMT6plex); Y6(Phospho)	1	Coactosin-like protein OS=Homo sapiens OX=9606 GN=COTL1 PE=1 SV=3	Q14019	2	1	703.295	1405.58	-0.17	0								3903.34	1469.15	171085	53	1	Y6(Phospho): 100
AGGANYDAQTE	N-Term(TMT6plex); Y6(Phospho)	1	Coactosin-like protein OS=Homo sapiens OX=9606 GN=COTL1 PE=1 SV=3	Q14019	2	1	703.295	1405.58	0	0								1984.35		65264.5	55	1	Y6(Phospho): 100
AGGANYDAQTE	N-Term(TMT6plex); Y6(Phospho)	1	Coactosin-like protein OS=Homo sapiens OX=9606 GN=COTL1 PE=1 SV=3	Q14019	2	1	703.295	1405.58	0.17	0								1436.12		122531	57	1	Y6(Phospho): 100
AGGANYDAQTE	N-Term(TMT6plex); Y6(Phospho)	1	Coactosin-like protein OS=Homo sapiens OX=9606 GN=COTL1 PE=1 SV=3	Q14019	2	1	703.296	1405.58	0.35	3.02088								8512.07		423186	56	1	Y6(Phospho): 100
AGGANYDAQTE	N-Term(TMT6plex); Y6(Phospho)	1	Coactosin-like protein OS=Homo sapiens OX=9606 GN=COTL1 PE=1 SV=3	Q14019	2	1	703.296	1405.58	0.87	0								2887.23		109709	60	1	Y6(Phospho): 100
ALLYLCGGDD	N-Term(TMT6plex); Y4(Phospho); C6(Carbamidomethyl)	2	Annexin A2 OS=Homo sapiens OX=9606 GN=ANXA2 PE=1 SV=2	A6NMY6; P07355	2	1	703.317	1405.63	-0.84	0			1130.44					3759.06		90343.5	47	1	Y4(Phospho): 100
ALLYLCGGDD	N-Term(TMT6plex); Y4(Phospho); C6(Carbamidomethyl)	2	Annexin A2 OS=Homo sapiens OX=9606 GN=ANXA2 PE=1 SV=2	A6NMY6; P07355	2	1	703.318	1405.63	0.99	0					1351.35			2033.61	1525.44	95367.8	52	1	Y4(Phospho): 100
RYSPPIQR	N-Term(TMT6plex); Y2(Phospho); S3(Phospho)	1	Serine/arginine repetitive matrix protein 1 OS=Homo sapiens OX=9606 GN=SRRM1 PE=1 SV=2	Q8IYB3	3	1	469.224	1405.66	-1.5	18.9042								1260.12		43019.5	20	1	Y2(Phospho): 100; S3(Phospho): 100
QSQADYETR	N-Term(TMT6plex); Y6(Phospho)	1	ADP-ribosylation factor GTPase-activating protein 3 OS=Homo sapiens OX=9606 GN=ARFGAP3 PE=1 SV=1	Q9NP61	2	1	703.809	1406.61	-2.62	0								5477.43	1357.32	183194	54	1	Y6(Phospho): 100
QSQADYETR	N-Term(TMT6plex); Y6(Phospho)	1	ADP-ribosylation factor GTPase-activating protein 3 OS=Homo sapiens OX=9606 GN=ARFGAP3 PE=1 SV=1	Q9NP61	2	1	703.81	1406.61	-1.75	0								4340.46		202930	49	1	Y6(Phospho): 100
QSQADYETR	N-Term(TMT6plex); Y6(Phospho)	1	ADP-ribosylation factor GTPase-activating protein 3 OS=Homo sapiens OX=9606 GN=ARFGAP3 PE=1 SV=1	Q9NP61	2	1	703.811	1406.61	-0.88	0								5482.79		281761	49	1	Y6(Phospho): 100
QSQADYETR	N-Term(TMT6plex); Y6(Phospho)	1	ADP-ribosylation factor GTPase-activating protein 3 OS=Homo sapiens OX=9606 GN=ARFGAP3 PE=1 SV=1	Q9NP61	2	1	703.811	1406.61	-0.62	0								3902.93		315660	47	1	Y6(Phospho): 100
QSQADYETR	N-Term(TMT6plex); Y6(Phospho)	1	ADP-ribosylation factor GTPase-activating protein 3 OS=Homo sapiens OX=9606 GN=ARFGAP3 PE=1 SV=1	Q9NP61	2	1	703.812	1406.62	0.51	0								11288.1		704652	52	1	Y6(Phospho): 100
QSQADYETR	N-Term(TMT6plex); Y6(Phospho)	1	ADP-ribosylation factor GTPase-activating protein 3 OS=Homo sapiens OX=9606 GN=ARFGAP3 PE=1 SV=1	Q9NP61	2	1	703.812	1406.62	0.6	0								12772	1639.62	609980	47	1	Y6(Phospho): 100
DREPYFDR	N-Term(TMT6plex); Y5(Phospho)	1	YLP motif-containing protein 1 OS=Homo sapiens OX=9606 GN=YLPM1 PE=1 SV=4	P49750	3	1	469.548	1406.63	-1.06	0			1050.6					5760.29		215345	20	1	Y5(Phospho): 100
DREPYFDR	N-Term(TMT6plex); Y5(Phospho)	1	YLP motif-containing protein 1 OS=Homo sapiens OX=9606 GN=YLPM1 PE=1 SV=4	P49750	3	1	469.548	1406.63	-0.41	0								5401.17		175374	20	1	Y5(Phospho): 100
DREPYFDR	N-Term(TMT6plex); Y5(Phospho)	1	YLP motif-containing protein 1 OS=Homo sapiens OX=9606 GN=YLPM1 PE=1 SV=4	P49750	3	1	469.548	1406.63	0.44	0	1264.13							3739.12	1589.58	150055	20	1	Y5(Phospho): 100
YSSLEQSER	N-Term(TMT6plex); Y1(Phospho)	1	Snurportin-1 OS=Homo sapiens OX=9606 GN=SNUPN PE=1 SV=1	O95149	2	1	704.319	1407.63	-2.88	0								7850.42		388763	25	1	Y1(Phospho): 100
TYQASSAAFR	N-Term(TMT6plex); Y2(Phospho)	1	Protein FAM168A OS=Homo sapiens OX=9606 GN=FAM168A PE=1 SV=2	Q92567	2	1	705.835	1410.66	0.21	24.8821								25809.7	4718.56	1.25668e+06	42	1	Y2(Phospho): 100
TYQASSAAFR	N-Term(TMT6plex); Y2(Phospho)	1	Protein FAM168A OS=Homo sapiens OX=9606 GN=FAM168A PE=1 SV=2	Q92567	2	1	705.835	1410.66	0.3	21.9786								24496.3	3729.06	1.09718e+06	44	1	Y2(Phospho): 100
SDLYSSCDR	N-Term(TMT6plex); Y4(Phospho); C7(Carbamidomethyl)	1	RNA binding motif protein, X-linked-like-1 OS=Homo sapiens OX=9606 GN=RBMXL1 PE=1 SV=1	Q96E39	2	1	706.292	1411.58	0.08	0								4127.24		155266	27	1	Y4(Phospho): 100
SDLYSSCDR	N-Term(TMT6plex); Y4(Phospho); C7(Carbamidomethyl)	1	RNA binding motif protein, X-linked-like-1 OS=Homo sapiens OX=9606 GN=RBMXL1 PE=1 SV=1	Q96E39	2	1	706.292	1411.58	0.08	0								5091.07		168925	25	1	Y4(Phospho): 100
HLAEEYGER	N-Term(TMT6plex); Y6(Phospho)	1	WD repeat-containing protein 44 OS=Homo sapiens OX=9606 GN=WDR44 PE=1 SV=1	Q5JSH3	2	1	706.823	1412.64	-1.96	0								5464.05		237608	36	1	Y6(Phospho): 100
HLAEEYGER	N-Term(TMT6plex); Y6(Phospho)	1	WD repeat-containing protein 44 OS=Homo sapiens OX=9606 GN=WDR44 PE=1 SV=1	Q5JSH3	3	1	471.551	1412.64	-0.76	26.4833								3545.96		121592	45	1	Y6(Phospho): 100
HLAEEYGER	N-Term(TMT6plex); Y6(Phospho)	1	WD repeat-containing protein 44 OS=Homo sapiens OX=9606 GN=WDR44 PE=1 SV=1	Q5JSH3	3	1	471.552	1412.64	-0.56	14.5765							3348.5	2711.21	1110.01	140301	45	1	Y6(Phospho): 100
HLAEEYGER	N-Term(TMT6plex); Y6(Phospho)	1	WD repeat-containing protein 44 OS=Homo sapiens OX=9606 GN=WDR44 PE=1 SV=1	Q5JSH3	2	1	706.824	1412.64	-0.4	0								5745.34		272550	36	1	Y6(Phospho): 100
QHYQMIQR	N-Term(TMT6plex); Y3(Phospho)	1	Diacylglycerol kinase zeta OS=Homo sapiens OX=9606 GN=DGKZ PE=1 SV=4	Q13574	3	1	471.563	1412.68	3.06	31.6053							5514.27	2841.33		97363.6	32	1	Y3(Phospho): 100
QDEHGYISR	N-Term(TMT6plex); Y6(Phospho)	1	Heat shock protein beta-1 OS=Homo sapiens OX=9606 GN=HSPB1 PE=1 SV=2	P04792	3	1	471.883	1413.64	-0.61	8.641					1234.08	2778.48		15174.9	3000.15	300051	46	1	Y6(Phospho): 100
QDEHGYISR	N-Term(TMT6plex); Y6(Phospho)	1	Heat shock protein beta-1 OS=Homo sapiens OX=9606 GN=HSPB1 PE=1 SV=2	P04792	3	1	471.883	1413.64	-0.42	7.81154							1439.15	11842.4	1698.47	266812	46	1	Y6(Phospho): 100
DDTIPPEYR	N-Term(TMT6plex); Y8(Phospho)	1	Calpastatin OS=Homo sapiens OX=9606 GN=CAST PE=1 SV=4	P20810	2	1	707.826	1414.64	-0.76	0								11226.6	2093.53	528797	29	1	Y8(Phospho): 100
DDTIPPEYR	N-Term(TMT6plex); Y8(Phospho)	1	Calpastatin OS=Homo sapiens OX=9606 GN=CAST PE=1 SV=4	P20810	2	1	707.826	1414.64	-0.76	0								13999.2	1449.62	522702	30	1	Y8(Phospho): 100
DDTIPPEYR	N-Term(TMT6plex); Y8(Phospho)	1	Calpastatin OS=Homo sapiens OX=9606 GN=CAST PE=1 SV=4	P20810	2	1	707.826	1414.64	-0.25	0			1427.68					20844.1	1568.91	876676	32	1	Y8(Phospho): 100
DDTIPPEYR	N-Term(TMT6plex); Y8(Phospho)	1	Calpastatin OS=Homo sapiens OX=9606 GN=CAST PE=1 SV=4	P20810	2	1	707.826	1414.65	0.01	0								24111.2	4005.56	1.00601e+06	33	1	Y8(Phospho): 100
DDTIPPEYR	N-Term(TMT6plex); Y8(Phospho)	1	Calpastatin OS=Homo sapiens OX=9606 GN=CAST PE=1 SV=4	P20810	2	1	707.826	1414.65	0.1	0								29981.3	2478.22	1.11531e+06	33	1	Y8(Phospho): 100
DDTIPPEYR	N-Term(TMT6plex); Y8(Phospho)	1	Calpastatin OS=Homo sapiens OX=9606 GN=CAST PE=1 SV=4	P20810	2	1	707.826	1414.65	0.1	0						1492.75		20748.3	2075.69	813634	33	1	Y8(Phospho): 100
DDTIPPEYR	N-Term(TMT6plex); Y8(Phospho)	1	Calpastatin OS=Homo sapiens OX=9606 GN=CAST PE=1 SV=4	P20810	2	1	707.826	1414.65	0.19	7.5365								22446.4	2433.74	884156	33	1	Y8(Phospho): 100
DDTIPPEYR	N-Term(TMT6plex); Y8(Phospho)	1	Calpastatin OS=Homo sapiens OX=9606 GN=CAST PE=1 SV=4	P20810	2	1	707.826	1414.65	0.19	19.9242								21485.4	5913.02	1162152	34	1	Y8(Phospho): 100
DDTIPPEYR	N-Term(TMT6plex); Y8(Phospho)	1	Calpastatin OS=Homo sapiens OX=9606 GN=CAST PE=1 SV=4	P20810	2	1	707.826	1414.65	0.19	6.83142								27398.5	3259.44	1.10273e+06	33	1	Y8(Phospho): 100
DDTIPPEYR	N-Term(TMT6plex); Y8(Phospho)	1	Calpastatin OS=Homo sapiens OX=9606 GN=CAST PE=1 SV=4	P20810	2	1	707.827	1414.65	0.44	11.7662						2503.18		25979.8		1227676	31	1	Y8(Phospho): 100
DDTIPPEYR	N-Term(TMT6plex); Y8(Phospho)	1	Calpastatin OS=Homo sapiens OX=9606 GN=CAST PE=1 SV=4	P20810	2	1	707.827	1414.65	0.53	0								24141.4	2954.31	1.01853e+06	32	1	Y8(Phospho): 100
DDTIPPEYR	N-Term(TMT6plex); Y8(Phospho)	1	Calpastatin OS=Homo sapiens OX=9606 GN=CAST PE=1 SV=4	P20810	2	1	707.827	1414.65	0.62	0								25725.7	2921.57	1.07203e+06	33	1	Y8(Phospho): 100
DDTIPPEYR	N-Term(TMT6plex); Y8(Phospho)	1	Calpastatin OS=Homo sapiens OX=9606 GN=CAST PE=1 SV=4	P20810	2	1	707.827	1414.65	0.79	0				1265.53				19541.7	3208.88	839221	32	1	Y8(Phospho): 100
DDTIPPEYR	N-Term(TMT6plex); Y8(Phospho)	1	Calpastatin OS=Homo sapiens OX=9606 GN=CAST PE=1 SV=4	P20810	2	1	707.827	1414.65	1.39	13.1418						2207.8		17539.4	2387.54	1.00352e+06	32	1	Y8(Phospho): 100
DDTIPPEYR	N-Term(TMT6plex); Y8(Phospho)	1	Calpastatin OS=Homo sapiens OX=9606 GN=CAST PE=1 SV=4	P20810	2	1	707.827	1414.65	1.48	16.7931								20755.8	5192.05	1.00727e+06	33	1	Y8(Phospho): 100
DDTIPPEYR	N-Term(TMT6plex); Y8(Phospho)	1	Calpastatin OS=Homo sapiens OX=9606 GN=CAST PE=1 SV=4	P20810	2	1	707.828	1414.65	1.91	14.0482						2012.43		25150.4	3523.27	1.03884e+06	36	1	Y8(Phospho): 100
DDTIPPEYR	N-Term(TMT6plex); Y8(Phospho)	1	Calpastatin OS=Homo sapiens OX=9606 GN=CAST PE=1 SV=4	P20810	3	1	472.221	1414.65	1.92	24.2037								4597.99		82503	17	1	Y8(Phospho): 100
QEGTPEGLYL	N-Term(TMT6plex); Y9(Phospho)	1	26S proteasome regulatory subunit 4 OS=Homo sapiens OX=9606 GN=PSMC1 PE=1 SV=1	P62191	2	1	708.337	1415.67	0.17	0								24374.1		1.35065e+06	41	1	Y9(Phospho): 100
QEGTPEGLYL	N-Term(TMT6plex); Y9(Phospho)	1	26S proteasome regulatory subunit 4 OS=Homo sapiens OX=9606 GN=PSMC1 PE=1 SV=1	P62191	2	1	708.34	1415.67	4.83	0								22661.9		900266	38	1	Y9(Phospho): 100
DAPPPPPPYR	N-Term(TMT6plex); Y9(Phospho)	1	WAS/WASL-interacting protein family member 2 OS=Homo sapiens OX=9606 GN=WIPF2 PE=1 SV=1	Q8TF74	3	1	472.569	1415.69	-0.72	10.5159								3930.13		43979.5	32	1	Y9(Phospho): 100
DAPPPPPPYR	N-Term(TMT6plex); Y9(Phospho)	1	WAS/WASL-interacting protein family member 2 OS=Homo sapiens OX=9606 GN=WIPF2 PE=1 SV=1	Q8TF74	3	1	472.569	1415.69	-0.72	3.62526								10413.3	1189.91	47718.7	41	1	Y9(Phospho): 100
DAPPPPPPYR	N-Term(TMT6plex); Y9(Phospho)	1	WAS/WASL-interacting protein family member 2 OS=Homo sapiens OX=9606 GN=WIPF2 PE=1 SV=1	Q8TF74	3	1	472.569	1415.69	-0.2	0								1209.18		36191.5	43	1	Y9(Phospho): 100
DAPPPPPPYR	N-Term(TMT6plex); Y9(Phospho)	1	WAS/WASL-interacting protein family member 2 OS=Homo sapiens OX=9606 GN=WIPF2 PE=1 SV=1	Q8TF74	3	1	472.569	1415.69	-0.14	0										37742.4	40	1	Y9(Phospho): 100
DAPPPPPPYR	N-Term(TMT6plex); Y9(Phospho)	1	WAS/WASL-interacting protein family member 2 OS=Homo sapiens OX=9606 GN=WIPF2 PE=1 SV=1	Q8TF74	2	1	708.35	1415.69	0	0	2050.22	1472.83	1139.15					4171.54		184782	51	1	Y9(Phospho): 100
DAPPPPPPYR	N-Term(TMT6plex); Y9(Phospho)	1	WAS/WASL-interacting protein family member 2 OS=Homo sapiens OX=9606 GN=WIPF2 PE=1 SV=1	Q8TF74	3	1	472.569	1415.69	0.19	0								3080.82		48519.3	38	1	Y9(Phospho): 100
DAPPPPPPYR	N-Term(TMT6plex); Y9(Phospho)	1	WAS/WASL-interacting protein family member 2 OS=Homo sapiens OX=9606 GN=WIPF2 PE=1 SV=1	Q8TF74	3	1	472.569	1415.69	0.25	4.32622								11925.3		49893.2	34	1	Y9(Phospho): 100
DAPPPPPPYR	N-Term(TMT6plex); Y9(Phospho)	1	WAS/WASL-interacting protein family member 2 OS=Homo sapiens OX=9606 GN=WIPF2 PE=1 SV=1	Q8TF74	2	1	708.35	1415.69	0.35	27.4246			1961.58					4006.47	1001.78	198146	28	1	Y9(Phospho): 100
DAPPPPPPYR	N-Term(TMT6plex); Y9(Phospho)	1	WAS/WASL-interacting protein family member 2 OS=Homo sapiens OX=9606 GN=WIPF2 PE=1 SV=1	Q8TF74	3	1	472.569	1415.69	0.45	12.9053								3679.41		54754.9	34	1	Y9(Phospho): 100
DAPPPPPPYR	N-Term(TMT6plex); Y9(Phospho)	1	WAS/WASL-interacting protein family member 2 OS=Homo sapiens OX=9606 GN=WIPF2 PE=1 SV=1	Q8TF74	2	1	708.351	1415.69	1.21	0		1220.39				1245.06		6984.84		188271	46	1	Y9(Phospho): 100
DAPPPPPPYR	N-Term(TMT6plex); Y9(Phospho)	1	WAS/WASL-interacting protein family member 2 OS=Homo sapiens OX=9606 GN=WIPF2 PE=1 SV=1	Q8TF74	3	1	472.57	1415.69	1.35	0								3319.25		45118.7	36	1	Y9(Phospho): 100
DAPPPPPPYR	N-Term(TMT6plex); Y9(Phospho)	1	WAS/WASL-interacting protein family member 2 OS=Homo sapiens OX=9606 GN=WIPF2 PE=1 SV=1	Q8TF74	2	1	708.352	1415.7	3.45	0								4339.74	1057.9	181368	40	1	Y9(Phospho): 100
YSDMSSVYR	N-Term(TMT6plex); Y1(Phospho)	1	BMP-2-inducible protein kinase OS=Homo sapiens OX=9606 GN=BMP2K PE=1 SV=2	Q9NSY1	2	1	708.806	1416.61	-1.25	7.2512								37046.8	3573.11	1.7535e+06	36	1	Y1(Phospho): 100
YSDMSSVYR	N-Term(TMT6plex); Y1(Phospho)	1	BMP-2-inducible protein kinase OS=Homo sapiens OX=9606 GN=BMP2K PE=1 SV=2	Q9NSY1	2	1	708.808	1416.61	1.16	0								43971.6	6502.17	1.67903e+06	37	1	Y1(Phospho): 100
RPGTEAASYR	N-Term(TMT6plex); Y9(Phospho)	1	Centrosomal protein of 170 kDa protein B OS=Homo sapiens OX=9606 GN=CEP170B PE=1 SV=4	Q9Y4F5	3	1	472.899	1416.68	-0.38	9.49015								2376.92		113670	62	1	Y9(Phospho): 100
RPGTEAASYR	N-Term(TMT6plex); Y9(Phospho)	1	Centrosomal protein of 170 kDa protein B OS=Homo sapiens OX=9606 GN=CEP170B PE=1 SV=4	Q9Y4F5	3	1	472.9	1416.68	0.39	18.6736								1307.26		73180.5	60	1	Y9(Phospho): 100
EYVQVLK	N-Term(TMT6plex); Y2(Phospho); K7(TMT6plex)	1	Ankyrin repeat domain-containing protein 26 OS=Homo sapiens OX=9606 GN=ANKRD26 PE=1 SV=4	Q9UPS8	2	1	708.897	1416.79	-2.02	21.5004	1839.87					2585.43		32193.5	4112.31	1.37757e+06	24	1	Y2(Phospho): 100
EYVQVLK	N-Term(TMT6plex); Y2(Phospho); K7(TMT6plex)	1	Ankyrin repeat domain-containing protein 26 OS=Homo sapiens OX=9606 GN=ANKRD26 PE=1 SV=4	Q9UPS8	2	1	708.899	1416.79	0.91	0				1766.15		1351.92		35057.2	5485.95	1.38895e+06	18	1	Y2(Phospho): 100
HDDYFQER	N-Term(TMT6plex); Y4(Phospho)	1	Cleavage and polyadenylation specificity factor subunit 7 OS=Homo sapiens OX=9606 GN=CPSF7 PE=1 SV=1	Q8N684	3	1	473.536	1418.59	-1.22	0								1723.3		56329.2	29	1	Y4(Phospho): 100
HDDYFQER	N-Term(TMT6plex); Y4(Phospho)	1	Cleavage and polyadenylation specificity factor subunit 7 OS=Homo sapiens OX=9606 GN=CPSF7 PE=1 SV=1	Q8N684	3	1	473.536	1418.59	0.46	0			1150.44			1277				54529.5	25	1	Y4(Phospho): 100
SYTLVVAK	N-Term(TMT6plex); Y2(Phospho); K8(TMT6plex)	1	Band 4.1-like protein 2 OS=Homo sapiens OX=9606 GN=EPB41L2 PE=1 SV=1	O43491	3	1	473.606	1418.8	-1.21	0								15954.1	1567.63	743098	27	1	Y2(Phospho): 100
SYTLVVAK	N-Term(TMT6plex); Y2(Phospho); K8(TMT6plex)	1	Band 4.1-like protein 2 OS=Homo sapiens OX=9606 GN=EPB41L2 PE=1 SV=1	O43491	3	1	473.606	1418.8	-0.89	0								16412.7	2451.25	716272	26	1	Y2(Phospho): 100
SYTLVVAK	N-Term(TMT6plex); Y2(Phospho); K8(TMT6plex)	1	Band 4.1-like protein 2 OS=Homo sapiens OX=9606 GN=EPB41L2 PE=1 SV=1	O43491	3	1	473.607	1418.81	-0.18	0								18552.1	1585.84	814783	29	1	Y2(Phospho): 100
SYTLVVAK	N-Term(TMT6plex); Y2(Phospho); K8(TMT6plex)	1	Band 4.1-like protein 2 OS=Homo sapiens OX=9606 GN=EPB41L2 PE=1 SV=1	O43491	3	1	473.607	1418.81	0.28	0								15921.3	1502.31	795435	21	1	Y2(Phospho): 100
SYTLVVAK	N-Term(TMT6plex); Y2(Phospho); K8(TMT6plex)	1	Band 4.1-like protein 2 OS=Homo sapiens OX=9606 GN=EPB41L2 PE=1 SV=1	O43491	2	1	709.907	1418.81	0.46	0								145361	26293.5	7.5391e+06	42	1	Y2(Phospho): 100
SYTLVVAK	N-Term(TMT6plex); Y2(Phospho); K8(TMT6plex)	1	Band 4.1-like protein 2 OS=Homo sapiens OX=9606 GN=EPB41L2 PE=1 SV=1	O43491	2	1	709.908	1418.81	1.75	2.08689								154155	22387.1	7255447	40	1	Y2(Phospho): 100
SYTLVVAK	N-Term(TMT6plex); Y2(Phospho); K8(TMT6plex)	1	Band 4.1-like protein 2 OS=Homo sapiens OX=9606 GN=EPB41L2 PE=1 SV=1	O43491	2	1	709.908	1418.81	2.35	26.3312						3506.23		76379.9	8904.16	3.11219e+06	42	1	Y2(Phospho): 100
TDTNVLYER	N-Term(TMT6plex); Y7(Phospho)	1	Adenylate kinase isoenzyme 6 OS=Homo sapiens OX=9606 GN=AK6 PE=1 SV=1	Q9Y3D8	2	1	710.341	1419.68	2.46	31.6021						1802.27		17967	2069.89	613287	24	1	Y7(Phospho): 100
HLYNDPVPR	N-Term(TMT6plex); Y3(Phospho)	1	Cyclin-dependent kinase-like 5 OS=Homo sapiens OX=9606 GN=CDKL5 PE=1 SV=2	O76039	3	1	473.904	1419.7	-1.35	0								1355.22		63584.9	46	1	Y3(Phospho): 100
HLYNDPVPR	N-Term(TMT6plex); Y3(Phospho)	1	Cyclin-dependent kinase-like 5 OS=Homo sapiens OX=9606 GN=CDKL5 PE=1 SV=2	O76039	3	1	473.904	1419.7	-1.16	0								2073.69		44899	50	1	Y3(Phospho): 100
HLYNDPVPR	N-Term(TMT6plex); Y3(Phospho)	1	Cyclin-dependent kinase-like 5 OS=Homo sapiens OX=9606 GN=CDKL5 PE=1 SV=2	O76039	3	1	473.904	1419.7	-0.71	0								2977.98		89987.1	45	1	Y3(Phospho): 100
ELSHPPLYR	N-Term(TMT6plex); Y8(Phospho)	1	Son of sevenless homolog 2 OS=Homo sapiens OX=9606 GN=SOS2 PE=1 SV=2	Q07890	3	1	474.244	1420.72	-0.93	9.5749								3200.23		117694	22	1	Y8(Phospho): 100
ELSHPPLYR	N-Term(TMT6plex); Y8(Phospho)	1	Son of sevenless homolog 2 OS=Homo sapiens OX=9606 GN=SOS2 PE=1 SV=2	Q07890	3	1	474.244	1420.72	-0.09	0					1685.76			5321.46		116097	25	1	Y8(Phospho): 100
DSGYDSLSNR	N-Term(TMT6plex); Y4(Phospho)	1	Ras and Rab interactor 2 OS=Homo sapiens OX=9606 GN=RIN2 PE=1 SV=1	Q8WYP3	2	1	711.808	1422.61	-0.56	0								13005.7	1318.1	409104	42	1	Y4(Phospho): 100
DSGYDSLSNR	N-Term(TMT6plex); Y4(Phospho)	1	Ras and Rab interactor 2 OS=Homo sapiens OX=9606 GN=RIN2 PE=1 SV=1	Q8WYP3	2	1	711.808	1422.61	-0.47	0								8025.9	1713.65	315653	44	1	Y4(Phospho): 100
LNTQSTYSEA	N-Term(TMT6plex); Y7(Phospho)	1	Neuropilin-1 OS=Homo sapiens OX=9606 GN=NRP1 PE=1 SV=3	O14786	2	1	711.821	1422.63	-0.13	0								24658		784222	46	1	Y7(Phospho): 100
LNTQSTYSEA	N-Term(TMT6plex); Y7(Phospho)	1	Neuropilin-1 OS=Homo sapiens OX=9606 GN=NRP1 PE=1 SV=3	O14786	2	1	711.821	1422.64	0.21	10.2191								17087.2	2217.26	471607	45	1	Y7(Phospho): 100
LNTQSTYSEA	N-Term(TMT6plex); Y7(Phospho)	1	Neuropilin-1 OS=Homo sapiens OX=9606 GN=NRP1 PE=1 SV=3	O14786	2	1	711.821	1422.64	0.3	8.37291								18236.9		548781	45	1	Y7(Phospho): 100
LNTQSTYSEA	N-Term(TMT6plex); Y7(Phospho)	1	Neuropilin-1 OS=Homo sapiens OX=9606 GN=NRP1 PE=1 SV=3	O14786	2	1	711.822	1422.64	0.81	1.50033								20919.4		803609	46	1	Y7(Phospho): 100
CDLYGEK	N-Term(TMT6plex); C1(Carbamidomethyl); Y4(Phospho); K7(TMT6plex)	1	FYVE, RhoGEF and PH domain-containing protein 6 OS=Homo sapiens OX=9606 GN=FGD6 PE=1 SV=2	Q6ZV73	2	1	711.84	1422.67	-0.37	28.8366	1849.63			2382.88	1692.66	4978.71	1908.67	32794.6	7160.24	1.48251e+06	18	1	Y4(Phospho): 100
CDLYGEK	N-Term(TMT6plex); C1(Carbamidomethyl); Y4(Phospho); K7(TMT6plex)	1	FYVE, RhoGEF and PH domain-containing protein 6 OS=Homo sapiens OX=9606 GN=FGD6 PE=1 SV=2	Q6ZV73	2	1	711.841	1422.67	-0.2	24.9103			1379.69	3485.43	3038.23	3503.2	2668.73	32479.4	6667.52	1.53993e+06	18	1	Y4(Phospho): 100
AVEYDTLFR	N-Term(TMT6plex); Y4(Phospho)	1	AP-1 complex subunit gamma-like 2 OS=Homo sapiens OX=9606 GN=AP1G2 PE=1 SV=1	O75843	2	1	711.847	1422.69	-0.48	11.1532								50999.9	6299.96	2.41775e+06	39	1	Y4(Phospho): 100
AVEYDTLFR	N-Term(TMT6plex); Y4(Phospho)	1	AP-1 complex subunit gamma-like 2 OS=Homo sapiens OX=9606 GN=AP1G2 PE=1 SV=1	O75843	2	1	711.849	1422.69	2.1	12.0308						5075.94		68770.6	7593.81	2.97637e+06	45	1	Y4(Phospho): 100
AVEYDTLFR	N-Term(TMT6plex); Y4(Phospho)	1	AP-1 complex subunit gamma-like 2 OS=Homo sapiens OX=9606 GN=AP1G2 PE=1 SV=1	O75843	2	1	711.849	1422.69	2.78	0						2118.97		39688.1	4459.03	1.74454e+06	36	1	Y4(Phospho): 100
EYGSTSSIDR	N-Term(TMT6plex); Y2(Phospho)	1	Signal-induced proliferation-associated 1-like protein 2 OS=Homo sapiens OX=9606 GN=SIPA1L2 PE=1 SV=2	Q9P2F8	2	1	712.32	1423.63	1.15	0								5967.61		186111	38	1	Y2(Phospho): 100
EYGSTSSIDR	N-Term(TMT6plex); Y2(Phospho)	1	Signal-induced proliferation-associated 1-like protein 2 OS=Homo sapiens OX=9606 GN=SIPA1L2 PE=1 SV=2	Q9P2F8	2	1	712.321	1423.63	2.95	0								4866.31		195014	38	1	Y2(Phospho): 100
IYHTLNK	N-Term(TMT6plex); Y2(Phospho); K7(TMT6plex)	1	DCN1-like protein 4 OS=Homo sapiens OX=9606 GN=DCUN1D4 PE=1 SV=2	Q92564	3	1	476.267	1426.79	0.46	0								18435.9	2879.01	408756	19	1	Y2(Phospho): 100
IYHTLNK	N-Term(TMT6plex); Y2(Phospho); K7(TMT6plex)	1	DCN1-like protein 4 OS=Homo sapiens OX=9606 GN=DCUN1D4 PE=1 SV=2	Q92564	3	1	476.268	1426.79	1.68	8.93265								18487	3040.6	458089	22	1	Y2(Phospho): 100
SLYSDHELR	N-Term(TMT6plex); Y3(Phospho)	1	39S ribosomal protein L46, mitochondrial OS=Homo sapiens OX=9606 GN=MRPL46 PE=1 SV=1	Q9H2W6	3	1	476.895	1428.67	-0.98	18.0438								2619.63	1153.26	86714.3	31	1	Y3(Phospho): 100
QYFEQYSR	N-Term(TMT6plex); Y6(Phospho)	1	Tight junction protein ZO-1 OS=Homo sapiens OX=9606 GN=TJP1 PE=1 SV=3	Q07157	2	1	715.321	1429.63	-0.77	5.67896								45472.8	9816.82	2.63123e+06	28	1	Y6(Phospho): 100
QYFEQYSR	N-Term(TMT6plex); Y6(Phospho)	1	Tight junction protein ZO-1 OS=Homo sapiens OX=9606 GN=TJP1 PE=1 SV=3	Q07157	3	1	477.217	1429.64	0.54	0								2989		84560.5	21	1	Y6(Phospho): 100
QYFEQYSR	N-Term(TMT6plex); Y6(Phospho)	1	Tight junction protein ZO-1 OS=Homo sapiens OX=9606 GN=TJP1 PE=1 SV=3	Q07157	3	1	477.217	1429.64	0.86	0								2822.55		83490.8	23	1	Y6(Phospho): 100
EGDPAIYAER	N-Term(TMT6plex); Y7(Phospho)	1	Testin OS=Homo sapiens OX=9606 GN=TES PE=1 SV=1	Q9UGI8	2	1	715.334	1429.66	3.32	30.9765		2479.81	2895.36		2726.28	1800.12	1680.73	20075.8	3893.7	632836	22	1	Y7(Phospho): 100
EPLIYESDR	N-Term(TMT6plex); Y5(Phospho)	1	Formin-like protein 1 OS=Homo sapiens OX=9606 GN=FMNL1 PE=1 SV=3	O95466	2	1	715.841	1430.68	-1.05	0	1763.79				1656.22			39700	7330.22	1.022e+06	22	1	Y5(Phospho): 100
QYAHIYATR	N-Term(TMT6plex); Y2(Phospho)	1	DNA polymerase delta subunit 2 OS=Homo sapiens OX=9606 GN=POLD2 PE=1 SV=1	P49005	3	1	477.904	1431.7	-0.25	0								1987.6		59965.6	53	1	Y2(Phospho): 100
QYAHIYATR	N-Term(TMT6plex); Y2(Phospho)	1	DNA polymerase delta subunit 2 OS=Homo sapiens OX=9606 GN=POLD2 PE=1 SV=1	P49005	3	1	477.905	1431.7	1.28	0								1297.24		44123.2	42	1	Y2(Phospho): 100
SLLYRDAER	N-Term(TMT6plex); Y4(Phospho)	1	Ras-related protein Rab-33A OS=Homo sapiens OX=9606 GN=RAB33A PE=1 SV=2	Q14088	3	1	477.911	1431.72	-0.88	20.5293								5453.28		193206	22	1	Y4(Phospho): 100
SLLYRDAER	N-Term(TMT6plex); Y4(Phospho)	1	Ras-related protein Rab-33A OS=Homo sapiens OX=9606 GN=RAB33A PE=1 SV=2	Q14088	3	1	477.911	1431.72	-0.81	10.8307								5357.18	1378.68	241916	21	1	Y4(Phospho): 100
LAELSDYRR	N-Term(TMT6plex); Y7(Phospho)	1	RNA-binding protein 14 OS=Homo sapiens OX=9606 GN=RBM14 PE=1 SV=2	Q96PK6	3	1	477.911	1431.72	-0.62	12.8408				1269.13				11601.3	2027.64	310067	29	1	Y7(Phospho): 100
LAELSDYRR	N-Term(TMT6plex); Y7(Phospho)	1	RNA-binding protein 14 OS=Homo sapiens OX=9606 GN=RBM14 PE=1 SV=2	Q96PK6	3	1	477.911	1431.72	-0.37	20.9215							1034.66	8399.83		259113	21	1	Y7(Phospho): 100
AYDHLFK	N-Term(TMT6plex); Y2(Phospho); K7(TMT6plex)	1	Ras-related protein Rab-13 OS=Homo sapiens OX=9606 GN=RAB13 PE=1 SV=1	P51153	3	1	477.92	1431.74	0.75	0							1556.42	20706.4	3643.7	1.02208e+06	19	1	Y2(Phospho): 100
AYDHLFK	N-Term(TMT6plex); Y2(Phospho); K7(TMT6plex)	1	Ras-related protein Rab-13 OS=Homo sapiens OX=9606 GN=RAB13 PE=1 SV=1	P51153	3	1	477.92	1431.75	1.96	0				1352.07		1322.64	1394.28	28313.1	6387.04	1.34549e+06	18	1	Y2(Phospho): 100
YSDMSSVYR	N-Term(TMT6plex); Y1(Phospho); M4(Oxidation)	1	BMP-2-inducible protein kinase OS=Homo sapiens OX=9606 GN=BMP2K PE=1 SV=2	Q9NSY1	2	1	716.804	1432.6	-0.58	0								4824.97		143769	32	1	Y1(Phospho): 100; M4(Oxidation): 100
YSDMSSVYR	N-Term(TMT6plex); Y1(Phospho); M4(Oxidation)	1	BMP-2-inducible protein kinase OS=Homo sapiens OX=9606 GN=BMP2K PE=1 SV=2	Q9NSY1	2	1	716.804	1432.6	-0.58	0								4391.34		155410	34	1	Y1(Phospho): 100; M4(Oxidation): 100
YSDMSSVYR	N-Term(TMT6plex); Y1(Phospho); M4(Oxidation)	1	BMP-2-inducible protein kinase OS=Homo sapiens OX=9606 GN=BMP2K PE=1 SV=2	Q9NSY1	2	1	716.804	1432.6	-0.5	0								4690.02		157519	30	1	Y1(Phospho): 100; M4(Oxidation): 100
YSDMSSVYR	N-Term(TMT6plex); Y1(Phospho); M4(Oxidation)	1	BMP-2-inducible protein kinase OS=Homo sapiens OX=9606 GN=BMP2K PE=1 SV=2	Q9NSY1	2	1	716.804	1432.6	-0.24	0								3530.13		148496	26	1	Y1(Phospho): 100; M4(Oxidation): 100
VDYEQIK	N-Term(TMT6plex); Y3(Phospho); K7(TMT6plex)	1	MAP kinase-activated protein kinase 2 OS=Homo sapiens OX=9606 GN=MAPKAPK2 PE=1 SV=1	P49137	3	1	478.254	1432.75	-0.97	10.6584								4937.33		286333	24	1	Y3(Phospho): 100
YIDNLEK	N-Term(TMT6plex); Y1(Phospho); K7(TMT6plex)	1	Integrin alpha-6 OS=Homo sapiens OX=9606 GN=ITGA6 PE=1 SV=5	P23229	3	1	478.254	1432.75	-0.52	8.28825								11069.7	2245.91	448833	19	1	Y1(Phospho): 100
VDYEQIK	N-Term(TMT6plex); Y3(Phospho); K7(TMT6plex)	1	MAP kinase-activated protein kinase 2 OS=Homo sapiens OX=9606 GN=MAPKAPK2 PE=1 SV=1	P49137	2	1	716.878	1432.75	-0.23	0								199165	36079.8	10155570	34	1	Y3(Phospho): 100
VDYEQIK	N-Term(TMT6plex); Y3(Phospho); K7(TMT6plex)	1	MAP kinase-activated protein kinase 2 OS=Homo sapiens OX=9606 GN=MAPKAPK2 PE=1 SV=1	P49137	3	1	478.254	1432.75	-0.2	0								32284	3850.76	979469	25	1	Y3(Phospho): 100
YGPLPGPAVPR	N-Term(TMT6plex); Y1(Phospho)	1	Protein transport protein Sec16A OS=Homo sapiens OX=9606 GN=SEC16A PE=1 SV=4	O15027	3	1	478.254	1432.75	-4.4	0								3710.66		159123	18	1	Y1(Phospho): 100
YIDNLEK	N-Term(TMT6plex); Y1(Phospho); K7(TMT6plex)	1	Integrin alpha-6 OS=Homo sapiens OX=9606 GN=ITGA6 PE=1 SV=5	P23229	3	1	478.254	1432.75	-0.01	7.04969								24571.8	3601.53	724836	26	1	Y1(Phospho): 100
YIDNLEK	N-Term(TMT6plex); Y1(Phospho); K7(TMT6plex)	1	Integrin alpha-6 OS=Homo sapiens OX=9606 GN=ITGA6 PE=1 SV=5	P23229	3	1	478.255	1432.75	0.05	13.7018								24485.9	4728.2	783258	26	1	Y1(Phospho): 100
VDYEQIK	N-Term(TMT6plex); Y3(Phospho); K7(TMT6plex)	1	MAP kinase-activated protein kinase 2 OS=Homo sapiens OX=9606 GN=MAPKAPK2 PE=1 SV=1	P49137	3	1	478.255	1432.75	0.18	0								15260.7	1369.63	567146	23	1	Y3(Phospho): 100
YIDNLEK	N-Term(TMT6plex); Y1(Phospho); K7(TMT6plex)	1	Integrin alpha-6 OS=Homo sapiens OX=9606 GN=ITGA6 PE=1 SV=5	P23229	3	1	478.255	1432.75	0.31	0								9335.78	1545.99	431695	27	1	Y1(Phospho): 100
YGPLPGPAVPR	N-Term(TMT6plex); Y1(Phospho)	1	Protein transport protein Sec16A OS=Homo sapiens OX=9606 GN=SEC16A PE=1 SV=4	O15027	3	1	478.255	1432.75	-3.06	0								4919.68		158594	23	1	Y1(Phospho): 100
VDYEQIK	N-Term(TMT6plex); Y3(Phospho); K7(TMT6plex)	1	MAP kinase-activated protein kinase 2 OS=Homo sapiens OX=9606 GN=MAPKAPK2 PE=1 SV=1	P49137	2	1	716.879	1432.75	1.38	0								192740	32136.8	10983955	32	1	Y3(Phospho): 100
EVEYWDQR	N-Term(TMT6plex); Y4(Phospho)	2	EEF1A lysine methyltransferase 4 OS=Homo sapiens OX=9606 GN=EEF1AKMT4 PE=1 SV=1	P0DPD7; P0DPD8	3	1	478.548	1433.63	-0.68	0								5079.5		190926	35	1	Y4(Phospho): 100
EVEYWDQR	N-Term(TMT6plex); Y4(Phospho)	2	EEF1A lysine methyltransferase 4 OS=Homo sapiens OX=9606 GN=EEF1AKMT4 PE=1 SV=1	P0DPD7; P0DPD8	3	1	478.548	1433.63	-0.11	0								5769.98	1385.71	194285	21	1	Y4(Phospho): 100
QQSTNDYIR	N-Term(TMT6plex); Y7(Phospho)	1	CKLF-like MARVEL transmembrane domain-containing protein 4 OS=Homo sapiens OX=9606 GN=CMTM4 PE=1 SV=1	Q8IZR5	2	1	717.334	1433.66	-0.47	4.91604								10354.6	1506.69	487582	37	1	Y7(Phospho): 100
QQSTNDYIR	N-Term(TMT6plex); Y7(Phospho)	1	CKLF-like MARVEL transmembrane domain-containing protein 4 OS=Homo sapiens OX=9606 GN=CMTM4 PE=1 SV=1	Q8IZR5	2	1	717.334	1433.66	-0.47	7.60846								10496	1578.43	460265	37	1	Y7(Phospho): 100
QQSTNDYIR	N-Term(TMT6plex); Y7(Phospho)	1	CKLF-like MARVEL transmembrane domain-containing protein 4 OS=Homo sapiens OX=9606 GN=CMTM4 PE=1 SV=1	Q8IZR5	2	1	717.335	1433.66	-0.3	0								12471.4	1566.98	657667	39	1	Y7(Phospho): 100
QQSTNDYIR	N-Term(TMT6plex); Y7(Phospho)	1	CKLF-like MARVEL transmembrane domain-containing protein 4 OS=Homo sapiens OX=9606 GN=CMTM4 PE=1 SV=1	Q8IZR5	2	1	717.335	1433.66	-0.13	0								10664.2		508030	41	1	Y7(Phospho): 100
GSIPTYMK	N-Term(TMT6plex); Y6(Phospho); K8(TMT6plex)	1	Serine/threonine-protein kinase 38-like OS=Homo sapiens OX=9606 GN=STK38L PE=1 SV=3	Q9Y2H1	2	1	717.877	1434.75	-0.55	0								22272.2	2482.25	805616	25	1	Y6(Phospho): 100
TPGDFYDRR	N-Term(TMT6plex); Y6(Phospho)	1	Girdin OS=Homo sapiens OX=9606 GN=CCDC88A PE=1 SV=2	Q3V6T2	3	1	479.223	1435.66	-0.87	0								38350.3		1.69522e+06	37	1	Y6(Phospho): 100
TPGDFYDRR	N-Term(TMT6plex); Y6(Phospho)	1	Girdin OS=Homo sapiens OX=9606 GN=CCDC88A PE=1 SV=2	Q3V6T2	3	1	479.224	1435.66	0.09	1.0016								40971.2	4049.25	1.63941e+06	36	1	Y6(Phospho): 100
TPGDFYDRR	N-Term(TMT6plex); Y6(Phospho)	1	Girdin OS=Homo sapiens OX=9606 GN=CCDC88A PE=1 SV=2	Q3V6T2	2	1	718.332	1435.66	0.54	0								13142.3	1332.13	304926	22	1	Y6(Phospho): 100
TPGDFYDRR	N-Term(TMT6plex); Y6(Phospho)	1	Girdin OS=Homo sapiens OX=9606 GN=CCDC88A PE=1 SV=2	Q3V6T2	3	1	479.224	1435.66	0.66	16.3362								8745.92	1333.7	210972	25	1	Y6(Phospho): 100
TPGDFYDRR	N-Term(TMT6plex); Y6(Phospho)	1	Girdin OS=Homo sapiens OX=9606 GN=CCDC88A PE=1 SV=2	Q3V6T2	3	1	479.224	1435.66	0.85	13.8585								9325.36		246974	33	1	Y6(Phospho): 100
NSSWYSSGSR	N-Term(TMT6plex); Y5(Phospho)	1	Spermatogenesis-associated serine-rich protein 2 OS=Homo sapiens OX=9606 GN=SPATS2 PE=1 SV=1	Q86XZ4	2	1	720.31	1439.61	-1.52	0								7535.11		311997	34	1	Y5(Phospho): 100
NSSWYSSGSR	N-Term(TMT6plex); Y5(Phospho)	1	Spermatogenesis-associated serine-rich protein 2 OS=Homo sapiens OX=9606 GN=SPATS2 PE=1 SV=1	Q86XZ4	2	1	720.311	1439.62	-0.16	0								7178.59		294225	36	1	Y5(Phospho): 100
NLLYEDAHR	N-Term(TMT6plex); Y4(Phospho)	1	Rho guanine nucleotide exchange factor 10-like protein OS=Homo sapiens OX=9606 GN=ARHGEF10L PE=1 SV=4	Q9HCE6	3	1	480.567	1439.69	-0.77	0								3458.75		194484	55	1	Y4(Phospho): 100
NLLYEDAHR	N-Term(TMT6plex); Y4(Phospho)	1	Rho guanine nucleotide exchange factor 10-like protein OS=Homo sapiens OX=9606 GN=ARHGEF10L PE=1 SV=4	Q9HCE6	3	1	480.567	1439.69	-0.71	0								57126.5		1.17542e+06	42	1	Y4(Phospho): 100
NLLYEDAHR	N-Term(TMT6plex); Y4(Phospho)	1	Rho guanine nucleotide exchange factor 10-like protein OS=Homo sapiens OX=9606 GN=ARHGEF10L PE=1 SV=4	Q9HCE6	3	1	480.567	1439.69	-0.71	0								5122.12		158702	50	1	Y4(Phospho): 100
NLLYEDAHR	N-Term(TMT6plex); Y4(Phospho)	1	Rho guanine nucleotide exchange factor 10-like protein OS=Homo sapiens OX=9606 GN=ARHGEF10L PE=1 SV=4	Q9HCE6	3	1	480.567	1439.69	-0.58	0										1.12538e+06	44	1	Y4(Phospho): 100
NEADDYHLR	N-Term(TMT6plex); Y6(Phospho)	1	Intraflagellar transport-associated protein OS=Homo sapiens OX=9606 GN=IFTAP PE=1 SV=1	Q86VG3	3	1	481.217	1441.64	2.95	19.7601						1143.26		2683.18		80953.7	23	1	Y6(Phospho): 100
NEADDYHLR	N-Term(TMT6plex); Y6(Phospho)	1	Intraflagellar transport-associated protein OS=Homo sapiens OX=9606 GN=IFTAP PE=1 SV=1	Q86VG3	3	1	481.217	1441.64	4.15	19.1734								2349.24		82900.5	30	1	Y6(Phospho): 100
GYSFTTTAER	N-Term(TMT6plex); Y2(Phospho)	2	Actin, cytoplasmic 1 OS=Homo sapiens OX=9606 GN=ACTB PE=1 SV=1	P60709; P63261	2	1	721.332	1441.66	0.07	0	10499.3	10896	11257.5	7119.15	8462.15	7932.63	9848.33	26881.7	11333.1	1.04155e+06	48	1	Y2(Phospho): 100
GYSFTTTAER	N-Term(TMT6plex); Y2(Phospho)	2	Actin, cytoplasmic 1 OS=Homo sapiens OX=9606 GN=ACTB PE=1 SV=1	P60709; P63261	2	1	721.332	1441.66	0.33	0	10844.8	9640.09	11059.7	4129.53	8960.38	7208.81	8491.49	34001	13813.4	1.06005e+06	40	1	Y2(Phospho): 100
YAAPELEIAR	N-Term(TMT6plex); Y1(Phospho)	1	Serine incorporator 5 OS=Homo sapiens OX=9606 GN=SERINC5 PE=2 SV=1	Q86VE9	2	1	721.369	1441.73	0.99	0	3369.46	6155.45	4225.96	6131.36		4513.99	5591.57	55968.1	11905.7	2.1535e+06	43	1	Y1(Phospho): 100
YAAPELEIAR	N-Term(TMT6plex); Y1(Phospho)	1	Serine incorporator 5 OS=Homo sapiens OX=9606 GN=SERINC5 PE=2 SV=1	Q86VE9	2	1	721.37	1441.73	2.69	0	8606.6		6718.33	6586.22	3859.72		3338.14	52000.4	11149	2129337	43	1	Y1(Phospho): 100
YAAPELEIAR	N-Term(TMT6plex); Y1(Phospho)	1	Serine incorporator 5 OS=Homo sapiens OX=9606 GN=SERINC5 PE=2 SV=1	Q86VE9	2	1	721.37	1441.73	2.94	16.6198								17308	3872.14	530264	39	1	Y1(Phospho): 100
LPPEYASTVR	N-Term(TMT6plex); Y5(Phospho)	1	Transcription initiation factor TFIID subunit 7 OS=Homo sapiens OX=9606 GN=TAF7 PE=1 SV=1	Q15545	2	1	721.371	1441.73	3.7	0	4880.07	4942.02	3864.3	2564.47	5275.55	5479.73	4027.2	16614.5	4934.86	475717	29	1	Y5(Phospho): 100
LPPEYASTVR	N-Term(TMT6plex); Y5(Phospho)	1	Transcription initiation factor TFIID subunit 7 OS=Homo sapiens OX=9606 GN=TAF7 PE=1 SV=1	Q15545	2	1	721.372	1441.74	5.31	0	1228.01	3117.56	2683.43	1841.97	1940.54	3962.74	2468.25	15391.5	3693.28	497712	19	1	Y5(Phospho): 100
EVVPYEENR	N-Term(TMT6plex); Y5(Phospho)	1	Tyrosine-protein phosphatase non-receptor type 14 OS=Homo sapiens OX=9606 GN=PTPN14 PE=1 SV=2	Q15678	2	1	722.339	1443.67	-0.11	0								12318.7	3302.03	419515	35	1	Y5(Phospho): 100
EVVPYEENR	N-Term(TMT6plex); Y5(Phospho)	1	Tyrosine-protein phosphatase non-receptor type 14 OS=Homo sapiens OX=9606 GN=PTPN14 PE=1 SV=2	Q15678	2	1	722.34	1443.67	0.06	0								12451.2	2410.92	416044	36	1	Y5(Phospho): 100
GGYLQGNVNGR	N-Term(TMT6plex); Y3(Phospho)	1	Cystine/glutamate transporter OS=Homo sapiens OX=9606 GN=SLC7A11 PE=1 SV=1	Q9UPY5	3	1	481.901	1443.69	-3.11	0								1378.9		57175.4	50	1	Y3(Phospho): 100
GGYLQGNVNGR	N-Term(TMT6plex); Y3(Phospho)	1	Cystine/glutamate transporter OS=Homo sapiens OX=9606 GN=SLC7A11 PE=1 SV=1	Q9UPY5	3	1	481.902	1443.69	-1.46	0								2331.43		74141.4	47	1	Y3(Phospho): 100
GGYLQGNVNGR	N-Term(TMT6plex); Y3(Phospho)	1	Cystine/glutamate transporter OS=Homo sapiens OX=9606 GN=SLC7A11 PE=1 SV=1	Q9UPY5	3	1	481.902	1443.69	-1.33	0								3104.29		90389.3	52	1	Y3(Phospho): 100
GGYLQGNVNGR	N-Term(TMT6plex); Y3(Phospho)	1	Cystine/glutamate transporter OS=Homo sapiens OX=9606 GN=SLC7A11 PE=1 SV=1	Q9UPY5	2	1	722.35	1443.69	-0.71	0								8901.47		342280	55	1	Y3(Phospho): 100
GGYLQGNVNGR	N-Term(TMT6plex); Y3(Phospho)	1	Cystine/glutamate transporter OS=Homo sapiens OX=9606 GN=SLC7A11 PE=1 SV=1	Q9UPY5	2	1	722.35	1443.69	-0.46	0								141033	13867.7	5237158	58	1	Y3(Phospho): 100
GGYLQGNVNGR	N-Term(TMT6plex); Y3(Phospho)	1	Cystine/glutamate transporter OS=Homo sapiens OX=9606 GN=SLC7A11 PE=1 SV=1	Q9UPY5	3	1	481.903	1443.69	-0.38	0								16391.5		550281	49	1	Y3(Phospho): 100
GGYLQGNVNGR	N-Term(TMT6plex); Y3(Phospho)	1	Cystine/glutamate transporter OS=Homo sapiens OX=9606 GN=SLC7A11 PE=1 SV=1	Q9UPY5	3	1	481.903	1443.69	-0.38	3.13425								2733.54		111715	52	1	Y3(Phospho): 100
GGYLQGNVNGR	N-Term(TMT6plex); Y3(Phospho)	1	Cystine/glutamate transporter OS=Homo sapiens OX=9606 GN=SLC7A11 PE=1 SV=1	Q9UPY5	2	1	722.351	1443.69	-0.12	0								130529	12481.3	5671318	52	1	Y3(Phospho): 100
GGYLQGNVNGR	N-Term(TMT6plex); Y3(Phospho)	1	Cystine/glutamate transporter OS=Homo sapiens OX=9606 GN=SLC7A11 PE=1 SV=1	Q9UPY5	2	1	722.351	1443.69	-0.12	0								22522	3427.74	1.01387e+06	47	1	Y3(Phospho): 100
GGYLQGNVNGR	N-Term(TMT6plex); Y3(Phospho)	1	Cystine/glutamate transporter OS=Homo sapiens OX=9606 GN=SLC7A11 PE=1 SV=1	Q9UPY5	2	1	722.351	1443.69	0.05	0						1712.73		26403.8	5184.04	1.26877e+06	54	1	Y3(Phospho): 100
GGYLQGNVNGR	N-Term(TMT6plex); Y3(Phospho)	1	Cystine/glutamate transporter OS=Homo sapiens OX=9606 GN=SLC7A11 PE=1 SV=1	Q9UPY5	3	1	481.903	1443.69	0.06	0								10574.5		533428	47	1	Y3(Phospho): 100
GGYLQGNVNGR	N-Term(TMT6plex); Y3(Phospho)	1	Cystine/glutamate transporter OS=Homo sapiens OX=9606 GN=SLC7A11 PE=1 SV=1	Q9UPY5	2	1	722.351	1443.7	0.9	0								6821.79	2021.75	279699	56	1	Y3(Phospho): 100
HGYENPTYR	N-Term(TMT6plex); Y8(Phospho)	1	Amyloid-like protein 1 OS=Homo sapiens OX=9606 GN=APLP1 PE=1 SV=3	P51693	3	1	482.551	1445.64	-0.91	20.5373								1780.52		140883	23	1	Y8(Phospho): 100
HGYENPTYR	N-Term(TMT6plex); Y8(Phospho)	1	Amyloid-like protein 1 OS=Homo sapiens OX=9606 GN=APLP1 PE=1 SV=3	P51693	3	1	482.552	1445.64	-0.85	13.2224	2483.65		3328.42	3131.76	3244.52	4025.32	1925.29	8025.78	1667.26	230910	33	1	Y8(Phospho): 100
HGYENPTYR	N-Term(TMT6plex); Y8(Phospho)	1	Amyloid-like protein 1 OS=Homo sapiens OX=9606 GN=APLP1 PE=1 SV=3	P51693	3	1	482.552	1445.64	-0.78	9.44828	2273.87	1271.26		2272.69	3190.16	3382.13	2957.07	8134.2	3118.25	244699	35	1	Y8(Phospho): 100
HGYENPTYR	N-Term(TMT6plex); Y3(Phospho)	1	Amyloid-like protein 1 OS=Homo sapiens OX=9606 GN=APLP1 PE=1 SV=3	P51693	3	1	482.552	1445.64	0.17	0								3186.16		53086.6	26	1	Y3(Phospho): 100
DATDPVYK	N-Term(TMT6plex); Y7(Phospho); K8(TMT6plex)	1	Rap guanine nucleotide exchange factor 6 OS=Homo sapiens OX=9606 GN=RAPGEF6 PE=1 SV=2	Q8TEU7	2	1	723.868	1446.73	0.52	0								65726.6	14123.5	3.05971e+06	40	1	Y7(Phospho): 100
DATDPVYK	N-Term(TMT6plex); Y7(Phospho); K8(TMT6plex)	1	Rap guanine nucleotide exchange factor 6 OS=Homo sapiens OX=9606 GN=RAPGEF6 PE=1 SV=2	Q8TEU7	2	1	723.868	1446.73	1.02	0								71200.4	11218	3.16419e+06	34	1	Y7(Phospho): 100
AYEIEKR	N-Term(TMT6plex); Y2(Phospho); K6(TMT6plex)	1		Q9UPP1	3	1	482.93	1446.78	0.75	13.2232								5501.04	1063.18	197200	17	1	Y2(Phospho): 100
ESYQMGHMR	N-Term(TMT6plex); Y3(Phospho)	1	Disintegrin and metalloproteinase domain-containing protein 10 OS=Homo sapiens OX=9606 GN=ADAM10 PE=1 SV=1	O14672	3	1	483.206	1447.6	-1.14	23.0501						1120.06		5007.12		202178	40	1	Y3(Phospho): 100
ESYQMGHMR	N-Term(TMT6plex); Y3(Phospho)	1	Disintegrin and metalloproteinase domain-containing protein 10 OS=Homo sapiens OX=9606 GN=ADAM10 PE=1 SV=1	O14672	2	1	724.306	1447.61	-0.39	17.5086						1281.36		10129.6		480575	28	1	Y3(Phospho): 100
ESYQMGHMR	N-Term(TMT6plex); Y3(Phospho)	1	Disintegrin and metalloproteinase domain-containing protein 10 OS=Homo sapiens OX=9606 GN=ADAM10 PE=1 SV=1	O14672	3	1	483.207	1447.61	-0.38	7.78291								5851.56		272062	41	1	Y3(Phospho): 100
ESYQMGHMR	N-Term(TMT6plex); Y3(Phospho)	1	Disintegrin and metalloproteinase domain-containing protein 10 OS=Homo sapiens OX=9606 GN=ADAM10 PE=1 SV=1	O14672	3	1	483.207	1447.61	-0.19	7.44056								8578.29		404370	45	1	Y3(Phospho): 100
ESYQMGHMR	N-Term(TMT6plex); Y3(Phospho)	1	Disintegrin and metalloproteinase domain-containing protein 10 OS=Homo sapiens OX=9606 GN=ADAM10 PE=1 SV=1	O14672	2	1	724.308	1447.61	1.55	13.375								9715.48		474188	26	1	Y3(Phospho): 100
SESVVYADIR	N-Term(TMT6plex); Y6(Phospho)	1	Myelin protein zero-like protein 1 OS=Homo sapiens OX=9606 GN=MPZL1 PE=1 SV=1	O95297	3	1	483.239	1447.7	-1.21	0								5846.23	1385.43	249619	33	1	Y6(Phospho): 100
SESVVYADIR	N-Term(TMT6plex); Y6(Phospho)	1	Myelin protein zero-like protein 1 OS=Homo sapiens OX=9606 GN=MPZL1 PE=1 SV=1	O95297	3	1	483.239	1447.7	-0.96	0								1953.53		101059	37	1	Y6(Phospho): 100
SESVVYADIR	N-Term(TMT6plex); Y6(Phospho)	1	Myelin protein zero-like protein 1 OS=Homo sapiens OX=9606 GN=MPZL1 PE=1 SV=1	O95297	2	1	724.355	1447.7	-0.82	0								635174	244022	32598490	56	1	Y6(Phospho): 100
SESVVYADIR	N-Term(TMT6plex); Y6(Phospho)	1	Myelin protein zero-like protein 1 OS=Homo sapiens OX=9606 GN=MPZL1 PE=1 SV=1	O95297	3	1	483.239	1447.7	-0.64	0								16316.5		441381	46	1	Y6(Phospho): 100
SESVVYADIR	N-Term(TMT6plex); Y6(Phospho)	1	Myelin protein zero-like protein 1 OS=Homo sapiens OX=9606 GN=MPZL1 PE=1 SV=1	O95297	3	1	483.239	1447.7	-0.39	15.3621								3710.14		117311	41	1	Y6(Phospho): 100
SESVVYADIR	N-Term(TMT6plex); Y6(Phospho)	1	Myelin protein zero-like protein 1 OS=Homo sapiens OX=9606 GN=MPZL1 PE=1 SV=1	O95297	2	1	724.355	1447.7	-0.15	0								818428		3.48198e+07	56	1	Y6(Phospho): 100
SESVVYADIR	N-Term(TMT6plex); Y6(Phospho)	1	Myelin protein zero-like protein 1 OS=Homo sapiens OX=9606 GN=MPZL1 PE=1 SV=1	O95297	2	1	724.355	1447.7	-0.15	0								127477	10264.7	4.46056e+06	56	1	Y6(Phospho): 100
SESVVYADIR	N-Term(TMT6plex); Y6(Phospho)	1	Myelin protein zero-like protein 1 OS=Homo sapiens OX=9606 GN=MPZL1 PE=1 SV=1	O95297	3	1	483.239	1447.7	-0.07	0								5904.41		128059	51	1	Y6(Phospho): 100
SESVVYADIR	N-Term(TMT6plex); Y6(Phospho)	1	Myelin protein zero-like protein 1 OS=Homo sapiens OX=9606 GN=MPZL1 PE=1 SV=1	O95297	2	1	724.356	1447.7	0.44	0								129872		6032858	55	1	Y6(Phospho): 100
SESVVYADIR	N-Term(TMT6plex); Y6(Phospho)	1	Myelin protein zero-like protein 1 OS=Homo sapiens OX=9606 GN=MPZL1 PE=1 SV=1	O95297	2	1	724.356	1447.7	0.78	0								142539	15446.1	6020122	56	1	Y6(Phospho): 100
SESVVYADIR	N-Term(TMT6plex); Y6(Phospho)	1	Myelin protein zero-like protein 1 OS=Homo sapiens OX=9606 GN=MPZL1 PE=1 SV=1	O95297	2	1	724.356	1447.7	1.03	8.13115								93744.2	11707.2	3.40667e+06	50	1	Y6(Phospho): 100
SESVVYADIR	N-Term(TMT6plex); Y6(Phospho)	1	Myelin protein zero-like protein 1 OS=Homo sapiens OX=9606 GN=MPZL1 PE=1 SV=1	O95297	3	1	483.24	1447.71	1.89	0								9289.25		506542	40	1	Y6(Phospho): 100
SEYAPSEK	N-Term(TMT6plex); Y3(Phospho); K8(TMT6plex)	1	Phytanoyl-CoA dioxygenase, peroxisomal OS=Homo sapiens OX=9606 GN=PHYH PE=1 SV=1	O14832	2	1	724.856	1448.7	-1.69	0								6293.42		256394	37	1	Y3(Phospho): 100
SEYAPSEK	N-Term(TMT6plex); Y3(Phospho); K8(TMT6plex)	1	Phytanoyl-CoA dioxygenase, peroxisomal OS=Homo sapiens OX=9606 GN=PHYH PE=1 SV=1	O14832	2	1	724.858	1448.71	0.34	0								7080.77		259749	35	1	Y3(Phospho): 100
VYQETSEMR	N-Term(TMT6plex); Y2(Phospho)	1	Myeloid leukemia factor 2 OS=Homo sapiens OX=9606 GN=MLF2 PE=1 SV=1	Q15773	2	1	726.326	1451.64	0.04	0						2050.54		23915.2		1.09848e+06	39	1	Y2(Phospho): 100
VYQETSEMR	N-Term(TMT6plex); Y2(Phospho)	1	Myeloid leukemia factor 2 OS=Homo sapiens OX=9606 GN=MLF2 PE=1 SV=1	Q15773	2	1	726.326	1451.64	0.21	0								22851.4		1.26593e+06	41	1	Y2(Phospho): 100
VYQETSEMR	N-Term(TMT6plex); Y2(Phospho)	1	Myeloid leukemia factor 2 OS=Homo sapiens OX=9606 GN=MLF2 PE=1 SV=1	Q15773	2	1	726.326	1451.64	0.38	4.58448								20658.4	2112.75	916246	41	1	Y2(Phospho): 100
VYQETSEMR	N-Term(TMT6plex); Y2(Phospho)	1	Myeloid leukemia factor 2 OS=Homo sapiens OX=9606 GN=MLF2 PE=1 SV=1	Q15773	2	1	726.326	1451.64	0.54	0								20979.1	2541.16	1.06314e+06	47	1	Y2(Phospho): 100
LYHSLGPVTR	N-Term(TMT6plex); Y2(Phospho)	1	Ras-specific guanine nucleotide-releasing factor RalGPS2 OS=Homo sapiens OX=9606 GN=RALGPS2 PE=1 SV=1	Q86X27	3	1	484.591	1451.76	-1.2	18.9842				1283.06	1608.3			4245.82		214410	42	1	Y2(Phospho): 100
LYHSLGPVTR	N-Term(TMT6plex); Y2(Phospho)	1	Ras-specific guanine nucleotide-releasing factor RalGPS2 OS=Homo sapiens OX=9606 GN=RALGPS2 PE=1 SV=1	Q86X27	3	1	484.592	1451.76	-0.13	0								17017.5	3046.82	457457	64	1	Y2(Phospho): 100
LYHSLGPVTR	N-Term(TMT6plex); Y2(Phospho)	1	Ras-specific guanine nucleotide-releasing factor RalGPS2 OS=Homo sapiens OX=9606 GN=RALGPS2 PE=1 SV=1	Q86X27	3	1	484.592	1451.76	0.44	2.67005								15713.2		379469	59	1	Y2(Phospho): 100
LYHSLGPVTR	N-Term(TMT6plex); Y2(Phospho)	1	Ras-specific guanine nucleotide-releasing factor RalGPS2 OS=Homo sapiens OX=9606 GN=RALGPS2 PE=1 SV=1	Q86X27	3	1	484.592	1451.76	0.63	0								10936.5		224726	57	1	Y2(Phospho): 100
GFYESLAK	N-Term(TMT6plex); Y3(Phospho); K8(TMT6plex)	1	Pleckstrin homology domain-containing family A member 1 OS=Homo sapiens OX=9606 GN=PLEKHA1 PE=1 SV=2	Q9HB21	2	1	726.879	1452.75	-2.39	0						2417.68		70676.7	9248.48	2.48347e+06	25	1	Y3(Phospho): 100
GFYESLAK	N-Term(TMT6plex); Y3(Phospho); K8(TMT6plex)	1	Pleckstrin homology domain-containing family A member 1 OS=Homo sapiens OX=9606 GN=PLEKHA1 PE=1 SV=2	Q9HB21	2	1	726.881	1452.76	1.06	0						2486.99		40168.9	7394.72	1.31261e+06	26	1	Y3(Phospho): 100
LPDAHSDYAR	N-Term(TMT6plex); Y8(Phospho)	1	RNA-binding protein 14 OS=Homo sapiens OX=9606 GN=RBM14 PE=1 SV=2	Q96PK6	3	1	485.227	1453.67	-1.13	0								2093.16		75531.6	37	1	Y8(Phospho): 100
LPDAHSDYAR	N-Term(TMT6plex); Y8(Phospho)	1	RNA-binding protein 14 OS=Homo sapiens OX=9606 GN=RBM14 PE=1 SV=2	Q96PK6	3	1	485.228	1453.67	2.01	0								2181.56		79841.1	23	1	Y8(Phospho): 100
VDAVHADVYR	N-Term(TMT6plex); Y9(Phospho)	1	Condensin complex subunit 2 OS=Homo sapiens OX=9606 GN=NCAPH PE=1 SV=3	Q15003	3	1	485.239	1453.7	-0.34	32.6739								4936.02		129775	40	1	Y9(Phospho): 100
EYADSFGK	N-Term(TMT6plex); Y2(Phospho); K8(TMT6plex)	1	Ethanolamine-phosphate cytidylyltransferase OS=Homo sapiens OX=9606 GN=PCYT2 PE=1 SV=1	Q99447	2	1	727.851	1454.7	-0.8	0								18193	3720.06	913644	30	1	Y2(Phospho): 100
SAYAFSHQR	N-Term(TMT6plex); S1(Phospho); Y3(Phospho)	1	Phospholipid-transporting ATPase IC OS=Homo sapiens OX=9606 GN=ATP8B1 PE=1 SV=3	O43520	3	1	485.871	1455.6	-1.79	0								2341.37		98148	36	1	S1(Phospho): 100; Y3(Phospho): 100
SAYAFSHQR	N-Term(TMT6plex); S1(Phospho); Y3(Phospho)	1	Phospholipid-transporting ATPase IC OS=Homo sapiens OX=9606 GN=ATP8B1 PE=1 SV=3	O43520	3	1	485.872	1455.6	-1.41	5.0396	2339.06	1645.26	2077.87	4607.96	2852.34	6875.75	4854.77	10802.7	3999.54	130866	40	1	S1(Phospho): 100; Y3(Phospho): 100
SAYAFSHQR	N-Term(TMT6plex); S1(Phospho); Y3(Phospho)	1	Phospholipid-transporting ATPase IC OS=Homo sapiens OX=9606 GN=ATP8B1 PE=1 SV=3	O43520	3	1	485.872	1455.6	-0.72	18.1531	2625.88	3858.64	1637.73	5613.64	4591.68	4202.94	4415.66	6571.16	5332.83	132417	32	1	S1(Phospho): 100; Y3(Phospho): 100
SAYAFSHQR	N-Term(TMT6plex); S1(Phospho); Y3(Phospho)	1	Phospholipid-transporting ATPase IC OS=Homo sapiens OX=9606 GN=ATP8B1 PE=1 SV=3	O43520	3	1	485.872	1455.6	0.41	0								2117.14		96311	30	1	S1(Phospho): 100; Y3(Phospho): 100
AISSDMYFGR	N-Term(TMT6plex); Y7(Phospho)	1	ADP-ribosylation factor GTPase-activating protein 3 OS=Homo sapiens OX=9606 GN=ARFGAP3 PE=1 SV=1	Q9NP61	2	1	728.33	1455.65	-0.49	0						1788.18		25148.9	3512.54	910825	35	1	Y7(Phospho): 100
AISSDMYFGR	N-Term(TMT6plex); Y7(Phospho)	1	ADP-ribosylation factor GTPase-activating protein 3 OS=Homo sapiens OX=9606 GN=ARFGAP3 PE=1 SV=1	Q9NP61	2	1	728.331	1455.66	1.1	0						1955.3		21126.1	3774.95	927760	32	1	Y7(Phospho): 100
DYSSGFGGK	N-Term(TMT6plex); Y2(Phospho); K9(TMT6plex)	1	Src substrate cortactin OS=Homo sapiens OX=9606 GN=CTTN PE=1 SV=2	Q14247	3	1	485.902	1455.69	-0.14	8.44622								33073.1	3092.2	1.14202e+06	32	1	Y2(Phospho): 100
DYSSGFGGK	N-Term(TMT6plex); Y2(Phospho); K9(TMT6plex)	1	Src substrate cortactin OS=Homo sapiens OX=9606 GN=CTTN PE=1 SV=2	Q14247	2	1	728.35	1455.69	0.04	0								67762.1	8200.51	3009593	24	1	Y2(Phospho): 100
DYSSGFGGK	N-Term(TMT6plex); Y2(Phospho); K9(TMT6plex)	1	Src substrate cortactin OS=Homo sapiens OX=9606 GN=CTTN PE=1 SV=2	Q14247	3	1	485.902	1455.69	0.05	0								200971	27950	7.01187e+06	36	1	Y2(Phospho): 100
DYSSGFGGK	N-Term(TMT6plex); Y2(Phospho); K9(TMT6plex)	1	Src substrate cortactin OS=Homo sapiens OX=9606 GN=CTTN PE=1 SV=2	Q14247	2	1	728.35	1455.69	0.12	0								1.34047e+06	173415	71243976	48	1	Y2(Phospho): 100
DYSSGFGGK	N-Term(TMT6plex); Y2(Phospho); K9(TMT6plex)	1	Src substrate cortactin OS=Homo sapiens OX=9606 GN=CTTN PE=1 SV=2	Q14247	3	1	485.902	1455.69	0.3	7.9689								11750.8	1553.55	426277	39	1	Y2(Phospho): 100
DYSSGFGGK	N-Term(TMT6plex); Y2(Phospho); K9(TMT6plex)	1	Src substrate cortactin OS=Homo sapiens OX=9606 GN=CTTN PE=1 SV=2	Q14247	3	1	485.903	1455.69	0.61	9.46216								16364.3	3138.22	615840	39	1	Y2(Phospho): 100
DYSSGFGGK	N-Term(TMT6plex); Y2(Phospho); K9(TMT6plex)	1	Src substrate cortactin OS=Homo sapiens OX=9606 GN=CTTN PE=1 SV=2	Q14247	2	1	728.35	1455.69	0.71	0								147534	16928.8	7.18417e+06	49	1	Y2(Phospho): 100
DYSSGFGGK	N-Term(TMT6plex); Y2(Phospho); K9(TMT6plex)	1	Src substrate cortactin OS=Homo sapiens OX=9606 GN=CTTN PE=1 SV=2	Q14247	2	1	728.35	1455.69	0.79	0								200634	25403.3	8.9921e+06	49	1	Y2(Phospho): 100
DYSSGFGGK	N-Term(TMT6plex); Y2(Phospho); K9(TMT6plex)	1	Src substrate cortactin OS=Homo sapiens OX=9606 GN=CTTN PE=1 SV=2	Q14247	3	1	485.903	1455.69	1.24	17.2446								16443.3	2249.81	666558	35	1	Y2(Phospho): 100
DYSSGFGGK	N-Term(TMT6plex); Y2(Phospho); K9(TMT6plex)	1	Src substrate cortactin OS=Homo sapiens OX=9606 GN=CTTN PE=1 SV=2	Q14247	3	1	485.903	1455.69	1.31	0								130593	18768.4	6095440	35	1	Y2(Phospho): 100
DYSSGFGGK	N-Term(TMT6plex); Y2(Phospho); K9(TMT6plex)	1	Src substrate cortactin OS=Homo sapiens OX=9606 GN=CTTN PE=1 SV=2	Q14247	2	1	728.351	1455.69	1.71	4.62498						4395.78		92821.2	13927.3	4.85094e+06	26	1	Y2(Phospho): 100
TCSDYSEMR	N-Term(TMT6plex); C2(Carbamidomethyl); Y5(Phospho)	1	Disks large homolog 5 OS=Homo sapiens OX=9606 GN=DLG5 PE=1 SV=4	Q8TDM6	2	1	729.285	1457.56	-1.21	0								3355.48		169418	34	1	Y5(Phospho): 100
TCSDYSEMR	N-Term(TMT6plex); C2(Carbamidomethyl); Y5(Phospho)	1	Disks large homolog 5 OS=Homo sapiens OX=9606 GN=DLG5 PE=1 SV=4	Q8TDM6	2	1	729.285	1457.56	-0.46	0		2135.56						33858	4548.72	1.72847e+06	43	1	Y5(Phospho): 100
TCSDYSEMR	N-Term(TMT6plex); C2(Carbamidomethyl); Y5(Phospho)	1	Disks large homolog 5 OS=Homo sapiens OX=9606 GN=DLG5 PE=1 SV=4	Q8TDM6	2	1	729.285	1457.56	-0.29	0			2412.98	3181.53		2515.73		36273.5	5820.83	1.71161e+06	45	1	Y5(Phospho): 100
TCSDYSEMR	N-Term(TMT6plex); C2(Carbamidomethyl); Y5(Phospho)	1	Disks large homolog 5 OS=Homo sapiens OX=9606 GN=DLG5 PE=1 SV=4	Q8TDM6	2	1	729.286	1457.56	0.63	0								4066.8		206322	37	1	Y5(Phospho): 100
TCSDYSEMR	N-Term(TMT6plex); C2(Carbamidomethyl); Y5(Phospho)	1	Disks large homolog 5 OS=Homo sapiens OX=9606 GN=DLG5 PE=1 SV=4	Q8TDM6	2	1	729.287	1457.57	1.64	0								3603.62		141167	35	1	Y5(Phospho): 100
AAGPGWAAYER	N-Term(TMT6plex); Y9(Phospho)	1	Ras GTPase-activating-like protein IQGAP3 OS=Homo sapiens OX=9606 GN=IQGAP3 PE=1 SV=2	Q86VI3	3	1	486.563	1457.67	-1.87	0								2760.12		78722.1	40	1	Y9(Phospho): 100
AAGPGWAAYER	N-Term(TMT6plex); Y9(Phospho)	1	Ras GTPase-activating-like protein IQGAP3 OS=Homo sapiens OX=9606 GN=IQGAP3 PE=1 SV=2	Q86VI3	2	1	729.342	1457.68	-0.88	0	2822.54							38538.3	4157.07	1.82383e+06	70	1	Y9(Phospho): 100
AAGPGWAAYER	N-Term(TMT6plex); Y9(Phospho)	1	Ras GTPase-activating-like protein IQGAP3 OS=Homo sapiens OX=9606 GN=IQGAP3 PE=1 SV=2	Q86VI3	3	1	486.564	1457.68	0.01	0								3035.5		85865.7	37	1	Y9(Phospho): 100
AAGPGWAAYER	N-Term(TMT6plex); Y9(Phospho)	1	Ras GTPase-activating-like protein IQGAP3 OS=Homo sapiens OX=9606 GN=IQGAP3 PE=1 SV=2	Q86VI3	2	1	729.343	1457.68	0.63	0								42546.5	5151.41	1.57554e+06	42	1	Y9(Phospho): 100
AAGPGWAAYER	N-Term(TMT6plex); Y9(Phospho)	1	Ras GTPase-activating-like protein IQGAP3 OS=Homo sapiens OX=9606 GN=IQGAP3 PE=1 SV=2	Q86VI3	2	1	729.343	1457.68	0.71	0						3253.11		51227	4683.85	1.8549e+06	52	1	Y9(Phospho): 100
TALYVTPLDR	N-Term(TMT6plex); Y4(Phospho)	1	CGG triplet repeat-binding protein 1 OS=Homo sapiens OX=9606 GN=CGGBP1 PE=1 SV=2	Q9UFW8	2	1	729.385	1457.76	2.12	0		1330.21				2234.29		27730.4	2523.33	900016	36	1	Y4(Phospho): 100
TALYVTPLDR	N-Term(TMT6plex); Y4(Phospho)	1	CGG triplet repeat-binding protein 1 OS=Homo sapiens OX=9606 GN=CGGBP1 PE=1 SV=2	Q9UFW8	2	1	729.385	1457.76	2.37	15.8593						1735.48		22759.4	1967.94	911526	36	1	Y4(Phospho): 100
DTYAWHK	N-Term(TMT6plex); Y3(Phospho); K7(TMT6plex)	1	Phosphatidylinositol 3,4,5-trisphosphate 5-phosphatase 2 OS=Homo sapiens OX=9606 GN=INPPL1 PE=1 SV=2	O15357	3	1	486.911	1458.72	-0.87	8.44253						1128.85		6471.46		249304	21	1	Y3(Phospho): 100
IIQQEYEAR	N-Term(TMT6plex); Y6(Phospho)	1	TBC1 domain family member 12 OS=Homo sapiens OX=9606 GN=TBC1D12 PE=1 SV=3	O60347	3	1	486.911	1458.72	-1.01	10.2704								4049.46	1275.05	121188	20	1	Y6(Phospho): 100
LDQLQYDVR	N-Term(TMT6plex); Y6(Phospho)	1	Misshapen-like kinase 1 OS=Homo sapiens OX=9606 GN=MINK1 PE=1 SV=2	Q8N4C8	3	1	486.911	1458.72	-0.82	0								1466.82		63650	40	1	Y6(Phospho): 100
DTYAWHK	N-Term(TMT6plex); Y3(Phospho); K7(TMT6plex)	1	Phosphatidylinositol 3,4,5-trisphosphate 5-phosphatase 2 OS=Homo sapiens OX=9606 GN=INPPL1 PE=1 SV=2	O15357	3	1	486.911	1458.72	-0.12	21.239			1215.78	1089.6				15428.2	3342.58	627121	23	1	Y3(Phospho): 100
ADAYAQLELR	N-Term(TMT6plex); Y4(Phospho)	1	Ankyrin repeat and BTB/POZ domain-containing protein 2 OS=Homo sapiens OX=9606 GN=ABTB2 PE=2 SV=2	Q8N961	2	1	729.863	1458.72	-0.31	0						4251.86		55083.6	9261.64	1530873	39	1	Y4(Phospho): 100
DTYAWHK	N-Term(TMT6plex); Y3(Phospho); K7(TMT6plex)	1	Phosphatidylinositol 3,4,5-trisphosphate 5-phosphatase 2 OS=Homo sapiens OX=9606 GN=INPPL1 PE=1 SV=2	O15357	3	1	486.911	1458.72	0.32	13.1956								4452.62		157803	21	1	Y3(Phospho): 100
LDQLQYDVR	N-Term(TMT6plex); Y6(Phospho)	1	Misshapen-like kinase 1 OS=Homo sapiens OX=9606 GN=MINK1 PE=1 SV=2	Q8N4C8	2	1	729.863	1458.72	-0.06	4.9801						4619.23		65952	5796.93	2.82191e+06	41	1	Y6(Phospho): 100
LDQLQYDVR	N-Term(TMT6plex); Y6(Phospho)	1	Misshapen-like kinase 1 OS=Homo sapiens OX=9606 GN=MINK1 PE=1 SV=2	Q8N4C8	2	1	729.864	1458.72	0.53	0				4312.22		4280.15		67867.9	8219.13	3.00771e+06	43	1	Y6(Phospho): 100
IIQQEYEAR	N-Term(TMT6plex); Y6(Phospho)	1	TBC1 domain family member 12 OS=Homo sapiens OX=9606 GN=TBC1D12 PE=1 SV=3	O60347	2	1	729.864	1458.72	1.03	3.93942						3264.28		53991.9	7243.37	2.25394e+06	41	1	Y6(Phospho): 100
IIQQEYEAR	N-Term(TMT6plex); Y6(Phospho)	1	TBC1 domain family member 12 OS=Homo sapiens OX=9606 GN=TBC1D12 PE=1 SV=3	O60347	2	1	729.865	1458.72	2.29	4.97926				3861.59	3493.45	3429.75		55754.7	14599.8	2.22762e+06	29	1	Y6(Phospho): 100
SSSTTYFK	N-Term(TMT6plex); Y6(Phospho); K8(TMT6plex)	1	Adhesion G-protein coupled receptor G6 OS=Homo sapiens OX=9606 GN=ADGRG6 PE=1 SV=3	Q86SQ4	2	1	729.87	1458.73	3.36	17.6256	3160.06	1196.05	4241.42	4390.1	6410.35	4718.79	4506.25	38475.5	9035.38	1.65878e+06	32	1	Y6(Phospho): 100
NGLTSTYAGIR	N-Term(TMT6plex); Y7(Phospho)	1	Roundabout homolog 1 OS=Homo sapiens OX=9606 GN=ROBO1 PE=1 SV=1	Q9Y6N7	2	1	731.369	1461.73	-0.17	14.5888				3345.7				28114	4420.45	1.18713e+06	42	1	Y7(Phospho): 100
NGLTSTYAGIR	N-Term(TMT6plex); Y7(Phospho)	1	Roundabout homolog 1 OS=Homo sapiens OX=9606 GN=ROBO1 PE=1 SV=1	Q9Y6N7	2	1	731.37	1461.73	1.67	10.9853						2917.43		21585.2	3471.36	1.04356e+06	42	1	Y7(Phospho): 100
GGDLMAYDRR	N-Term(TMT6plex); Y7(Phospho)	1	Heterogeneous nuclear ribonucleoprotein K OS=Homo sapiens OX=9606 GN=HNRNPK PE=1 SV=1	P61978	3	1	488.228	1462.67	-0.78	0					1750.67	2389.64		18339.3	4903.55	639388	29	1	Y7(Phospho): 100
GGDLMAYDRR	N-Term(TMT6plex); Y7(Phospho)	1	Heterogeneous nuclear ribonucleoprotein K OS=Homo sapiens OX=9606 GN=HNRNPK PE=1 SV=1	P61978	3	1	488.228	1462.67	-0.28	0					2244.65			16800.3	2774.13	716729	36	1	Y7(Phospho): 100
GGDLMAYDRR	N-Term(TMT6plex); Y7(Phospho)	1	Heterogeneous nuclear ribonucleoprotein K OS=Homo sapiens OX=9606 GN=HNRNPK PE=1 SV=1	P61978	3	1	488.229	1462.67	0.22	33.2397								34866	6061.31	1.15398e+06	28	1	Y7(Phospho): 100
DSTYSQLSPR	N-Term(TMT6plex); Y4(Phospho)	1	Protein phosphatase 1 regulatory subunit 29 OS=Homo sapiens OX=9606 GN=ELFN2 PE=1 SV=1	Q5R3F8	2	1	731.84	1462.67	-2.92	0								3817.07	1185.61	200116	46	1	Y4(Phospho): 100
DSTYSQLSPR	N-Term(TMT6plex); Y4(Phospho)	1	Protein phosphatase 1 regulatory subunit 29 OS=Homo sapiens OX=9606 GN=ELFN2 PE=1 SV=1	Q5R3F8	2	1	731.841	1462.67	-2.17	0								7557.45	1164.56	226957	48	1	Y4(Phospho): 100
DSTYSQLSPR	N-Term(TMT6plex); Y4(Phospho)	1	Protein phosphatase 1 regulatory subunit 29 OS=Homo sapiens OX=9606 GN=ELFN2 PE=1 SV=1	Q5R3F8	3	1	488.23	1462.68	-1.11	0		1280.78						1358.78		63281.6	44	1	Y4(Phospho): 100
DSTYSQLSPR	N-Term(TMT6plex); Y4(Phospho)	1	Protein phosphatase 1 regulatory subunit 29 OS=Homo sapiens OX=9606 GN=ELFN2 PE=1 SV=1	Q5R3F8	3	1	488.23	1462.68	-0.61	0								1644.87		52380.7	47	1	Y4(Phospho): 100
DSTYSQLSPR	N-Term(TMT6plex); Y4(Phospho)	1	Protein phosphatase 1 regulatory subunit 29 OS=Homo sapiens OX=9606 GN=ELFN2 PE=1 SV=1	Q5R3F8	3	1	488.231	1462.68	-0.3	0								2261.89		46846.7	38	1	Y4(Phospho): 100
LQDYEEK	N-Term(TMT6plex); Y4(Phospho); K7(TMT6plex)	1	Ezrin OS=Homo sapiens OX=9606 GN=EZR PE=1 SV=4	P15311	3	1	488.245	1462.72	-1.07	11.9439						2604.28		17379	4046.77	574907	24	1	Y4(Phospho): 100
LQDYEEK	N-Term(TMT6plex); Y4(Phospho); K7(TMT6plex)	1	Ezrin OS=Homo sapiens OX=9606 GN=EZR PE=1 SV=4	P15311	2	1	731.865	1462.72	0.06	0	3652.49	5215.52				3502.12		46056.5	8444.96	2383102	18	1	Y4(Phospho): 100
LQDYEEK	N-Term(TMT6plex); Y4(Phospho); K7(TMT6plex)	1	Ezrin OS=Homo sapiens OX=9606 GN=EZR PE=1 SV=4	P15311	3	1	488.246	1462.72	0.43	0								10586.8	2338.75	434990	25	1	Y4(Phospho): 100
LMYQELK	N-Term(TMT6plex); Y3(Phospho); K7(TMT6plex)	1	5'-3' exonuclease PLD3 OS=Homo sapiens OX=9606 GN=PLD3 PE=1 SV=1	Q8IV08	2	1	731.893	1462.78	-0.07	31.6012	15452.3	16234.5	20215.1	18663.3	24872.8	23003.5	15740.4	60154.2	23055.5	1.66869e+06	25	1	Y3(Phospho): 100
LMYQELK	N-Term(TMT6plex); Y3(Phospho); K7(TMT6plex)	1	5'-3' exonuclease PLD3 OS=Homo sapiens OX=9606 GN=PLD3 PE=1 SV=1	Q8IV08	2	1	731.893	1462.78	0.93	0	14684.1	16283.4	17819.6	17755.5	16030	18366.7	17280.6	50982.2	23302.9	1.50897e+06	23	1	Y3(Phospho): 100
ESYQMGHMR	N-Term(TMT6plex); Y3(Phospho); M5(Oxidation)	1	Disintegrin and metalloproteinase domain-containing protein 10 OS=Homo sapiens OX=9606 GN=ADAM10 PE=1 SV=1	O14672	3	1	488.535	1463.59	-8.08	7.10963								6983.8	1481.06	264848	43	1	Y3(Phospho): 100; M5(Oxidation): 100
ESYQMGHMR	N-Term(TMT6plex); Y3(Phospho); M8(Oxidation)	1	Disintegrin and metalloproteinase domain-containing protein 10 OS=Homo sapiens OX=9606 GN=ADAM10 PE=1 SV=1	O14672	2	1	732.303	1463.6	-1.34	11.677								2813.29		124679	21	1	Y3(Phospho): 100; M8(Oxidation): 100
ESYQMGHMR	N-Term(TMT6plex); Y3(Phospho); M8(Oxidation)	1	Disintegrin and metalloproteinase domain-containing protein 10 OS=Homo sapiens OX=9606 GN=ADAM10 PE=1 SV=1	O14672	3	1	488.538	1463.6	-1.07	0								4346.96		150387	40	1	Y3(Phospho): 100; M8(Oxidation): 100
ESYQMGHMR	N-Term(TMT6plex); Y3(Phospho); M5(Oxidation)	1	Disintegrin and metalloproteinase domain-containing protein 10 OS=Homo sapiens OX=9606 GN=ADAM10 PE=1 SV=1	O14672	3	1	488.538	1463.6	-0.76	2.2127								11026.4		342223	45	1	Y3(Phospho): 100; M5(Oxidation): 100
ESYQMGHMR	N-Term(TMT6plex); Y3(Phospho); M8(Oxidation)	1	Disintegrin and metalloproteinase domain-containing protein 10 OS=Homo sapiens OX=9606 GN=ADAM10 PE=1 SV=1	O14672	3	1	488.539	1463.6	1.12	0								2671.89		126766	42	1	Y3(Phospho): 100; M8(Oxidation): 100
RDYDDMSPR	N-Term(TMT6plex); Y3(Phospho)	1	Heterogeneous nuclear ribonucleoprotein K OS=Homo sapiens OX=9606 GN=HNRNPK PE=1 SV=1	P61978	3	1	488.544	1463.62	-1.26	11.9825								4382.31		163473	45	1	Y3(Phospho): 100
RDYDDMSPR	N-Term(TMT6plex); Y3(Phospho)	1	Heterogeneous nuclear ribonucleoprotein K OS=Homo sapiens OX=9606 GN=HNRNPK PE=1 SV=1	P61978	2	1	732.312	1463.62	-0.71	14.1475								4030.81		138114	30	1	Y3(Phospho): 100
RDYDDMSPR	N-Term(TMT6plex); Y3(Phospho)	1	Heterogeneous nuclear ribonucleoprotein K OS=Homo sapiens OX=9606 GN=HNRNPK PE=1 SV=1	P61978	3	1	488.544	1463.62	-0.57	0								41473	8576.06	1378539	45	1	Y3(Phospho): 100
RDYDDMSPR	N-Term(TMT6plex); Y3(Phospho)	1	Heterogeneous nuclear ribonucleoprotein K OS=Homo sapiens OX=9606 GN=HNRNPK PE=1 SV=1	P61978	3	1	488.544	1463.62	-0.57	0								35578.7	8098.52	1.10584e+06	46	1	Y3(Phospho): 100
RDYDDMSPR	N-Term(TMT6plex); Y3(Phospho)	1	Heterogeneous nuclear ribonucleoprotein K OS=Homo sapiens OX=9606 GN=HNRNPK PE=1 SV=1	P61978	2	1	732.313	1463.62	-0.46	0								2762.52		114700	29	1	Y3(Phospho): 100
RDYDDMSPR	N-Term(TMT6plex); Y3(Phospho)	1	Heterogeneous nuclear ribonucleoprotein K OS=Homo sapiens OX=9606 GN=HNRNPK PE=1 SV=1	P61978	3	1	488.544	1463.62	-0.38	0								6579.4		216014	45	1	Y3(Phospho): 100
RDYDDMSPR	N-Term(TMT6plex); Y3(Phospho)	1	Heterogeneous nuclear ribonucleoprotein K OS=Homo sapiens OX=9606 GN=HNRNPK PE=1 SV=1	P61978	2	1	732.313	1463.62	-0.12	0								5442.08		150769	29	1	Y3(Phospho): 100
RDYDDMSPR	N-Term(TMT6plex); Y3(Phospho)	1	Heterogeneous nuclear ribonucleoprotein K OS=Homo sapiens OX=9606 GN=HNRNPK PE=1 SV=1	P61978	2	1	732.313	1463.62	0.04	11.7881								7110.33		173474	28	1	Y3(Phospho): 100
IAMDQYGK	N-Term(TMT6plex); Y6(Phospho); K8(TMT6plex)	1	DnaJ homolog subfamily C member 13 OS=Homo sapiens OX=9606 GN=DNAJC13 PE=1 SV=5	O75165	3	1	488.585	1463.74	1.6	11.2975								8886.04		309216	20	1	Y6(Phospho): 100
GRPSLYVQR	N-Term(TMT6plex); S4(Phospho); Y6(Phospho)	1	Mitotic interactor and substrate of PLK1 OS=Homo sapiens OX=9606 GN=MISP PE=1 SV=1	Q8IVT2	3	1	488.904	1464.7	-0.23	0								5281.37		153532	25	1	S4(Phospho): 100; Y6(Phospho): 100
GRPSLYVQR	N-Term(TMT6plex); S4(Phospho); Y6(Phospho)	1	Mitotic interactor and substrate of PLK1 OS=Homo sapiens OX=9606 GN=MISP PE=1 SV=1	Q8IVT2	3	1	488.904	1464.7	-0.11	1.93629								5625.1		185576	23	1	S4(Phospho): 100; Y6(Phospho): 100
GRPSLYVQR	N-Term(TMT6plex); S4(Phospho); Y6(Phospho)	1	Mitotic interactor and substrate of PLK1 OS=Homo sapiens OX=9606 GN=MISP PE=1 SV=1	Q8IVT2	3	1	488.904	1464.7	0.52	0								21327.6		694515	20	1	S4(Phospho): 100; Y6(Phospho): 100
GRPSLYVQR	N-Term(TMT6plex); S4(Phospho); Y6(Phospho)	1	Mitotic interactor and substrate of PLK1 OS=Homo sapiens OX=9606 GN=MISP PE=1 SV=1	Q8IVT2	3	1	488.904	1464.7	0.64	0.746643								24679.3		675270	18	1	S4(Phospho): 100; Y6(Phospho): 100
ADSEYTDK	N-Term(TMT6plex); Y5(Phospho); K8(TMT6plex)	1	Ephrin type-B receptor 2 OS=Homo sapiens OX=9606 GN=EPHB2 PE=1 SV=5	P29323	2	1	733.843	1466.68	-1.62	0								4492.06		196323	19	1	Y5(Phospho): 100
VYQETSEMR	N-Term(TMT6plex); Y2(Phospho); M8(Oxidation)	1	Myeloid leukemia factor 2 OS=Homo sapiens OX=9606 GN=MLF2 PE=1 SV=1	Q15773	2	1	734.321	1467.63	-2.65	32.6883								6596.93		278203	20	1	Y2(Phospho): 100; M8(Oxidation): 100
YRPSMEGYR	N-Term(TMT6plex); Y8(Phospho)	1	Catenin delta-1 OS=Homo sapiens OX=9606 GN=CTNND1 PE=1 SV=1	O60716	3	1	489.893	1467.66	-0.64	10.1946								10766.3	1904.02	365824	24	1	Y8(Phospho): 100
YRPSMEGYR	N-Term(TMT6plex); Y1(Phospho)	1	Catenin delta-1 OS=Homo sapiens OX=9606 GN=CTNND1 PE=1 SV=1	O60716	3	1	489.893	1467.66	-0.27	0								58131.4	9425.98	1.77289e+06	26	1	Y1(Phospho): 100
YRPSMEGYR	N-Term(TMT6plex); Y8(Phospho)	1	Catenin delta-1 OS=Homo sapiens OX=9606 GN=CTNND1 PE=1 SV=1	O60716	3	1	489.893	1467.67	-0.15	0								292178		9306124	24	1	Y8(Phospho): 100
YRPSMEGYR	N-Term(TMT6plex); Y1(Phospho)	1	Catenin delta-1 OS=Homo sapiens OX=9606 GN=CTNND1 PE=1 SV=1	O60716	2	1	734.336	1467.67	-0.07	5.2753								13265.5	2503.09	694260	22	1	Y1(Phospho): 100
YRPSMEGYR	N-Term(TMT6plex); Y8(Phospho)	1	Catenin delta-1 OS=Homo sapiens OX=9606 GN=CTNND1 PE=1 SV=1	O60716	3	1	489.893	1467.67	0.1	0								296121		9563419	24	1	Y8(Phospho): 100
YRPSMEGYR	N-Term(TMT6plex); Y1(Phospho)	1	Catenin delta-1 OS=Homo sapiens OX=9606 GN=CTNND1 PE=1 SV=1	O60716	2	1	734.337	1467.67	0.51	0								12364.7	2845.57	655089	22	1	Y1(Phospho): 100
DRPYVEEPR	N-Term(TMT6plex); Y4(Phospho)	1	Disks large homolog 5 OS=Homo sapiens OX=9606 GN=DLG5 PE=1 SV=4	Q8TDM6	3	1	490.571	1469.7	-0.66	0	1037.04							3682.06		125625	35	1	Y4(Phospho): 100
DRPYVEEPR	N-Term(TMT6plex); Y4(Phospho)	1	Disks large homolog 5 OS=Homo sapiens OX=9606 GN=DLG5 PE=1 SV=4	Q8TDM6	3	1	490.571	1469.7	-0.1	9.63905					1245.27			4141.35		148468	37	1	Y4(Phospho): 100
QYEHDQWR	N-Term(TMT6plex); Y2(Phospho)	1	Constitutive coactivator of peroxisome proliferator-activated receptor gamma OS=Homo sapiens OX=9606 GN=FAM120B PE=1 SV=1	Q96EK7	3	1	490.883	1470.64	-0.88	34.6575								5363.62		139013	37	1	Y2(Phospho): 100
HYSTLEEQR	N-Term(TMT6plex); Y2(Phospho)	1	Golgin subfamily A member 1 OS=Homo sapiens OX=9606 GN=GOLGA1 PE=1 SV=3	Q92805	3	1	491.23	1471.68	-1.64	21.5249								2828.43		79642.8	30	1	Y2(Phospho): 100
TCSDYSEMR	N-Term(TMT6plex); C2(Carbamidomethyl); Y5(Phospho); M8(Oxidation)	1	Disks large homolog 5 OS=Homo sapiens OX=9606 GN=DLG5 PE=1 SV=4	Q8TDM6	2	1	737.282	1473.56	-1.64	0								2872.28		78460.4	19	1	Y5(Phospho): 100; M8(Oxidation): 100
TCSDYSEMR	N-Term(TMT6plex); C2(Carbamidomethyl); Y5(Phospho); M8(Oxidation)	1	Disks large homolog 5 OS=Homo sapiens OX=9606 GN=DLG5 PE=1 SV=4	Q8TDM6	2	1	737.282	1473.56	-1.14	0								3222.7		161801	31	1	Y5(Phospho): 100; M8(Oxidation): 100
TCSDYSEMR	N-Term(TMT6plex); C2(Carbamidomethyl); Y5(Phospho); M8(Oxidation)	1	Disks large homolog 5 OS=Homo sapiens OX=9606 GN=DLG5 PE=1 SV=4	Q8TDM6	2	1	737.283	1473.56	0.18	0								4484.66		131876	30	1	Y5(Phospho): 100; M8(Oxidation): 100
RDLYGQCPR	N-Term(TMT6plex); Y4(Phospho); C7(Carbamidomethyl)	1	Prickle-like protein 2 OS=Homo sapiens OX=9606 GN=PRICKLE2 PE=1 SV=2	Q7Z3G6	3	1	491.899	1473.68	-2.26	0								2915.62		68297.9	63	1	Y4(Phospho): 100
RDLYGQCPR	N-Term(TMT6plex); Y4(Phospho); C7(Carbamidomethyl)	1	Prickle-like protein 2 OS=Homo sapiens OX=9606 GN=PRICKLE2 PE=1 SV=2	Q7Z3G6	3	1	491.9	1473.69	-1.27	0								1902.76		59696.6	41	1	Y4(Phospho): 100
SCAHDWVYE	N-Term(TMT6plex); C2(Carbamidomethyl); Y8(Phospho)	2	Putative nucleoside diphosphate kinase OS=Homo sapiens OX=9606 GN=NME2P1 PE=5 SV=1	O60361; P22392	2	1	738.297	1475.59	0.22	18.2393						1149.88		34467.4	5980.03	664184	20	1	Y8(Phospho): 100
SCAHDWVYE	N-Term(TMT6plex); C2(Carbamidomethyl); Y8(Phospho)	2	Putative nucleoside diphosphate kinase OS=Homo sapiens OX=9606 GN=NME2P1 PE=5 SV=1	O60361; P22392	2	1	738.297	1475.59	0.63	26.1712						2763.41		29256.6	4429.86	982747	26	1	Y8(Phospho): 100
SCAHDWVYE	N-Term(TMT6plex); C2(Carbamidomethyl); Y8(Phospho)	2	Putative nucleoside diphosphate kinase OS=Homo sapiens OX=9606 GN=NME2P1 PE=5 SV=1	O60361; P22392	2	1	738.298	1475.59	0.96	26.0095					1477.17			28487.9	3338.4	970267	23	1	Y8(Phospho): 100
QEQEGEQYR	N-Term(TMT6plex); Y8(Phospho)	1	Pleckstrin homology domain-containing family A member 7 OS=Homo sapiens OX=9606 GN=PLEKHA7 PE=1 SV=2	Q6IQ23	2	1	738.321	1475.64	-0.74	0								6798.7	1433.57	322333	41	1	Y8(Phospho): 100
QEQEGEQYR	N-Term(TMT6plex); Y8(Phospho)	1	Pleckstrin homology domain-containing family A member 7 OS=Homo sapiens OX=9606 GN=PLEKHA7 PE=1 SV=2	Q6IQ23	2	1	738.323	1475.64	1.41	0								3041.78		180222	38	1	Y8(Phospho): 100
DYDHLFK	N-Term(TMT6plex); Y2(Phospho); K7(TMT6plex)	1	Ras-related protein Rab-35 OS=Homo sapiens OX=9606 GN=RAB35 PE=1 SV=1	Q15286	3	1	492.582	1475.73	-1.03	0								41749.8	8153.65	1.29825e+06	25	1	Y2(Phospho): 100
DYDHLFK	N-Term(TMT6plex); Y2(Phospho); K7(TMT6plex)	1	Ras-related protein Rab-35 OS=Homo sapiens OX=9606 GN=RAB35 PE=1 SV=1	Q15286	3	1	492.583	1475.73	0.46	0								35829.1	6069.68	1.17218e+06	34	1	Y2(Phospho): 100
DYDHLFK	N-Term(TMT6plex); Y2(Phospho); K7(TMT6plex)	1	Ras-related protein Rab-35 OS=Homo sapiens OX=9606 GN=RAB35 PE=1 SV=1	Q15286	3	1	492.583	1475.73	0.77	0							1954.31	18080.8	3343.9	633862	20	1	Y2(Phospho): 100
LYEQLSGK	N-Term(TMT6plex); Y2(Phospho); K8(TMT6plex)	1	Phosphatidylethanolamine-binding protein 1 OS=Homo sapiens OX=9606 GN=PEBP1 PE=1 SV=3	P30086	2	1	738.399	1475.79	-0.12	0								422553	72981.8	17671388	27	1	Y2(Phospho): 100
LYEQLSGK	N-Term(TMT6plex); Y2(Phospho); K8(TMT6plex)	1	Phosphatidylethanolamine-binding protein 1 OS=Homo sapiens OX=9606 GN=PEBP1 PE=1 SV=3	P30086	2	1	738.399	1475.79	-0.04	23.204		4942.8				5100.83		91534.2	12992.5	4.54033e+06	18	1	Y2(Phospho): 100
LYEQLSGK	N-Term(TMT6plex); Y2(Phospho); K8(TMT6plex)	1	Phosphatidylethanolamine-binding protein 1 OS=Homo sapiens OX=9606 GN=PEBP1 PE=1 SV=3	P30086	3	1	492.602	1475.79	0.02	0.785252								148523	22636.6	4758811	26	1	Y2(Phospho): 100
VVDSLYNK	N-Term(TMT6plex); Y6(Phospho); K8(TMT6plex)	1	26S proteasome non-ATPase regulatory subunit 11 OS=Homo sapiens OX=9606 GN=PSMD11 PE=1 SV=3	O00231	3	1	492.602	1475.79	0.08	0								10638		311032	34	1	Y6(Phospho): 100
LYEQLSGK	N-Term(TMT6plex); Y2(Phospho); K8(TMT6plex)	1	Phosphatidylethanolamine-binding protein 1 OS=Homo sapiens OX=9606 GN=PEBP1 PE=1 SV=3	P30086	3	1	492.602	1475.79	0.45	4.14126								16086.6		568161	30	1	Y2(Phospho): 100
LYEQLSGK	N-Term(TMT6plex); Y2(Phospho); K8(TMT6plex)	1	Phosphatidylethanolamine-binding protein 1 OS=Homo sapiens OX=9606 GN=PEBP1 PE=1 SV=3	P30086	2	1	738.4	1475.79	0.46	0								343304	49921.2	17064302	27	1	Y2(Phospho): 100
LYEQLSGK	N-Term(TMT6plex); Y2(Phospho); K8(TMT6plex)	1	Phosphatidylethanolamine-binding protein 1 OS=Homo sapiens OX=9606 GN=PEBP1 PE=1 SV=3	P30086	3	1	492.602	1475.79	0.7	0								94022.7	16180	4.18006e+06	32	1	Y2(Phospho): 100
VVDSLYNK	N-Term(TMT6plex); Y6(Phospho); K8(TMT6plex)	1	26S proteasome non-ATPase regulatory subunit 11 OS=Homo sapiens OX=9606 GN=PSMD11 PE=1 SV=3	O00231	3	1	492.602	1475.79	0.7	0								7202.62		313602	31	1	Y6(Phospho): 100
LYEQLSGK	N-Term(TMT6plex); Y2(Phospho); K8(TMT6plex)	1	Phosphatidylethanolamine-binding protein 1 OS=Homo sapiens OX=9606 GN=PEBP1 PE=1 SV=3	P30086	2	1	738.4	1475.79	0.79	0								120201	18391.3	5381736	19	1	Y2(Phospho): 100
LYEQLSGK	N-Term(TMT6plex); Y2(Phospho); K8(TMT6plex)	1	Phosphatidylethanolamine-binding protein 1 OS=Homo sapiens OX=9606 GN=PEBP1 PE=1 SV=3	P30086	3	1	492.602	1475.79	0.82	0								20911.5	3428.43	864714	27	1	Y2(Phospho): 100
LYEQLSGK	N-Term(TMT6plex); Y2(Phospho); K8(TMT6plex)	1	Phosphatidylethanolamine-binding protein 1 OS=Homo sapiens OX=9606 GN=PEBP1 PE=1 SV=3	P30086	3	1	492.602	1475.79	0.95	0								26852.1	5055.95	1.13594e+06	31	1	Y2(Phospho): 100
LYEQLSGK	N-Term(TMT6plex); Y2(Phospho); K8(TMT6plex)	1	Phosphatidylethanolamine-binding protein 1 OS=Homo sapiens OX=9606 GN=PEBP1 PE=1 SV=3	P30086	3	1	492.603	1475.79	1.5	7.10879								11170.4		473869	34	1	Y2(Phospho): 100
LYEQLSGK	N-Term(TMT6plex); Y2(Phospho); K8(TMT6plex)	1	Phosphatidylethanolamine-binding protein 1 OS=Homo sapiens OX=9606 GN=PEBP1 PE=1 SV=3	P30086	2	1	738.401	1475.79	2.11	7.44861								74304.7	11056.9	3.23932e+06	33	1	Y2(Phospho): 100
LYEQLSGK	N-Term(TMT6plex); Y2(Phospho); K8(TMT6plex)	1	Phosphatidylethanolamine-binding protein 1 OS=Homo sapiens OX=9606 GN=PEBP1 PE=1 SV=3	P30086	2	1	738.401	1475.79	2.44	15.1356								67881.7	8981.73	2711889	35	1	Y2(Phospho): 100
LYEEDDLDR	N-Term(TMT6plex); Y2(Phospho)	1	Liprin-beta-1 OS=Homo sapiens OX=9606 GN=PPFIBP1 PE=1 SV=2	Q86W92	2	1	738.826	1476.64	-0.67	0								23920.9	3728.81	1.14013e+06	52	1	Y2(Phospho): 100
LYEEDDLDR	N-Term(TMT6plex); Y2(Phospho)	1	Liprin-beta-1 OS=Homo sapiens OX=9606 GN=PPFIBP1 PE=1 SV=2	Q86W92	2	1	738.827	1476.65	0.99	0						1651.25		29052.7	3376.22	1.17873e+06	50	1	Y2(Phospho): 100
IYEHHIK	N-Term(TMT6plex); Y2(Phospho); K7(TMT6plex)	1	Atherin OS=Homo sapiens OX=9606 GN=SAMD1 PE=1 SV=1	Q6SPF0	3	1	493.27	1477.8	-0.74	16.6774								2375.54		118449	19	1	Y2(Phospho): 100
IYEHHIK	N-Term(TMT6plex); Y2(Phospho); K7(TMT6plex)	1	Atherin OS=Homo sapiens OX=9606 GN=SAMD1 PE=1 SV=1	Q6SPF0	3	1	493.271	1477.8	0.5	14.091								3688.07		118038	17	1	Y2(Phospho): 100
GGDLMAYDRR	N-Term(TMT6plex); M5(Oxidation); Y7(Phospho)	1	Heterogeneous nuclear ribonucleoprotein K OS=Homo sapiens OX=9606 GN=HNRNPK PE=1 SV=1	P61978	3	1	493.559	1478.66	-2.64	16.878								3484.05		157978	41	1	M5(Oxidation): 100; Y7(Phospho): 100
GGDLMAYDRR	N-Term(TMT6plex); M5(Oxidation); Y7(Phospho)	1	Heterogeneous nuclear ribonucleoprotein K OS=Homo sapiens OX=9606 GN=HNRNPK PE=1 SV=1	P61978	3	1	493.559	1478.66	-1.96	0								1723.94		56154.6	29	1	M5(Oxidation): 100; Y7(Phospho): 100
GGDLMAYDRR	N-Term(TMT6plex); M5(Oxidation); Y7(Phospho)	1	Heterogeneous nuclear ribonucleoprotein K OS=Homo sapiens OX=9606 GN=HNRNPK PE=1 SV=1	P61978	3	1	493.559	1478.66	-1.65	0								2948.16		74973.4	29	1	M5(Oxidation): 100; Y7(Phospho): 100
GGDLMAYDRR	N-Term(TMT6plex); M5(Oxidation); Y7(Phospho)	1	Heterogeneous nuclear ribonucleoprotein K OS=Homo sapiens OX=9606 GN=HNRNPK PE=1 SV=1	P61978	3	1	493.56	1478.67	-0.41	13.4792								5949.64	1508.59	205905	44	1	M5(Oxidation): 100; Y7(Phospho): 100
RDYDDMSPR	N-Term(TMT6plex); Y3(Phospho); M6(Oxidation)	1	Heterogeneous nuclear ribonucleoprotein K OS=Homo sapiens OX=9606 GN=HNRNPK PE=1 SV=1	P61978	3	1	493.875	1479.61	-2.92	0								5337.89		147337	51	1	Y3(Phospho): 100; M6(Oxidation): 100
RDYDDMSPR	N-Term(TMT6plex); Y3(Phospho); M6(Oxidation)	1	Heterogeneous nuclear ribonucleoprotein K OS=Homo sapiens OX=9606 GN=HNRNPK PE=1 SV=1	P61978	2	1	740.309	1479.61	-1.8	0								1193.06		54974.2	31	1	Y3(Phospho): 100; M6(Oxidation): 100
RDYDDMSPR	N-Term(TMT6plex); Y3(Phospho); M6(Oxidation)	1	Heterogeneous nuclear ribonucleoprotein K OS=Homo sapiens OX=9606 GN=HNRNPK PE=1 SV=1	P61978	2	1	740.31	1479.61	-1.14	18.5176								2094.57		83150.1	25	1	Y3(Phospho): 100; M6(Oxidation): 100
RDYDDMSPR	N-Term(TMT6plex); Y3(Phospho); M6(Oxidation)	1	Heterogeneous nuclear ribonucleoprotein K OS=Homo sapiens OX=9606 GN=HNRNPK PE=1 SV=1	P61978	3	1	493.876	1479.61	-0.57	0								6395.81		196749	48	1	Y3(Phospho): 100; M6(Oxidation): 100
NEYFELK	N-Term(TMT6plex); Y3(Phospho); K7(TMT6plex)	1	SLIT and NTRK-like protein 6 OS=Homo sapiens OX=9606 GN=SLITRK6 PE=2 SV=3	Q9H5Y7	2	1	740.878	1480.75	-0.31	0		1509.46	1289.4		1716.92	1448.77		29638.5	3858.95	1134363	24	1	Y3(Phospho): 100
NEYFELK	N-Term(TMT6plex); Y3(Phospho); K7(TMT6plex)	1	SLIT and NTRK-like protein 6 OS=Homo sapiens OX=9606 GN=SLITRK6 PE=2 SV=3	Q9H5Y7	2	1	740.879	1480.75	1.59	0		1835.08		1803	3485.75	2567		32781.9	6982.56	1.47127e+06	24	1	Y3(Phospho): 100
YRPSMEGYR	N-Term(TMT6plex); M5(Oxidation); Y8(Phospho)	1	Catenin delta-1 OS=Homo sapiens OX=9606 GN=CTNND1 PE=1 SV=1	O60716	3	1	495.225	1483.66	-0.71	0								92123.4	15765.1	3.50929e+06	28	1	M5(Oxidation): 100; Y8(Phospho): 100
YRPSMEGYR	N-Term(TMT6plex); Y1(Phospho); M5(Oxidation)	1	Catenin delta-1 OS=Homo sapiens OX=9606 GN=CTNND1 PE=1 SV=1	O60716	2	1	742.333	1483.66	-0.35	0								2741.44	944.222	151443	22	1	Y1(Phospho): 100; M5(Oxidation): 100
YRPSMEGYR	N-Term(TMT6plex); M5(Oxidation); Y8(Phospho)	1	Catenin delta-1 OS=Homo sapiens OX=9606 GN=CTNND1 PE=1 SV=1	O60716	3	1	495.225	1483.66	-0.34	0								134733		4.34725e+06	29	1	M5(Oxidation): 100; Y8(Phospho): 100
YRPSMEGYR	N-Term(TMT6plex); Y1(Phospho); M5(Oxidation)	1	Catenin delta-1 OS=Homo sapiens OX=9606 GN=CTNND1 PE=1 SV=1	O60716	3	1	495.225	1483.66	0.03	13.3621								13165.3	1210.58	424693	19	1	Y1(Phospho): 100; M5(Oxidation): 100
YRPSMEGYR	N-Term(TMT6plex); Y1(Phospho); M5(Oxidation)	1	Catenin delta-1 OS=Homo sapiens OX=9606 GN=CTNND1 PE=1 SV=1	O60716	3	1	495.226	1483.66	1.27	15.1566								6546.17		263994	20	1	Y1(Phospho): 100; M5(Oxidation): 100
EHEEYLK	N-Term(TMT6plex); Y5(Phospho); K7(TMT6plex)	1	DDRGK domain-containing protein 1 OS=Homo sapiens OX=9606 GN=DDRGK1 PE=1 SV=2	Q96HY6	3	1	495.917	1485.74	-2.34	19.994								3544.61		179558	31	1	Y5(Phospho): 100
EHEEYLK	N-Term(TMT6plex); Y5(Phospho); K7(TMT6plex)	1	DDRGK domain-containing protein 1 OS=Homo sapiens OX=9606 GN=DDRGK1 PE=1 SV=2	Q96HY6	3	1	495.917	1485.74	-1.17	0								5319.05	1041.53	188068	31	1	Y5(Phospho): 100
IYFVDHNNR	N-Term(TMT6plex); Y2(Phospho)	1	E3 ubiquitin-protein ligase SMURF1 OS=Homo sapiens OX=9606 GN=SMURF1 PE=1 SV=2	Q9HCE7	3	1	496.239	1486.7	-1.36	7.8485								7485.44		213174	41	1	Y2(Phospho): 100
IYFVDHNNR	N-Term(TMT6plex); Y2(Phospho)	1	E3 ubiquitin-protein ligase SMURF1 OS=Homo sapiens OX=9606 GN=SMURF1 PE=1 SV=2	Q9HCE7	3	1	496.24	1486.7	0.06	0								4897.36	1416.97	207681	40	1	Y2(Phospho): 100
REESDPEYR	N-Term(TMT6plex); Y8(Phospho)	1	WD repeat-containing protein 7 OS=Homo sapiens OX=9606 GN=WDR7 PE=1 SV=2	Q9Y4E6	2	1	745.327	1489.65	-3.87	0								2793.74		67368.8	18	1	Y8(Phospho): 100
REESDPEYR	N-Term(TMT6plex); Y8(Phospho)	1	WD repeat-containing protein 7 OS=Homo sapiens OX=9606 GN=WDR7 PE=1 SV=2	Q9Y4E6	3	1	497.222	1489.65	-0.58	13.2018								4967.02	2253.69	237359	41	1	Y8(Phospho): 100
REESDPEYR	N-Term(TMT6plex); Y8(Phospho)	1	WD repeat-containing protein 7 OS=Homo sapiens OX=9606 GN=WDR7 PE=1 SV=2	Q9Y4E6	3	1	497.222	1489.65	0.04	10.1369								6912.16	1444.83	289783	39	1	Y8(Phospho): 100
EDEGWQVYR	N-Term(TMT6plex); Y8(Phospho)	1	Mitotic interactor and substrate of PLK1 OS=Homo sapiens OX=9606 GN=MISP PE=1 SV=1	Q8IVT2	2	1	745.828	1490.65	-1.33	0								54988.5	5102.86	2.39588e+06	38	1	Y8(Phospho): 100
EDEGWQVYR	N-Term(TMT6plex); Y8(Phospho)	1	Mitotic interactor and substrate of PLK1 OS=Homo sapiens OX=9606 GN=MISP PE=1 SV=1	Q8IVT2	2	1	745.83	1490.65	0.31	0						5145.07		59924.8	11025.2	2.39004e+06	39	1	Y8(Phospho): 100
DINSLYDVSR	N-Term(TMT6plex); Y6(Phospho)	1	1-phosphatidylinositol 4,5-bisphosphate phosphodiesterase gamma-2 OS=Homo sapiens OX=9606 GN=PLCG2 PE=1 SV=4	P16885	2	1	745.858	1490.71	-0.03	0								142510	19763.1	6.36031e+06	48	1	Y6(Phospho): 100
DINSLYDVSR	N-Term(TMT6plex); Y6(Phospho)	1	1-phosphatidylinositol 4,5-bisphosphate phosphodiesterase gamma-2 OS=Homo sapiens OX=9606 GN=PLCG2 PE=1 SV=4	P16885	2	1	745.858	1490.71	0.05	0								169605	21389.9	6957830	49	1	Y6(Phospho): 100
ASENVEYTLR	N-Term(TMT6plex); Y7(Phospho)	1	Proton myo-inositol cotransporter OS=Homo sapiens OX=9606 GN=SLC2A13 PE=1 SV=3	Q96QE2	2	1	745.858	1490.71	0.05	0								22994.2	1985.16	669470	35	1	Y7(Phospho): 100
DINSLYDVSR	N-Term(TMT6plex); Y6(Phospho)	1	1-phosphatidylinositol 4,5-bisphosphate phosphodiesterase gamma-2 OS=Homo sapiens OX=9606 GN=PLCG2 PE=1 SV=4	P16885	3	1	497.575	1490.71	0.9	0								2980.47		88945.5	39	1	Y6(Phospho): 100
DINSLYDVSR	N-Term(TMT6plex); Y6(Phospho)	1	1-phosphatidylinositol 4,5-bisphosphate phosphodiesterase gamma-2 OS=Homo sapiens OX=9606 GN=PLCG2 PE=1 SV=4	P16885	2	1	745.859	1490.71	0.95	0						1754.49		34861.9	6301.06	1.45546e+06	45	1	Y6(Phospho): 100
DINSLYDVSR	N-Term(TMT6plex); Y6(Phospho)	1	1-phosphatidylinositol 4,5-bisphosphate phosphodiesterase gamma-2 OS=Homo sapiens OX=9606 GN=PLCG2 PE=1 SV=4	P16885	3	1	497.575	1490.71	1.15	0								2460.7		90124.4	45	1	Y6(Phospho): 100
DINSLYDVSR	N-Term(TMT6plex); Y6(Phospho)	1	1-phosphatidylinositol 4,5-bisphosphate phosphodiesterase gamma-2 OS=Homo sapiens OX=9606 GN=PLCG2 PE=1 SV=4	P16885	2	1	745.859	1490.71	1.36	0						1723.89		29168.1	4543.76	1.12621e+06	42	1	Y6(Phospho): 100
ASENVEYTLR	N-Term(TMT6plex); Y7(Phospho)	1	Proton myo-inositol cotransporter OS=Homo sapiens OX=9606 GN=SLC2A13 PE=1 SV=3	Q96QE2	2	1	745.861	1490.71	3.98	0								20114	3731.74	691393	37	1	Y7(Phospho): 100
GRSDYDGIGSR	N-Term(TMT6plex); Y5(Phospho)	1	ATP-dependent RNA helicase DDX3X OS=Homo sapiens OX=9606 GN=DDX3X PE=1 SV=3	O00571	2	1	746.342	1491.68	-1.83	0								5727.16		190317	37	1	Y5(Phospho): 100
GRSDYDGIGSR	N-Term(TMT6plex); Y5(Phospho)	1	ATP-dependent RNA helicase DDX3X OS=Homo sapiens OX=9606 GN=DDX3X PE=1 SV=3	O00571	2	1	746.342	1491.68	-1.18	3.58624								4620.38		180677	33	1	Y5(Phospho): 100
GRSDYDGIGSR	N-Term(TMT6plex); Y5(Phospho)	1	ATP-dependent RNA helicase DDX3X OS=Homo sapiens OX=9606 GN=DDX3X PE=1 SV=3	O00571	2	1	746.343	1491.68	-0.85	0								4509.56		152793	31	1	Y5(Phospho): 100
GRSDYDGIGSR	N-Term(TMT6plex); Y5(Phospho)	1	ATP-dependent RNA helicase DDX3X OS=Homo sapiens OX=9606 GN=DDX3X PE=1 SV=3	O00571	3	1	497.898	1491.68	-0.7	0								27785.5	8144.08	1264977	53	1	Y5(Phospho): 100
GRSDYDGIGSR	N-Term(TMT6plex); Y5(Phospho)	1	ATP-dependent RNA helicase DDX3X OS=Homo sapiens OX=9606 GN=DDX3X PE=1 SV=3	O00571	3	1	497.898	1491.68	-0.64	0								31397.2	6762.1	1061519	61	1	Y5(Phospho): 100
GRSDYDGIGSR	N-Term(TMT6plex); Y5(Phospho)	1	ATP-dependent RNA helicase DDX3X OS=Homo sapiens OX=9606 GN=DDX3X PE=1 SV=3	O00571	3	1	497.898	1491.68	-0.33	16.9521								1723.17		110656	43	1	Y5(Phospho): 100
GRSDYDGIGSR	N-Term(TMT6plex); Y5(Phospho)	1	ATP-dependent RNA helicase DDX3X OS=Homo sapiens OX=9606 GN=DDX3X PE=1 SV=3	O00571	2	1	746.343	1491.68	-0.28	0								3053.63		112185	32	1	Y5(Phospho): 100
GRSDYDGIGSR	N-Term(TMT6plex); Y5(Phospho)	1	ATP-dependent RNA helicase DDX3X OS=Homo sapiens OX=9606 GN=DDX3X PE=1 SV=3	O00571	3	1	497.898	1491.68	-0.08	0								20150.3	4102.84	759531	60	1	Y5(Phospho): 100
GRSDYDGIGSR	N-Term(TMT6plex); Y5(Phospho)	1	ATP-dependent RNA helicase DDX3X OS=Homo sapiens OX=9606 GN=DDX3X PE=1 SV=3	O00571	3	1	497.898	1491.68	0.22	0								15073.6	1895.45	612696	61	1	Y5(Phospho): 100
GRSDYDGIGSR	N-Term(TMT6plex); Y5(Phospho)	1	ATP-dependent RNA helicase DDX3X OS=Homo sapiens OX=9606 GN=DDX3X PE=1 SV=3	O00571	3	1	497.899	1491.68	1.39	24.2601								3045.68		118041	31	1	Y5(Phospho): 100
VTQSDLYK	N-Term(TMT6plex); Y7(Phospho); K8(TMT6plex)	1	Tumor protein D54 OS=Homo sapiens OX=9606 GN=TPD52L2 PE=1 SV=2	O43399	3	1	497.934	1491.79	0.13	0								4066.18		145376	31	1	Y7(Phospho): 100
VTQSDLYK	N-Term(TMT6plex); Y7(Phospho); K8(TMT6plex)	1	Tumor protein D54 OS=Homo sapiens OX=9606 GN=TPD52L2 PE=1 SV=2	O43399	3	1	497.934	1491.79	1.24	0								2905.26	1273.39	120497	32	1	Y7(Phospho): 100
YLDPEYIDR	N-Term(TMT6plex); Y6(Phospho)	1	Dynactin subunit 3 OS=Homo sapiens OX=9606 GN=DCTN3 PE=1 SV=1	O75935	2	1	746.85	1492.69	-0.2	0	5815.16	2536.27	5796.24	5266.17	4588.97	4521.48	4606.4	51742.5	11461.7	1.43622e+06	31	1	Y6(Phospho): 100
YLDPEYIDR	N-Term(TMT6plex); Y6(Phospho)	1	Dynactin subunit 3 OS=Homo sapiens OX=9606 GN=DCTN3 PE=1 SV=1	O75935	2	1	746.85	1492.69	0.04	21.4627	3728.61	5058.19	5689.62	4744.33	5155.85	5616.35	4691.11	40198.2	8632.79	1.52904e+06	31	1	Y6(Phospho): 100
RNTYVCSER	N-Term(TMT6plex); Y4(Phospho); C6(Carbamidomethyl)	1	MAP/microtubule affinity-regulating kinase 3 OS=Homo sapiens OX=9606 GN=MARK3 PE=1 SV=5	P27448	3	1	498.563	1493.68	-1.21	0								1886.04		63346.1	33	1	Y4(Phospho): 100
RNTYVCSER	N-Term(TMT6plex); Y4(Phospho); C6(Carbamidomethyl)	1	MAP/microtubule affinity-regulating kinase 3 OS=Homo sapiens OX=9606 GN=MARK3 PE=1 SV=5	P27448	3	1	498.564	1493.68	-0.53	0								3620.14		82411	32	1	Y4(Phospho): 100
DYCAHHLIR	N-Term(TMT6plex); Y2(Phospho); C3(Carbamidomethyl)	1	NADH dehydrogenase [ubiquinone] 1 beta subcomplex subunit 7 OS=Homo sapiens OX=9606 GN=NDUFB7 PE=1 SV=4	P17568	3	1	498.569	1493.69	-0.63	0								5387.19		178440	35	1	Y2(Phospho): 100
DYCAHHLIR	N-Term(TMT6plex); Y2(Phospho); C3(Carbamidomethyl)	1	NADH dehydrogenase [ubiquinone] 1 beta subcomplex subunit 7 OS=Homo sapiens OX=9606 GN=NDUFB7 PE=1 SV=4	P17568	3	1	498.569	1493.69	0.17	0								8232.59		214876	39	1	Y2(Phospho): 100
DYCAHHLIR	N-Term(TMT6plex); Y2(Phospho); C3(Carbamidomethyl)	1	NADH dehydrogenase [ubiquinone] 1 beta subcomplex subunit 7 OS=Homo sapiens OX=9606 GN=NDUFB7 PE=1 SV=4	P17568	3	1	498.569	1493.69	0.23	0										47950	28	1	Y2(Phospho): 100
AVCSTYLQSR	N-Term(TMT6plex); C3(Carbamidomethyl); Y6(Phospho)	2	Homeodomain-interacting protein kinase 1 OS=Homo sapiens OX=9606 GN=HIPK1 PE=1 SV=1	Q9H2X6; Q86Z02	3	1	498.572	1493.7	-0.64	0			1389.01		1394.14	1891.64	1948.13	5184.7	1637.71	86781.9	43	1	Y6(Phospho): 100
AVCSTYLQSR	N-Term(TMT6plex); C3(Carbamidomethyl); Y6(Phospho)	2	Homeodomain-interacting protein kinase 1 OS=Homo sapiens OX=9606 GN=HIPK1 PE=1 SV=1	Q9H2X6; Q86Z02	3	1	498.572	1493.7	-0.02	0	1668.85	3086.26	2482.81	1572.69	2073.94	3049.23		2334.84	2203.84	80090	38	1	Y6(Phospho): 100
AVCSTYLQSR	N-Term(TMT6plex); C3(Carbamidomethyl); Y6(Phospho)	2	Homeodomain-interacting protein kinase 1 OS=Homo sapiens OX=9606 GN=HIPK1 PE=1 SV=1	Q9H2X6; Q86Z02	2	1	747.356	1493.7	1.95	0	27613.1	32365.7	32191.1	27999.2	33360	31253.4	27476.8	49255.3	34639.3	522047	43	1	Y6(Phospho): 100
AVCSTYLQSR	N-Term(TMT6plex); C3(Carbamidomethyl); Y6(Phospho)	2	Homeodomain-interacting protein kinase 1 OS=Homo sapiens OX=9606 GN=HIPK1 PE=1 SV=1	Q9H2X6; Q86Z02	2	1	747.356	1493.71	2.19	0	18041.3	18332.2	18305.8	18102.9	22971.3	22631.7	23057.2	36635.8	22841	525659	36	1	Y6(Phospho): 100
LTDYVAFLEN	N-Term(TMT6plex); Y4(Phospho)	1	COP9 signalosome complex subunit 8 OS=Homo sapiens OX=9606 GN=COPS8 PE=1 SV=1	Q99627	2	1	747.361	1493.71	0.85	0								5887.86		194137	64	1	Y4(Phospho): 100
LTDYVAFLEN	N-Term(TMT6plex); Y4(Phospho)	1	COP9 signalosome complex subunit 8 OS=Homo sapiens OX=9606 GN=COPS8 PE=1 SV=1	Q99627	2	1	747.361	1493.71	1.34	7.3187								3788.42		133837	61	1	Y4(Phospho): 100
SAYASGTTAK	N-Term(TMT6plex); Y3(Phospho); K10(TMT6plex)	1	Afadin OS=Homo sapiens OX=9606 GN=AFDN PE=1 SV=3	P55196	2	1	747.883	1494.76	-1.63	0								1850.9		93284.9	47	1	Y3(Phospho): 100
SAYASGTTAK	N-Term(TMT6plex); Y3(Phospho); K10(TMT6plex)	1	Afadin OS=Homo sapiens OX=9606 GN=AFDN PE=1 SV=3	P55196	2	1	747.884	1494.76	0.41	0								3079.51		114920	56	1	Y3(Phospho): 100
TYSVPAHQER	N-Term(TMT6plex); Y2(Phospho)	1	Cytochrome c-type heme lyase OS=Homo sapiens OX=9606 GN=HCCS PE=1 SV=1	P53701	3	1	499.574	1496.71	-0.83	0								2080.57		104136	65	1	Y2(Phospho): 100
DTRDYAPPPR	N-Term(TMT6plex); Y5(Phospho)	2	RNA-binding motif protein, X chromosome OS=Homo sapiens OX=9606 GN=RBMX PE=1 SV=3;RNA binding motif protein, X-linked-like-1 OS=Homo sapiens OX=9606 GN=RBMXL1 PE=1 SV=1	P38159; Q96E39	3	1	499.574	1496.71	-0.71	0								7155.13		224113	47	1	Y5(Phospho): 100
DTRDYAPPPR	N-Term(TMT6plex); Y5(Phospho)	2	RNA-binding motif protein, X chromosome OS=Homo sapiens OX=9606 GN=RBMX PE=1 SV=3;RNA binding motif protein, X-linked-like-1 OS=Homo sapiens OX=9606 GN=RBMXL1 PE=1 SV=1	P38159; Q96E39	3	1	499.574	1496.71	-0.47	8.25169								4360	1535.51	166453	40	1	Y5(Phospho): 100
DTRDYAPPPR	N-Term(TMT6plex); Y5(Phospho)	2	RNA-binding motif protein, X chromosome OS=Homo sapiens OX=9606 GN=RBMX PE=1 SV=3;RNA binding motif protein, X-linked-like-1 OS=Homo sapiens OX=9606 GN=RBMXL1 PE=1 SV=1	P38159; Q96E39	3	1	499.575	1496.71	-0.4	0								4912.22		218341	32	1	Y5(Phospho): 100
DTRDYAPPPR	N-Term(TMT6plex); Y5(Phospho)	2	RNA-binding motif protein, X chromosome OS=Homo sapiens OX=9606 GN=RBMX PE=1 SV=3;RNA binding motif protein, X-linked-like-1 OS=Homo sapiens OX=9606 GN=RBMXL1 PE=1 SV=1	P38159; Q96E39	3	1	499.575	1496.71	0.02	34.0685								4054.56		141035	43	1	Y5(Phospho): 100
DTRDYAPPPR	N-Term(TMT6plex); Y5(Phospho)	2	RNA-binding motif protein, X chromosome OS=Homo sapiens OX=9606 GN=RBMX PE=1 SV=3;RNA binding motif protein, X-linked-like-1 OS=Homo sapiens OX=9606 GN=RBMXL1 PE=1 SV=1	P38159; Q96E39	3	1	499.575	1496.71	0.21	20.6744								2700.11		158505	45	1	Y5(Phospho): 100
FNPQYHNNR	N-Term(TMT6plex); Y5(Phospho)	1	SPATS2-like protein OS=Homo sapiens OX=9606 GN=SPATS2L PE=1 SV=2	Q9NUQ6	3	1	500.23	1498.68	-2.34	20.1683								1154.25		51670.3	28	1	Y5(Phospho): 100
HSRDYVEGAR	N-Term(TMT6plex); Y5(Phospho)	1	Microtubule cross-linking factor 1 OS=Homo sapiens OX=9606 GN=MTCL1 PE=1 SV=5	Q9Y4B5	3	1	500.237	1498.7	-2.51	28.66								4534.54		201468	17	1	Y5(Phospho): 100
RGAGGYQPLDR	N-Term(TMT6plex); Y6(Phospho)	1	Pecanex-like protein 3 OS=Homo sapiens OX=9606 GN=PCNX3 PE=1 SV=2	Q9H6A9	3	1	500.251	1498.74	0.45	13.0836								1928		89256.1	52	1	Y6(Phospho): 100
RGAGGYQPLDR	N-Term(TMT6plex); Y6(Phospho)	1	Pecanex-like protein 3 OS=Homo sapiens OX=9606 GN=PCNX3 PE=1 SV=2	Q9H6A9	3	1	500.251	1498.74	1.74	0								1650.72		84396	22	1	Y6(Phospho): 100
TYNPDDYFR	N-Term(TMT6plex); Y7(Phospho)	1	Synaptotagmin-17 OS=Homo sapiens OX=9606 GN=SYT17 PE=1 SV=1	Q9BSW7	2	1	750.323	1499.64	-1.87	17.514						1385.99		34315.7	5896.79	1.00635e+06	35	1	Y7(Phospho): 100
TYNPDDYFR	N-Term(TMT6plex); Y7(Phospho)	1	Synaptotagmin-17 OS=Homo sapiens OX=9606 GN=SYT17 PE=1 SV=1	Q9BSW7	2	1	750.323	1499.64	-0.56	0					1446.71			31358.9	6445.53	1.24271e+06	40	1	Y7(Phospho): 100
TYNPDDYFR	N-Term(TMT6plex); Y7(Phospho)	1	Synaptotagmin-17 OS=Homo sapiens OX=9606 GN=SYT17 PE=1 SV=1	Q9BSW7	2	1	750.325	1499.64	2.04	28.7042					1839.54			27783.3	6063.93	1.06063e+06	28	1	Y7(Phospho): 100
GVYAIPPSACR	N-Term(TMT6plex); Y3(Phospho); C10(Carbamidomethyl)	1	Enhancer of filamentation 1 OS=Homo sapiens OX=9606 GN=NEDD9 PE=1 SV=1	Q14511	2	1	750.368	1499.73	0.02	0					1517.96	2506.36		15033.2	4523.8	534574	31	1	Y3(Phospho): 100
GVYAIPPSACR	N-Term(TMT6plex); Y3(Phospho); C10(Carbamidomethyl)	1	Enhancer of filamentation 1 OS=Homo sapiens OX=9606 GN=NEDD9 PE=1 SV=1	Q14511	3	1	500.581	1499.73	0.16	11.3796								3393.55		133082	32	1	Y3(Phospho): 100
VEQQPDYRR	N-Term(TMT6plex); Y7(Phospho)	1	Afadin OS=Homo sapiens OX=9606 GN=AFDN PE=1 SV=3	P55196	3	1	500.581	1499.73	5.15	23.7018								3392.28		112244	18	1	Y7(Phospho): 100
GVYAIPPSACR	N-Term(TMT6plex); Y3(Phospho); C10(Carbamidomethyl)	1	Enhancer of filamentation 1 OS=Homo sapiens OX=9606 GN=NEDD9 PE=1 SV=1	Q14511	3	1	500.581	1499.73	0.22	25.8572								1331.41		92111.3	25	1	Y3(Phospho): 100
GVYAIPPSACR	N-Term(TMT6plex); Y3(Phospho); C10(Carbamidomethyl)	1	Enhancer of filamentation 1 OS=Homo sapiens OX=9606 GN=NEDD9 PE=1 SV=1	Q14511	2	1	750.368	1499.73	0.35	0		1695.82		2863.38	2073.28	1858.21	2217.68	24149.7	6217.69	774387	18	1	Y3(Phospho): 100
GVYAIPPSACR	N-Term(TMT6plex); Y3(Phospho); C10(Carbamidomethyl)	1	Enhancer of filamentation 1 OS=Homo sapiens OX=9606 GN=NEDD9 PE=1 SV=1	Q14511	3	1	500.581	1499.73	1.13	9.87114								4783.59		109171	36	1	Y3(Phospho): 100
GVYAIPPSACR	N-Term(TMT6plex); Y3(Phospho); C10(Carbamidomethyl)	1	Enhancer of filamentation 1 OS=Homo sapiens OX=9606 GN=NEDD9 PE=1 SV=1	Q14511	2	1	750.368	1499.73	1.16	0	1350.38				1181.19	1501.95	1418.76	13751.7	3018.38	518433	37	1	Y3(Phospho): 100
GVYAIPPSACR	N-Term(TMT6plex); Y3(Phospho); C10(Carbamidomethyl)	1	Enhancer of filamentation 1 OS=Homo sapiens OX=9606 GN=NEDD9 PE=1 SV=1	Q14511	2	1	750.369	1499.73	2.38	17.9618					1554.17	1567.68		15597.4	3365.94	512110	33	1	Y3(Phospho): 100
QVYDAHTK	N-Term(TMT6plex); Y3(Phospho); K8(TMT6plex)	1	Caveolin-1 OS=Homo sapiens OX=9606 GN=CAV1 PE=1 SV=4	Q03135	2	1	750.384	1499.76	-2.88	0								4422.72		178235	27	1	Y3(Phospho): 100
QVYDAHTK	N-Term(TMT6plex); Y3(Phospho); K8(TMT6plex)	1	Caveolin-1 OS=Homo sapiens OX=9606 GN=CAV1 PE=1 SV=4	Q03135	3	1	500.592	1499.76	-2.02	5.40563						1849.68		33406.6	4433.31	1258914	33	1	Y3(Phospho): 100
GHEYTNIK	N-Term(TMT6plex); Y4(Phospho); K8(TMT6plex)	1	Tyrosine-protein phosphatase non-receptor type 11 OS=Homo sapiens OX=9606 GN=PTPN11 PE=1 SV=3	Q06124	3	1	500.593	1499.76	-1.34	0								6749.18		246659	36	1	Y4(Phospho): 100
QVYDAHTK	N-Term(TMT6plex); Y3(Phospho); K8(TMT6plex)	1	Caveolin-1 OS=Homo sapiens OX=9606 GN=CAV1 PE=1 SV=4	Q03135	2	1	750.386	1499.76	-0.85	0								4011.69		173276	26	1	Y3(Phospho): 100
GHEYTNIK	N-Term(TMT6plex); Y4(Phospho); K8(TMT6plex)	1	Tyrosine-protein phosphatase non-receptor type 11 OS=Homo sapiens OX=9606 GN=PTPN11 PE=1 SV=3	Q06124	3	1	500.593	1499.76	-0.79	0		8865.34	8750.26	6861.72		11696.1		108391	27147.7	3815047	40	1	Y4(Phospho): 100
GHEYTNIK	N-Term(TMT6plex); Y4(Phospho); K8(TMT6plex)	1	Tyrosine-protein phosphatase non-receptor type 11 OS=Homo sapiens OX=9606 GN=PTPN11 PE=1 SV=3	Q06124	2	1	750.386	1499.76	-0.77	18.4411								4255.12		212861	17	1	Y4(Phospho): 100
GHEYTNIK	N-Term(TMT6plex); Y4(Phospho); K8(TMT6plex)	1	Tyrosine-protein phosphatase non-receptor type 11 OS=Homo sapiens OX=9606 GN=PTPN11 PE=1 SV=3	Q06124	2	1	750.386	1499.76	-0.68	0								4096.63		196217	18	1	Y4(Phospho): 100
GHEYTNIK	N-Term(TMT6plex); Y4(Phospho); K8(TMT6plex)	1	Tyrosine-protein phosphatase non-receptor type 11 OS=Homo sapiens OX=9606 GN=PTPN11 PE=1 SV=3	Q06124	3	1	500.593	1499.76	-0.67	0.644658	10971.3					11760.2		89754.1	23463	4.0636e+06	38	1	Y4(Phospho): 100
GHEYTNIK	N-Term(TMT6plex); Y4(Phospho); K8(TMT6plex)	1	Tyrosine-protein phosphatase non-receptor type 11 OS=Homo sapiens OX=9606 GN=PTPN11 PE=1 SV=3	Q06124	3	1	500.593	1499.77	-0.43	11.7637								4984.53		202610	23	1	Y4(Phospho): 100
GHEYTNIK	N-Term(TMT6plex); Y4(Phospho); K8(TMT6plex)	1	Tyrosine-protein phosphatase non-receptor type 11 OS=Homo sapiens OX=9606 GN=PTPN11 PE=1 SV=3	Q06124	2	1	750.386	1499.77	-0.36	0								5583.12		259100	22	1	Y4(Phospho): 100
GHEYTNIK	N-Term(TMT6plex); Y4(Phospho); K8(TMT6plex)	1	Tyrosine-protein phosphatase non-receptor type 11 OS=Homo sapiens OX=9606 GN=PTPN11 PE=1 SV=3	Q06124	3	1	500.594	1499.77	0.06	20.2983								3736.52	1190.64	166963	23	1	Y4(Phospho): 100
GHEYTNIK	N-Term(TMT6plex); Y4(Phospho); K8(TMT6plex)	1	Tyrosine-protein phosphatase non-receptor type 11 OS=Homo sapiens OX=9606 GN=PTPN11 PE=1 SV=3	Q06124	3	1	500.594	1499.77	0.18	7.68631								9945.63	1557.46	314650	40	1	Y4(Phospho): 100
QVYDAHTK	N-Term(TMT6plex); Y3(Phospho); K8(TMT6plex)	1	Caveolin-1 OS=Homo sapiens OX=9606 GN=CAV1 PE=1 SV=4	Q03135	3	1	500.594	1499.77	1.95	14.4272								13473.4	1886.77	657515	39	1	Y3(Phospho): 100
SALYSGVHK	N-Term(TMT6plex); Y4(Phospho); K9(TMT6plex)	1	SAM and SH3 domain-containing protein 1 OS=Homo sapiens OX=9606 GN=SASH1 PE=1 SV=3	O94885	3	1	500.605	1499.8	-0.33	7.88144								20560.6	2641.9	731531	33	1	Y4(Phospho): 100
SALYSGVHK	N-Term(TMT6plex); Y4(Phospho); K9(TMT6plex)	1	SAM and SH3 domain-containing protein 1 OS=Homo sapiens OX=9606 GN=SASH1 PE=1 SV=3	O94885	3	1	500.606	1499.8	-0.03	0								21242.7	2221.82	735616	44	1	Y4(Phospho): 100
ELSHPPLYR	N-Term(TMT6plex); S3(Phospho); Y8(Phospho)	1	Son of sevenless homolog 2 OS=Homo sapiens OX=9606 GN=SOS2 PE=1 SV=2	Q07890	3	1	500.898	1500.68	-4.58	25.3624								15612	1672.54	251389	21	1	S3(Phospho): 100; Y8(Phospho): 100
ELSHPPLYR	N-Term(TMT6plex); S3(Phospho); Y8(Phospho)	1	Son of sevenless homolog 2 OS=Homo sapiens OX=9606 GN=SOS2 PE=1 SV=2	Q07890	3	1	500.898	1500.68	-3.54	0								16520.8	2637.92	274812	19	1	S3(Phospho): 100; Y8(Phospho): 100
HYDSIAEK	N-Term(TMT6plex); Y2(Phospho); K8(TMT6plex)	1	AP-1 complex-associated regulatory protein OS=Homo sapiens OX=9606 GN=AP1AR PE=1 SV=1	Q63HQ0	3	1	500.921	1500.75	-0.8	26.0751						1213.6		5724.12		218624	26	1	Y2(Phospho): 100
HYDSIAEK	N-Term(TMT6plex); Y2(Phospho); K8(TMT6plex)	1	AP-1 complex-associated regulatory protein OS=Homo sapiens OX=9606 GN=AP1AR PE=1 SV=1	Q63HQ0	3	1	500.921	1500.75	-0.43	34.5989								5315.65	967.765	181070	27	1	Y2(Phospho): 100
HYDSIAEK	N-Term(TMT6plex); Y2(Phospho); K8(TMT6plex)	1	AP-1 complex-associated regulatory protein OS=Homo sapiens OX=9606 GN=AP1AR PE=1 SV=1	Q63HQ0	3	1	500.921	1500.75	-0.13	29.8966								19060.1	1853.17	557833	30	1	Y2(Phospho): 100
HYDSIAEK	N-Term(TMT6plex); Y2(Phospho); K8(TMT6plex)	1	AP-1 complex-associated regulatory protein OS=Homo sapiens OX=9606 GN=AP1AR PE=1 SV=1	Q63HQ0	3	1	500.922	1500.75	0.3	32.3513								17545.5	3168.33	595029	28	1	Y2(Phospho): 100
RVPNAYDK	N-Term(TMT6plex); Y6(Phospho); K8(TMT6plex)	1	Adapter molecule crk OS=Homo sapiens OX=9606 GN=CRK PE=1 SV=2	P46108	3	1	500.937	1500.8	-0.01	0	5512.21	2140.88	3672.53	3498.2	6213.37	4732.67	2498.77	14070.8	7830.33	344554	27	1	Y6(Phospho): 100
RVPNAYDK	N-Term(TMT6plex); Y6(Phospho); K8(TMT6plex)	1	Adapter molecule crk OS=Homo sapiens OX=9606 GN=CRK PE=1 SV=2	P46108	3	1	500.937	1500.8	0.05	0	5085.95	4509.64	3182.22	8108.02	6424.5	5543.29	5887.32	17268.2	8544.26	444181	26	1	Y6(Phospho): 100
GTYLTDETHR	N-Term(TMT6plex); Y3(Phospho)	1	Membrane cofactor protein OS=Homo sapiens OX=9606 GN=CD46 PE=1 SV=3	P15529	3	1	501.235	1501.69	0.38	33.3356			1898.71		1788.76	2650.59		7618.99	3763.42	279543	33	1	Y3(Phospho): 100
DETNYGIPQR	N-Term(TMT6plex); Y5(Phospho)	1	Receptor of activated protein C kinase 1 OS=Homo sapiens OX=9606 GN=RACK1 PE=1 SV=3	P63244	2	1	751.351	1501.7	4.53	0								4813.15		168534	19	1	Y5(Phospho): 100
DETNYGIPQR	N-Term(TMT6plex); Y5(Phospho)	1	Receptor of activated protein C kinase 1 OS=Homo sapiens OX=9606 GN=RACK1 PE=1 SV=3	P63244	2	1	751.351	1501.7	4.78	0								2441.33		119021	21	1	Y5(Phospho): 100
DETNYGIPQR	N-Term(TMT6plex); Y5(Phospho)	1	Receptor of activated protein C kinase 1 OS=Homo sapiens OX=9606 GN=RACK1 PE=1 SV=3	P63244	2	1	751.352	1501.7	4.86	0								5159.06	1307.84	206833	26	1	Y5(Phospho): 100
DETNYGIPQR	N-Term(TMT6plex); Y5(Phospho)	1	Receptor of activated protein C kinase 1 OS=Homo sapiens OX=9606 GN=RACK1 PE=1 SV=3	P63244	2	1	751.352	1501.7	5.18	24.1178								4162.03		128913	20	1	Y5(Phospho): 100
ALELDSNLYR	N-Term(TMT6plex); Y9(Phospho)	1	Myosin-9 OS=Homo sapiens OX=9606 GN=MYH9 PE=1 SV=4	P35579	2	1	751.879	1502.75	3.21	0	7489.6	4794.12	4974.3	5222.42	8760.29	6037.89	4691.26	20384	8033.44	575947	28	1	Y9(Phospho): 100
LYSCLDHMR	N-Term(TMT6plex); Y2(Phospho); C4(Carbamidomethyl)	1	HBS1-like protein OS=Homo sapiens OX=9606 GN=HBS1L PE=1 SV=1	Q9Y450	3	1	501.894	1503.67	-0.19	32.6886								7658.68		285727	34	1	Y2(Phospho): 100
SLSNPDYSGTR	N-Term(TMT6plex); Y7(Phospho)	1	Transmembrane channel-like protein 5 OS=Homo sapiens OX=9606 GN=TMC5 PE=2 SV=3	Q6UXY8	2	1	753.342	1505.68	-4.1	0								8787.86	1921.5	302542	39	1	Y7(Phospho): 100
GIPNYEFK	N-Term(TMT6plex); Y5(Phospho); K8(TMT6plex)	1	Ubiquitin recognition factor in ER-associated degradation protein 1 OS=Homo sapiens OX=9606 GN=UFD1 PE=1 SV=3	Q92890	2	1	753.395	1505.78	0.82	0								23537.2	4561.47	850503	20	1	Y5(Phospho): 100
KTAGLSDLY	N-Term(TMT6plex); K1(TMT6plex); Y9(Phospho)	1	Tumor susceptibility gene 101 protein OS=Homo sapiens OX=9606 GN=TSG101 PE=1 SV=2	Q99816	2	1	753.407	1505.81	3	0	4637.93	4903.49	3937.13	3851.67	4755.42	4511.25	2942.99	23996.3	6655.59	888853	25	1	Y9(Phospho): 100
KTAGLSDLY	N-Term(TMT6plex); K1(TMT6plex); Y9(Phospho)	1	Tumor susceptibility gene 101 protein OS=Homo sapiens OX=9606 GN=TSG101 PE=1 SV=2	Q99816	2	1	753.408	1505.81	4.05	0	4283.64	5492.23	6839.84	2996.8	3420.5	4861.82	1826.91	25088.5	8650.67	913900	25	1	Y9(Phospho): 100
FAVPTYAAK	N-Term(TMT6plex); Y6(Phospho); K9(TMT6plex)	1	Disintegrin and metalloproteinase domain-containing protein 9 OS=Homo sapiens OX=9606 GN=ADAM9 PE=1 SV=1	Q13443	2	1	753.412	1505.82	0.41	5.38974								320475	40777.7	12956064	39	1	Y6(Phospho): 100
NCYQDDINR	N-Term(TMT6plex); C2(Carbamidomethyl); Y3(Phospho)	1	Ubiquitin carboxyl-terminal hydrolase 8 OS=Homo sapiens OX=9606 GN=USP8 PE=1 SV=1	P40818	2	1	753.815	1506.62	-0.58	0								1331.95		57367	23	1	Y3(Phospho): 100
NCYQDDINR	N-Term(TMT6plex); C2(Carbamidomethyl); Y3(Phospho)	1	Ubiquitin carboxyl-terminal hydrolase 8 OS=Homo sapiens OX=9606 GN=USP8 PE=1 SV=1	P40818	2	1	753.816	1506.62	0.15	0					1059.91					49726	23	1	Y3(Phospho): 100
YSTVSLQEDR	N-Term(TMT6plex); Y1(Phospho)	1	Protein FAM126B OS=Homo sapiens OX=9606 GN=FAM126B PE=1 SV=1	Q8IXS8	2	1	753.855	1506.7	-0.46	0			1239.39			1395.78		21516.7	3081.17	707222	47	1	Y1(Phospho): 100
YSTVSLQEDR	N-Term(TMT6plex); Y1(Phospho)	1	Protein FAM126B OS=Homo sapiens OX=9606 GN=FAM126B PE=1 SV=1	Q8IXS8	2	1	753.856	1506.71	1.08	0					1253.72	2424.46		15977.2	3434.71	651515	45	1	Y1(Phospho): 100
DYSNNTEK	N-Term(TMT6plex); Y2(Phospho); K8(TMT6plex)	1	DEP domain-containing protein 7 OS=Homo sapiens OX=9606 GN=DEPDC7 PE=2 SV=1	Q96QD5	2	1	754.854	1508.7	-2.11	0								3678.44		159497	36	1	Y2(Phospho): 100
DYSNNTEK	N-Term(TMT6plex); Y2(Phospho); K8(TMT6plex)	1	DEP domain-containing protein 7 OS=Homo sapiens OX=9606 GN=DEPDC7 PE=2 SV=1	Q96QD5	2	1	754.855	1508.7	-0.9	0								1862.98		144959	33	1	Y2(Phospho): 100
ITDYGLESFR	N-Term(TMT6plex); Y4(Phospho)	1	Atrial natriuretic peptide receptor 1 OS=Homo sapiens OX=9606 GN=NPR1 PE=1 SV=1	P16066	2	1	755.356	1509.71	-8.73	26.9963								1421.92		39923.1	20	1	Y4(Phospho): 100
DAYCSEVK	N-Term(TMT6plex); Y3(Phospho); C4(Carbamidomethyl); K8(TMT6plex)	1	Microtubule-associated protein 1B OS=Homo sapiens OX=9606 GN=MAP1B PE=1 SV=2	P46821	2	1	755.358	1509.71	1.32	27.7046	1211.22							10524.8	1229.94	406260	25	1	Y3(Phospho): 100
LEQHQVYGAR	N-Term(TMT6plex); Y7(Phospho)	1	Rho GTPase-activating protein 32 OS=Homo sapiens OX=9606 GN=ARHGAP32 PE=1 SV=1	A7KAX9	3	1	503.919	1509.74	0.19	31.3694						1438.48		7225.9		173507	29	1	Y7(Phospho): 100
SYEENFQER	N-Term(TMT6plex); Y2(Phospho)	1	Alpha-protein kinase 2 OS=Homo sapiens OX=9606 GN=ALPK2 PE=1 SV=3	Q86TB3	2	1	755.824	1510.64	-0.48	25.391								5311.66		222348	30	1	Y2(Phospho): 100
SYEENFQER	N-Term(TMT6plex); Y2(Phospho)	1	Alpha-protein kinase 2 OS=Homo sapiens OX=9606 GN=ALPK2 PE=1 SV=3	Q86TB3	3	1	504.218	1510.64	-0.26	33.3137								2947.96		69718	18	1	Y2(Phospho): 100
SYEENFQER	N-Term(TMT6plex); Y2(Phospho)	1	Alpha-protein kinase 2 OS=Homo sapiens OX=9606 GN=ALPK2 PE=1 SV=3	Q86TB3	2	1	755.825	1510.64	1.54	0						1015.1		5628.65		220500	55	1	Y2(Phospho): 100
FYDSNTVK	N-Term(TMT6plex); Y2(Phospho); K8(TMT6plex)	1	Serine/threonine-protein kinase PAK 2 OS=Homo sapiens OX=9606 GN=PAK2 PE=1 SV=3	Q13177	3	1	504.589	1511.75	-0.69	0						2585.58		128547	13912.4	1.37412e+06	19	1	Y2(Phospho): 100
FYDSNTVK	N-Term(TMT6plex); Y2(Phospho); K8(TMT6plex)	1	Serine/threonine-protein kinase PAK 2 OS=Homo sapiens OX=9606 GN=PAK2 PE=1 SV=3	Q13177	2	1	756.382	1511.76	0.7	4.54288								171876	22533.2	6724026	31	1	Y2(Phospho): 100
FYDSNTVK	N-Term(TMT6plex); Y2(Phospho); K8(TMT6plex)	1	Serine/threonine-protein kinase PAK 2 OS=Homo sapiens OX=9606 GN=PAK2 PE=1 SV=3	Q13177	2	1	756.382	1511.76	0.78	0								171617	17310.1	7.06193e+06	31	1	Y2(Phospho): 100
FYDSNTVK	N-Term(TMT6plex); Y2(Phospho); K8(TMT6plex)	1	Serine/threonine-protein kinase PAK 2 OS=Homo sapiens OX=9606 GN=PAK2 PE=1 SV=3	Q13177	3	1	504.59	1511.76	0.83	6.85301								59297	6255.75	1.63185e+06	22	1	Y2(Phospho): 100
FYDSNTVK	N-Term(TMT6plex); Y2(Phospho); K8(TMT6plex)	1	Serine/threonine-protein kinase PAK 2 OS=Homo sapiens OX=9606 GN=PAK2 PE=1 SV=3	Q13177	3	1	504.59	1511.76	1.31	0								116362	18380.1	1.15181e+06	17	1	Y2(Phospho): 100
FYDSNTVK	N-Term(TMT6plex); Y2(Phospho); K8(TMT6plex)	1	Serine/threonine-protein kinase PAK 2 OS=Homo sapiens OX=9606 GN=PAK2 PE=1 SV=3	Q13177	3	1	504.591	1511.76	1.8	25.3657								39833.8	5750.63	987765	26	1	Y2(Phospho): 100
GDVMDFYK	N-Term(TMT6plex); Y7(Phospho); K8(TMT6plex)	1	Glucocorticoid receptor OS=Homo sapiens OX=9606 GN=NR3C1 PE=1 SV=1	P04150	3	1	504.912	1512.72	1.06	0								3693.56		187989	22	1	Y7(Phospho): 100
LYLPVQNK	N-Term(TMT6plex); Y2(Phospho); K8(TMT6plex)	1	Cilia- and flagella-associated protein 20 OS=Homo sapiens OX=9606 GN=CFAP20 PE=1 SV=1	Q9Y6A4	3	1	504.958	1512.86	-0.08	0								8159.09		224585	34	1	Y2(Phospho): 100
LYLPVQNK	N-Term(TMT6plex); Y2(Phospho); K8(TMT6plex)	1	Cilia- and flagella-associated protein 20 OS=Homo sapiens OX=9606 GN=CFAP20 PE=1 SV=1	Q9Y6A4	3	1	504.959	1512.86	1.37	0								6600.32		268274	29	1	Y2(Phospho): 100
VDDLYTLLPR	N-Term(TMT6plex); Y5(Phospho)	1	StAR-related lipid transfer protein 13 OS=Homo sapiens OX=9606 GN=STARD13 PE=1 SV=2	Q9Y3M8	3	1	505.266	1513.78	-2.5	12.3855	4900.98							14055.4	3208.16	1.30041e+06	39	1	Y5(Phospho): 100
VDDLYTLLPR	N-Term(TMT6plex); Y5(Phospho)	1	StAR-related lipid transfer protein 13 OS=Homo sapiens OX=9606 GN=STARD13 PE=1 SV=2	Q9Y3M8	2	1	757.395	1513.78	-2.37	20.6241						4957.29		95151.5	9965.34	4.18832e+06	54	1	Y5(Phospho): 100
VDDLYTLLPR	N-Term(TMT6plex); Y5(Phospho)	1	StAR-related lipid transfer protein 13 OS=Homo sapiens OX=9606 GN=STARD13 PE=1 SV=2	Q9Y3M8	2	1	757.396	1513.78	-1.65	25.3156						3377.63		82571.8	11246.1	3198704	54	1	Y5(Phospho): 100
VDDLYTLLPR	N-Term(TMT6plex); Y5(Phospho)	1	StAR-related lipid transfer protein 13 OS=Homo sapiens OX=9606 GN=STARD13 PE=1 SV=2	Q9Y3M8	3	1	505.267	1513.79	-0.27	15.6676	5485.5							16311.9		1.09913e+06	39	1	Y5(Phospho): 100
IYEPLDVK	N-Term(TMT6plex); Y2(Phospho); K8(TMT6plex)	1	Cytosolic phospholipase A2 OS=Homo sapiens OX=9606 GN=PLA2G4A PE=1 SV=2	P47712	3	1	505.613	1514.82	-2.03	10.4615								4291.29	1214.84	274493	24	1	Y2(Phospho): 100
IYEPLDVK	N-Term(TMT6plex); Y2(Phospho); K8(TMT6plex)	1	Cytosolic phospholipase A2 OS=Homo sapiens OX=9606 GN=PLA2G4A PE=1 SV=2	P47712	2	1	757.917	1514.83	-0.14	0								156319	25280	6.69969e+06	40	1	Y2(Phospho): 100
IYEPLDVK	N-Term(TMT6plex); Y2(Phospho); K8(TMT6plex)	1	Cytosolic phospholipase A2 OS=Homo sapiens OX=9606 GN=PLA2G4A PE=1 SV=2	P47712	2	1	757.917	1514.83	-0.14	0								129380	27373	5748842	38	1	Y2(Phospho): 100
IYEPLDVK	N-Term(TMT6plex); Y2(Phospho); K8(TMT6plex)	1	Cytosolic phospholipase A2 OS=Homo sapiens OX=9606 GN=PLA2G4A PE=1 SV=2	P47712	2	1	757.917	1514.83	0.34	7.29818						5458.36		151757	18105.9	5896423	40	1	Y2(Phospho): 100
IYEPLDVK	N-Term(TMT6plex); Y2(Phospho); K8(TMT6plex)	1	Cytosolic phospholipase A2 OS=Homo sapiens OX=9606 GN=PLA2G4A PE=1 SV=2	P47712	2	1	757.918	1514.83	0.58	8.51598						3849.05		116215	24420	4.62451e+06	40	1	Y2(Phospho): 100
IYEPLDVK	N-Term(TMT6plex); Y2(Phospho); K8(TMT6plex)	1	Cytosolic phospholipase A2 OS=Homo sapiens OX=9606 GN=PLA2G4A PE=1 SV=2	P47712	3	1	505.614	1514.83	0.69	0								5970.35		326840	24	1	Y2(Phospho): 100
FMTTAMYDAR	N-Term(TMT6plex); Y7(Phospho)	1	Regulator of nonsense transcripts 1 OS=Homo sapiens OX=9606 GN=UPF1 PE=1 SV=2	Q92900	2	1	758.333	1515.66	1.25	0								23621.4	4390.59	892470	19	1	Y7(Phospho): 100
ENQDYVPGER	N-Term(TMT6plex); Y5(Phospho)	1	Plexin-B1 OS=Homo sapiens OX=9606 GN=PLXNB1 PE=1 SV=3	O43157	2	1	758.337	1515.67	-0.59	0								4630.16		170039	35	1	Y5(Phospho): 100
ENQDYVPGER	N-Term(TMT6plex); Y5(Phospho)	1	Plexin-B1 OS=Homo sapiens OX=9606 GN=PLXNB1 PE=1 SV=3	O43157	2	1	758.338	1515.67	0.45	0								3367.11		188723	24	1	Y5(Phospho): 100
ALGSAQYEDPR	N-Term(TMT6plex); Y7(Phospho)	1	Death-inducer obliterator 1 OS=Homo sapiens OX=9606 GN=DIDO1 PE=1 SV=5	Q9BTC0	3	1	505.906	1515.7	-0.73	0								6171.26		128009	43	1	Y7(Phospho): 100
ALGSAQYEDPR	N-Term(TMT6plex); Y7(Phospho)	1	Death-inducer obliterator 1 OS=Homo sapiens OX=9606 GN=DIDO1 PE=1 SV=5	Q9BTC0	2	1	758.356	1515.7	-0.2	0								21496.3		721712	52	1	Y7(Phospho): 100
ALGSAQYEDPR	N-Term(TMT6plex); Y7(Phospho)	1	Death-inducer obliterator 1 OS=Homo sapiens OX=9606 GN=DIDO1 PE=1 SV=5	Q9BTC0	3	1	505.906	1515.7	-0.13	3.43102								1628.02		100855	49	1	Y7(Phospho): 100
ALGSAQYEDPR	N-Term(TMT6plex); Y7(Phospho)	1	Death-inducer obliterator 1 OS=Homo sapiens OX=9606 GN=DIDO1 PE=1 SV=5	Q9BTC0	2	1	758.356	1515.7	-0.12	0								40503.4	7470.16	1.4369e+06	52	1	Y7(Phospho): 100
ALGSAQYEDPR	N-Term(TMT6plex); Y7(Phospho)	1	Death-inducer obliterator 1 OS=Homo sapiens OX=9606 GN=DIDO1 PE=1 SV=5	Q9BTC0	2	1	758.356	1515.7	0.12	0								29542.5	7480.85	1.42262e+06	52	1	Y7(Phospho): 100
ALGSAQYEDPR	N-Term(TMT6plex); Y7(Phospho)	1	Death-inducer obliterator 1 OS=Homo sapiens OX=9606 GN=DIDO1 PE=1 SV=5	Q9BTC0	2	1	758.356	1515.7	0.12	0						2939.92		24534.6	3758.16	855645	53	1	Y7(Phospho): 100
NDSYTLHK	N-Term(TMT6plex); Y4(Phospho); K8(TMT6plex)	1	26S proteasome regulatory subunit 8 OS=Homo sapiens OX=9606 GN=PSMC5 PE=1 SV=1	P62195	3	1	505.925	1515.76	0.23	0								5369.18	1052.8	111225	25	1	Y4(Phospho): 100
NDSYTLHK	N-Term(TMT6plex); Y4(Phospho); K8(TMT6plex)	1	26S proteasome regulatory subunit 8 OS=Homo sapiens OX=9606 GN=PSMC5 PE=1 SV=1	P62195	3	1	505.925	1515.76	0.23	0								3907.79		93284.1	19	1	Y4(Phospho): 100
SGSVYEPLK	N-Term(TMT6plex); Y5(Phospho); K9(TMT6plex)	1	Phosphorylase b kinase regulatory subunit beta OS=Homo sapiens OX=9606 GN=PHKB PE=1 SV=3	Q93100	3	1	506.606	1517.8	0.78	0								8745.54	2080.94	293191	24	1	Y5(Phospho): 100
SGSVYEPLK	N-Term(TMT6plex); Y5(Phospho); K9(TMT6plex)	1	Phosphorylase b kinase regulatory subunit beta OS=Homo sapiens OX=9606 GN=PHKB PE=1 SV=3	Q93100	3	1	506.606	1517.8	1.38	21.7898								9437.17	1449.38	344071	24	1	Y5(Phospho): 100
EQDLYALK	N-Term(TMT6plex); Y5(Phospho); K8(TMT6plex)	1	LysM and putative peptidoglycan-binding domain-containing protein 4 OS=Homo sapiens OX=9606 GN=LYSMD4 PE=2 SV=2	Q5XG99	2	1	759.406	1517.81	2.65	0			1743.38			2180.81		41827.5	7112.28	1.57604e+06	35	1	Y5(Phospho): 100
EQDLYALK	N-Term(TMT6plex); Y5(Phospho); K8(TMT6plex)	1	LysM and putative peptidoglycan-binding domain-containing protein 4 OS=Homo sapiens OX=9606 GN=LYSMD4 PE=2 SV=2	Q5XG99	2	1	759.408	1517.81	4.5	23.3259		1613.87	1440.1			2135.45		38673	5391.43	1.41757e+06	34	1	Y5(Phospho): 100
GVGYETILK	N-Term(TMT6plex); Y4(Phospho); K9(TMT6plex)	1	G-protein coupled receptor family C group 5 member C OS=Homo sapiens OX=9606 GN=GPRC5C PE=1 SV=2	Q9NQ84	3	1	506.617	1517.84	-0.7	8.90132								22643.5	2679.15	541467	28	1	Y4(Phospho): 100
GVGYETILK	N-Term(TMT6plex); Y4(Phospho); K9(TMT6plex)	1	G-protein coupled receptor family C group 5 member C OS=Homo sapiens OX=9606 GN=GPRC5C PE=1 SV=2	Q9NQ84	2	1	759.423	1517.84	0.16	14.9756						2261.96		48954.9	10929.1	1.77651e+06	39	1	Y4(Phospho): 100
GVGYETILK	N-Term(TMT6plex); Y4(Phospho); K9(TMT6plex)	1	G-protein coupled receptor family C group 5 member C OS=Homo sapiens OX=9606 GN=GPRC5C PE=1 SV=2	Q9NQ84	3	1	506.618	1517.84	0.39	0								10706	1675.61	505212	18	1	Y4(Phospho): 100
GVGYETILK	N-Term(TMT6plex); Y4(Phospho); K9(TMT6plex)	1	G-protein coupled receptor family C group 5 member C OS=Homo sapiens OX=9606 GN=GPRC5C PE=1 SV=2	Q9NQ84	2	1	759.423	1517.84	0.72	0						6700.42		109391	18855.5	4.12976e+06	44	1	Y4(Phospho): 100
GVGYETILK	N-Term(TMT6plex); Y4(Phospho); K9(TMT6plex)	1	G-protein coupled receptor family C group 5 member C OS=Homo sapiens OX=9606 GN=GPRC5C PE=1 SV=2	Q9NQ84	2	1	759.424	1517.84	1.92	4.39238						5586.09		122316	16976.3	5.11853e+06	44	1	Y4(Phospho): 100
GVGYETILK	N-Term(TMT6plex); Y4(Phospho); K9(TMT6plex)	1	G-protein coupled receptor family C group 5 member C OS=Homo sapiens OX=9606 GN=GPRC5C PE=1 SV=2	Q9NQ84	2	1	759.424	1517.84	2.09	0						2522.44		39252.3	6138.95	1.43918e+06	37	1	Y4(Phospho): 100
VIEDNEYTAR	N-Term(TMT6plex); Y7(Phospho)	2	Tyrosine-protein kinase Lyn OS=Homo sapiens OX=9606 GN=LYN PE=1 SV=3	P07948; P08631	3	1	506.905	1518.7	-1.65	2.74926							2372.69	11885.3		356868	32	1	Y7(Phospho): 100
VIEDNEYTAR	N-Term(TMT6plex); Y7(Phospho)	2	Tyrosine-protein kinase Lyn OS=Homo sapiens OX=9606 GN=LYN PE=1 SV=3	P07948; P08631	3	1	506.905	1518.7	-1.41	0								14732		417799	33	1	Y7(Phospho): 100
NDREELYAVT	N-Term(TMT6plex); Y7(Phospho)	1	Post-GPI attachment to proteins factor 6 OS=Homo sapiens OX=9606 GN=PGAP6 PE=1 SV=3	Q9HCN3	2	1	759.855	1518.7	-0.54	0								17801.6	5709.59	688338	37	1	Y7(Phospho): 100
VIEDNEYTAR	N-Term(TMT6plex); Y7(Phospho)	2	Tyrosine-protein kinase Lyn OS=Homo sapiens OX=9606 GN=LYN PE=1 SV=3	P07948; P08631	2	1	759.855	1518.7	-0.54	13.1386								85762	12939.4	3.79477e+06	45	1	Y7(Phospho): 100
VIEDNEYTAR	N-Term(TMT6plex); Y7(Phospho)	2	Tyrosine-protein kinase Lyn OS=Homo sapiens OX=9606 GN=LYN PE=1 SV=3	P07948; P08631	2	1	759.855	1518.7	-0.38	3.90161								953093	176581	41183668	47	1	Y7(Phospho): 100
VIEDNEYTAR	N-Term(TMT6plex); Y7(Phospho)	2	Tyrosine-protein kinase Lyn OS=Homo sapiens OX=9606 GN=LYN PE=1 SV=3	P07948; P08631	2	1	759.855	1518.7	-0.38	1.67966								261822	28874.6	12396165	51	1	Y7(Phospho): 100
VIEDNEYTAR	N-Term(TMT6plex); Y7(Phospho)	2	Tyrosine-protein kinase Lyn OS=Homo sapiens OX=9606 GN=LYN PE=1 SV=3	P07948; P08631	2	1	759.855	1518.7	-0.38	13.9458						6360.53		67087.7	11160.4	2.98974e+06	40	1	Y7(Phospho): 100
NDREELYAVT	N-Term(TMT6plex); Y7(Phospho)	1	Post-GPI attachment to proteins factor 6 OS=Homo sapiens OX=9606 GN=PGAP6 PE=1 SV=3	Q9HCN3	2	1	759.855	1518.7	-0.38	0					1258.84	2371.41	1341.6	20130	3361.91	780057	37	1	Y7(Phospho): 100
VIEDNEYTAR	N-Term(TMT6plex); Y7(Phospho)	2	Tyrosine-protein kinase Lyn OS=Homo sapiens OX=9606 GN=LYN PE=1 SV=3	P07948; P08631	2	1	759.855	1518.7	-0.3	2.86436								254276	40920	10848082	46	1	Y7(Phospho): 100
VIEDNEYTAR	N-Term(TMT6plex); Y7(Phospho)	2	Tyrosine-protein kinase Lyn OS=Homo sapiens OX=9606 GN=LYN PE=1 SV=3	P07948; P08631	3	1	506.906	1518.7	-0.09	2.46946								14568		372807	35	1	Y7(Phospho): 100
VIEDNEYTAR	N-Term(TMT6plex); Y7(Phospho)	2	Tyrosine-protein kinase Lyn OS=Homo sapiens OX=9606 GN=LYN PE=1 SV=3	P07948; P08631	2	1	759.856	1518.7	0.02	3.97266		982.924	1718.73	2656.35	829.154	1951.73	1600.25	405531	88683	1.91669e+07	47	1	Y7(Phospho): 100
VIEDNEYTAR	N-Term(TMT6plex); Y7(Phospho)	2	Tyrosine-protein kinase Lyn OS=Homo sapiens OX=9606 GN=LYN PE=1 SV=3	P07948; P08631	3	1	506.906	1518.7	0.15	0								55984.5		1.69407e+06	41	1	Y7(Phospho): 100
VIEDNEYTAR	N-Term(TMT6plex); Y7(Phospho)	2	Tyrosine-protein kinase Lyn OS=Homo sapiens OX=9606 GN=LYN PE=1 SV=3	P07948; P08631	3	1	506.906	1518.7	0.34	3.99816								10279		328134	31	1	Y7(Phospho): 100
VIEDNEYTAR	N-Term(TMT6plex); Y7(Phospho)	2	Tyrosine-protein kinase Lyn OS=Homo sapiens OX=9606 GN=LYN PE=1 SV=3	P07948; P08631	3	1	506.907	1518.71	0.88	0								46608.6		1.41013e+06	43	1	Y7(Phospho): 100
NDREELYAVT	N-Term(TMT6plex); Y7(Phospho)	1	Post-GPI attachment to proteins factor 6 OS=Homo sapiens OX=9606 GN=PGAP6 PE=1 SV=3	Q9HCN3	2	1	759.856	1518.71	0.99	0								16298.4	3320.32	532177	30	1	Y7(Phospho): 100
NDREELYAVT	N-Term(TMT6plex); Y7(Phospho)	1	Post-GPI attachment to proteins factor 6 OS=Homo sapiens OX=9606 GN=PGAP6 PE=1 SV=3	Q9HCN3	2	1	759.858	1518.71	3.16	0				2324.06	1554.08	1552.92		26588.6	5648.06	943520	38	1	Y7(Phospho): 100
VIEDNEYTAR	N-Term(TMT6plex); Y7(Phospho)	2	Tyrosine-protein kinase Lyn OS=Homo sapiens OX=9606 GN=LYN PE=1 SV=3	P07948; P08631	2	1	759.861	1518.71	6.69	0								10111.3		403573	31	1	Y7(Phospho): 100
TTVYVVEDQR	N-Term(TMT6plex); Y4(Phospho)	1	Cysteine-rich and transmembrane domain-containing protein 1 OS=Homo sapiens OX=9606 GN=CYSTM1 PE=1 SV=1	Q9H1C7	3	1	506.918	1518.74	-0.17	0								3434.28		145993	53	1	Y4(Phospho): 100
TTVYVVEDQR	N-Term(TMT6plex); Y4(Phospho)	1	Cysteine-rich and transmembrane domain-containing protein 1 OS=Homo sapiens OX=9606 GN=CYSTM1 PE=1 SV=1	Q9H1C7	3	1	506.918	1518.74	-0.11	0								8708.36		264661	51	1	Y4(Phospho): 100
TTVYVVEDQR	N-Term(TMT6plex); Y4(Phospho)	1	Cysteine-rich and transmembrane domain-containing protein 1 OS=Homo sapiens OX=9606 GN=CYSTM1 PE=1 SV=1	Q9H1C7	3	1	506.918	1518.74	0.25	0								5381.79		281223	49	1	Y4(Phospho): 100
TTVYVVEDQR	N-Term(TMT6plex); Y4(Phospho)	1	Cysteine-rich and transmembrane domain-containing protein 1 OS=Homo sapiens OX=9606 GN=CYSTM1 PE=1 SV=1	Q9H1C7	2	1	759.874	1518.74	0.58	0						2744.37		41609	6197.73	1.19688e+06	46	1	Y4(Phospho): 100
TTVYVVEDQR	N-Term(TMT6plex); Y4(Phospho)	1	Cysteine-rich and transmembrane domain-containing protein 1 OS=Homo sapiens OX=9606 GN=CYSTM1 PE=1 SV=1	Q9H1C7	3	1	506.919	1518.74	0.67	7.55949								3637.93		122943	49	1	Y4(Phospho): 100
TTVYVVEDQR	N-Term(TMT6plex); Y4(Phospho)	1	Cysteine-rich and transmembrane domain-containing protein 1 OS=Homo sapiens OX=9606 GN=CYSTM1 PE=1 SV=1	Q9H1C7	2	1	759.875	1518.74	1.3	5.10179						3127.29		46681.8	6095.61	1.52379e+06	51	1	Y4(Phospho): 100
EFLDQYDAPL	N-Term(TMT6plex); Y6(Phospho)	1	Suppressor of cytokine signaling 3 OS=Homo sapiens OX=9606 GN=SOCS3 PE=1 SV=1	O14543	2	1	760.35	1519.69	1.07	0					1142.66			6023.85		150342	50	1	Y6(Phospho): 100
GSTAENAEYLR	N-Term(TMT6plex); Y9(Phospho)	1	Epidermal growth factor receptor OS=Homo sapiens OX=9606 GN=EGFR PE=1 SV=2	P00533	2	1	760.351	1519.69	-2.96	0		1677.28	2187.11	2600.79	1483.15	3363.46		15138.6	2016.76	619061	61	1	Y9(Phospho): 100
EFLDQYDAPL	N-Term(TMT6plex); Y6(Phospho)	1	Suppressor of cytokine signaling 3 OS=Homo sapiens OX=9606 GN=SOCS3 PE=1 SV=1	O14543	2	1	760.351	1519.7	2.27	0						1233.21		2869.52		99709.7	45	1	Y6(Phospho): 100
GSTAENAEYLR	N-Term(TMT6plex); Y9(Phospho)	1	Epidermal growth factor receptor OS=Homo sapiens OX=9606 GN=EGFR PE=1 SV=2	P00533	2	1	760.352	1519.7	-1.19	0	1537.29		1447.5		1507.41	1203.63		10953.3	1629.22	421236	60	1	Y9(Phospho): 100
GSTAENAEYLR	N-Term(TMT6plex); Y9(Phospho)	1	Epidermal growth factor receptor OS=Homo sapiens OX=9606 GN=EGFR PE=1 SV=2	P00533	2	1	760.352	1519.7	-1.11	0	2533.86	1907.27	3467.68	1460.51	2073.34	1500.25		17354.9	4734.79	632573	61	1	Y9(Phospho): 100
GSTAENAEYLR	N-Term(TMT6plex); Y9(Phospho)	1	Epidermal growth factor receptor OS=Homo sapiens OX=9606 GN=EGFR PE=1 SV=2	P00533	2	1	760.352	1519.7	-1.03	0	40202.2	46930.3	72720.7	58577.3	64835.1	60551		278039	22791.2	12944708	60	1	Y9(Phospho): 100
GSTAENAEYLR	N-Term(TMT6plex); Y9(Phospho)	1	Epidermal growth factor receptor OS=Homo sapiens OX=9606 GN=EGFR PE=1 SV=2	P00533	2	1	760.353	1519.7	-0.79	0	296683	262915		347705	389267	525530		1.6707e+06		79411568	62	1	Y9(Phospho): 100
GSTAENAEYLR	N-Term(TMT6plex); Y9(Phospho)	1	Epidermal growth factor receptor OS=Homo sapiens OX=9606 GN=EGFR PE=1 SV=2	P00533	2	1	760.353	1519.7	-0.79	0	24785.1	39342.6	30076.4	41762.4	36780.5	56576.6		218383	40555.3	9.90916e+06	61	1	Y9(Phospho): 100
GSTAENAEYLR	N-Term(TMT6plex); Y9(Phospho)	1	Epidermal growth factor receptor OS=Homo sapiens OX=9606 GN=EGFR PE=1 SV=2	P00533	3	1	507.238	1519.7	-0.49	0		3678.79						6026.95		276335	39	1	Y9(Phospho): 100
GSTAENAEYLR	N-Term(TMT6plex); Y9(Phospho)	1	Epidermal growth factor receptor OS=Homo sapiens OX=9606 GN=EGFR PE=1 SV=2	P00533	3	1	507.238	1519.7	-0.43	0					35173.1			89256.7		2.3673e+06	38	1	Y9(Phospho): 100
GSTAENAEYLR	N-Term(TMT6plex); Y9(Phospho)	1	Epidermal growth factor receptor OS=Homo sapiens OX=9606 GN=EGFR PE=1 SV=2	P00533	2	1	760.353	1519.7	-0.38	0	438076	321035	316438	541683	323144	593386		1.57191e+06	417967	77069000	63	1	Y9(Phospho): 100
GSTAENAEYLR	N-Term(TMT6plex); Y9(Phospho)	1	Epidermal growth factor receptor OS=Homo sapiens OX=9606 GN=EGFR PE=1 SV=2	P00533	2	1	760.353	1519.7	-0.38	0		1153.78	1436.67	1674.31		1755.53		7583.79	2266.69	409942	61	1	Y9(Phospho): 100
GSTAENAEYLR	N-Term(TMT6plex); Y9(Phospho)	1	Epidermal growth factor receptor OS=Homo sapiens OX=9606 GN=EGFR PE=1 SV=2	P00533	3	1	507.238	1519.7	-0.37	0								101807		3.51352e+06	41	1	Y9(Phospho): 100
GSTAENAEYLR	N-Term(TMT6plex); Y9(Phospho)	1	Epidermal growth factor receptor OS=Homo sapiens OX=9606 GN=EGFR PE=1 SV=2	P00533	3	1	507.238	1519.7	-0.31	0								10754.8		413838	34	1	Y9(Phospho): 100
GSTAENAEYLR	N-Term(TMT6plex); Y9(Phospho)	1	Epidermal growth factor receptor OS=Homo sapiens OX=9606 GN=EGFR PE=1 SV=2	P00533	3	1	507.238	1519.7	-0.31	0.508975								10889.8		310446	44	1	Y9(Phospho): 100
GSTAENAEYLR	N-Term(TMT6plex); Y9(Phospho)	1	Epidermal growth factor receptor OS=Homo sapiens OX=9606 GN=EGFR PE=1 SV=2	P00533	3	1	507.238	1519.7	-0.19	31.335								1835.61		54459	26	1	Y9(Phospho): 100
GSTAENAEYLR	N-Term(TMT6plex); Y9(Phospho)	1	Epidermal growth factor receptor OS=Homo sapiens OX=9606 GN=EGFR PE=1 SV=2	P00533	3	1	507.238	1519.7	0.41	7.98729			3768.39					7603.26		292400	38	1	Y9(Phospho): 100
GSTAENAEYLR	N-Term(TMT6plex); Y9(Phospho)	1	Epidermal growth factor receptor OS=Homo sapiens OX=9606 GN=EGFR PE=1 SV=2	P00533	2	1	760.354	1519.7	0.74	0	1123.09					1582.05		7229.17		215997	52	1	Y9(Phospho): 100
GSTAENAEYLR	N-Term(TMT6plex); Y9(Phospho)	1	Epidermal growth factor receptor OS=Homo sapiens OX=9606 GN=EGFR PE=1 SV=2	P00533	2	1	760.355	1519.7	2.59	0						988.168		7853.04	1745.82	209410	25	1	Y9(Phospho): 100
GSTAENAEYLR	N-Term(TMT6plex); Y9(Phospho)	1	Epidermal growth factor receptor OS=Homo sapiens OX=9606 GN=EGFR PE=1 SV=2	P00533	2	1	760.356	1519.71	4.19	0	32367	30813.7	32424.6	34165.6	34475	47299		206230	34925	8.37976e+06	61	1	Y9(Phospho): 100
GSTAENAEYLR	N-Term(TMT6plex); Y9(Phospho)	1	Epidermal growth factor receptor OS=Homo sapiens OX=9606 GN=EGFR PE=1 SV=2	P00533	2	1	760.358	1519.71	6.68	6.03273	17830.3	23202.2	30393.6	22435.6	21088.8	29788.2		110546		5.68579e+06	59	1	Y9(Phospho): 100
YHEEFEK	N-Term(TMT6plex); Y1(Phospho); K7(TMT6plex)	1	LIM and SH3 domain protein 1 OS=Homo sapiens OX=9606 GN=LASP1 PE=1 SV=2	Q14847	3	1	507.245	1519.72	-1.49	24.388	1712.12		1399.95		1277.65	2510.86		7570.39	2068.34	153579	17	1	Y1(Phospho): 100
YHEEFEK	N-Term(TMT6plex); Y1(Phospho); K7(TMT6plex)	1	LIM and SH3 domain protein 1 OS=Homo sapiens OX=9606 GN=LASP1 PE=1 SV=2	Q14847	3	1	507.246	1519.72	-0.05	1.30849	14881	20691.5	19498.9	14821.5	24203	18415.5	4601.5	35194.4	6430.03	1.21862e+06	32	1	Y1(Phospho): 100
YHEEFEK	N-Term(TMT6plex); Y1(Phospho); K7(TMT6plex)	1	LIM and SH3 domain protein 1 OS=Homo sapiens OX=9606 GN=LASP1 PE=1 SV=2	Q14847	3	1	507.246	1519.72	0.38	1.72361	16675.4	15374.3	20538.3	23549.2	17616.2	22729.5		41113.7	4735.01	1.31508e+06	34	1	Y1(Phospho): 100
ANTAYHLHQR	N-Term(TMT6plex); Y5(Phospho)	1	Erbin OS=Homo sapiens OX=9606 GN=ERBIN PE=1 SV=2	Q96RT1	4	1	380.689	1519.73	-1.85	19.4979								1395.74		154684	33	1	Y5(Phospho): 100
ANTAYHLHQR	N-Term(TMT6plex); Y5(Phospho)	1	Erbin OS=Homo sapiens OX=9606 GN=ERBIN PE=1 SV=2	Q96RT1	3	1	507.25	1519.74	0.05	15.3461								18477.6	4146.18	624938	57	1	Y5(Phospho): 100
ANTAYHLHQR	N-Term(TMT6plex); Y5(Phospho)	1	Erbin OS=Homo sapiens OX=9606 GN=ERBIN PE=1 SV=2	Q96RT1	3	1	507.251	1519.74	0.11	16.259								6529.76		206168	42	1	Y5(Phospho): 100
ANTAYHLHQR	N-Term(TMT6plex); Y5(Phospho)	1	Erbin OS=Homo sapiens OX=9606 GN=ERBIN PE=1 SV=2	Q96RT1	3	1	507.251	1519.74	0.77	18.1964								1606.92		169348	40	1	Y5(Phospho): 100
EDIYSGGGGGGSR	N-Term(TMT6plex); Y4(Phospho)	1	Heterogeneous nuclear ribonucleoprotein A0 OS=Homo sapiens OX=9606 GN=HNRNPA0 PE=1 SV=1	Q13151	2	1	760.832	1520.66	-0.79	0								2594.24		102063	71	1	Y4(Phospho): 100
EDIYSGGGGGGSR	N-Term(TMT6plex); Y4(Phospho)	1	Heterogeneous nuclear ribonucleoprotein A0 OS=Homo sapiens OX=9606 GN=HNRNPA0 PE=1 SV=1	Q13151	2	1	760.832	1520.66	-0.55	0								3834.56		96999.1	60	1	Y4(Phospho): 100
NDQCYEDIR	N-Term(TMT6plex); C4(Carbamidomethyl); Y5(Phospho)	1	Coronin-1B OS=Homo sapiens OX=9606 GN=CORO1B PE=1 SV=1	Q9BR76	2	1	761.315	1521.62	-0.99	0								3084.31		171146	27	1	Y5(Phospho): 100
NDQCYEDIR	N-Term(TMT6plex); C4(Carbamidomethyl); Y5(Phospho)	1	Coronin-1B OS=Homo sapiens OX=9606 GN=CORO1B PE=1 SV=1	Q9BR76	2	1	761.317	1521.63	1.01	0								5638.28	1061.05	234491	38	1	Y5(Phospho): 100
GLHGTDYTADY	N-Term(TMT6plex); Y7(Phospho)	1	Importin-13 OS=Homo sapiens OX=9606 GN=IPO13 PE=1 SV=3	O94829	2	1	761.322	1521.64	-5.6	0								18060.9	2243.69	653155	43	1	Y7(Phospho): 100
GLHGTDYTADY	N-Term(TMT6plex); Y7(Phospho)	1	Importin-13 OS=Homo sapiens OX=9606 GN=IPO13 PE=1 SV=3	O94829	2	1	761.326	1521.64	-1.43	0								22000.1	6595.34	1.07726e+06	45	1	Y7(Phospho): 100
GLHGTDYTADY	N-Term(TMT6plex); Y7(Phospho)	1	Importin-13 OS=Homo sapiens OX=9606 GN=IPO13 PE=1 SV=3	O94829	2	1	761.327	1521.65	0.74	0								28104.4		1.27503e+06	47	1	Y7(Phospho): 100
MDYEDDRLR	N-Term(TMT6plex); Y3(Phospho)	1	Matrin-3 OS=Homo sapiens OX=9606 GN=MATR3 PE=1 SV=2	P43243	3	1	507.891	1521.66	-1.09	33.9028								15072.6	1918.62	451817	28	1	Y3(Phospho): 100
MDYEDDRLR	N-Term(TMT6plex); Y3(Phospho)	1	Matrin-3 OS=Homo sapiens OX=9606 GN=MATR3 PE=1 SV=2	P43243	3	1	507.892	1521.66	-0.13	7.53944								26339.6	4987.71	820329	32	1	Y3(Phospho): 100
MDYEDDRLR	N-Term(TMT6plex); Y3(Phospho)	1	Matrin-3 OS=Homo sapiens OX=9606 GN=MATR3 PE=1 SV=2	P43243	3	1	507.892	1521.66	0	8.3555								23912.6	3700.49	768954	33	1	Y3(Phospho): 100
CAEALYTETR	N-Term(TMT6plex); C1(Carbamidomethyl); Y6(Phospho)	1	RIB43A-like with coiled-coils protein 2 OS=Homo sapiens OX=9606 GN=RIBC2 PE=1 SV=2	Q9H4K1	2	1	761.844	1522.68	0.43	0								16209	3031.19	857183	39	1	Y6(Phospho): 100
CAEALYTETR	N-Term(TMT6plex); C1(Carbamidomethyl); Y6(Phospho)	1	RIB43A-like with coiled-coils protein 2 OS=Homo sapiens OX=9606 GN=RIBC2 PE=1 SV=2	Q9H4K1	3	1	508.232	1522.68	1.05	16.7946								2190.53		112895	40	1	Y6(Phospho): 100
CAEALYTETR	N-Term(TMT6plex); C1(Carbamidomethyl); Y6(Phospho)	1	RIB43A-like with coiled-coils protein 2 OS=Homo sapiens OX=9606 GN=RIBC2 PE=1 SV=2	Q9H4K1	3	1	508.233	1522.68	2.31	0								3338.45		115285	41	1	Y6(Phospho): 100
VATAYRPPALR	N-Term(TMT6plex); Y5(Phospho)	1	Eukaryotic translation initiation factor 2A OS=Homo sapiens OX=9606 GN=EIF2A PE=1 SV=3	Q9BY44	3	1	508.615	1523.83	-0.36	0								17468.4	1222.93	429457	39	1	Y5(Phospho): 100
VATAYRPPALR	N-Term(TMT6plex); Y5(Phospho)	1	Eukaryotic translation initiation factor 2A OS=Homo sapiens OX=9606 GN=EIF2A PE=1 SV=3	Q9BY44	3	1	508.615	1523.83	0.36	0								14145.5	1318.69	376092	38	1	Y5(Phospho): 100
SRPEPSYHSR	N-Term(TMT6plex); Y7(Phospho)	1	Protein Smaug homolog 2 OS=Homo sapiens OX=9606 GN=SAMD4B PE=1 SV=1	Q5PRF9	3	1	508.909	1524.71	-1.41	0								8040.49		192520	33	1	Y7(Phospho): 100
SRPEPSYHSR	N-Term(TMT6plex); Y7(Phospho)	1	Protein Smaug homolog 2 OS=Homo sapiens OX=9606 GN=SAMD4B PE=1 SV=1	Q5PRF9	3	1	508.91	1524.71	-0.69	0								4748.5		114357	34	1	Y7(Phospho): 100
RNTLYFSTDV	N-Term(TMT6plex); Y5(Phospho)	1	Active breakpoint cluster region-related protein OS=Homo sapiens OX=9606 GN=ABR PE=1 SV=2	Q12979	2	1	762.867	1524.73	-1.3	0	1605.46	1768.04	2150.87	1511.29	1467.58	2309.22	1362.12	14082	3051.51	393180	28	1	Y5(Phospho): 100
NLYAHIQK	N-Term(TMT6plex); Y3(Phospho); K8(TMT6plex)	1	Receptor-type tyrosine-protein phosphatase F OS=Homo sapiens OX=9606 GN=PTPRF PE=1 SV=2	P10586	3	1	508.949	1524.83	-0.34	0								37716.7	6716.7	1.14774e+06	38	1	Y3(Phospho): 100
NLYAHIQK	N-Term(TMT6plex); Y3(Phospho); K8(TMT6plex)	1	Receptor-type tyrosine-protein phosphatase F OS=Homo sapiens OX=9606 GN=PTPRF PE=1 SV=2	P10586	3	1	508.949	1524.83	-0.1	33.5567								18785.5	2382.01	674962	36	1	Y3(Phospho): 100
NLYAHIQK	N-Term(TMT6plex); Y3(Phospho); K8(TMT6plex)	1	Receptor-type tyrosine-protein phosphatase F OS=Homo sapiens OX=9606 GN=PTPRF PE=1 SV=2	P10586	3	1	508.95	1524.84	0.8	22.678								14786.2	3004.08	549677	38	1	Y3(Phospho): 100
NLYAHIQK	N-Term(TMT6plex); Y3(Phospho); K8(TMT6plex)	1	Receptor-type tyrosine-protein phosphatase F OS=Homo sapiens OX=9606 GN=PTPRF PE=1 SV=2	P10586	3	1	508.95	1524.84	0.92	0								49298.2	6127.4	1545014	46	1	Y3(Phospho): 100
KLYSAVPGR	N-Term(TMT6plex); K1(TMT6plex); Y3(Phospho)	3	SH3 and multiple ankyrin repeat domains protein 2 OS=Homo sapiens OX=9606 GN=SHANK2 PE=1 SV=3	Q9BYB0; Q9Y566; Q9UPX8	3	1	510.294	1528.87	1.49	0								83009.9	14589.7	3.09783e+06	20	1	Y3(Phospho): 100
VHQHIHYQC	N-Term(TMT6plex); Y7(Phospho); C9(Carbamidomethyl)	1	Fibroblast growth factor receptor-like 1 OS=Homo sapiens OX=9606 GN=FGFRL1 PE=1 SV=1	Q8N441	3	1	510.901	1530.69	0.06	7.19826								3188.3		112232	26	1	Y7(Phospho): 100
VHQHIHYQC	N-Term(TMT6plex); Y7(Phospho); C9(Carbamidomethyl)	1	Fibroblast growth factor receptor-like 1 OS=Homo sapiens OX=9606 GN=FGFRL1 PE=1 SV=1	Q8N441	3	1	510.901	1530.69	0.53	4.79035								2965.37		99170.4	27	1	Y7(Phospho): 100
ESEYHSSDLR	N-Term(TMT6plex); Y4(Phospho)	1	Alstrom syndrome protein 1 OS=Homo sapiens OX=9606 GN=ALMS1 PE=1 SV=4	Q8TCU4	3	1	511.226	1531.66	1.27	20.5497								5935.57	1346.12	250155	30	1	Y4(Phospho): 100
GDYDVTVPK	N-Term(TMT6plex); Y3(Phospho); K9(TMT6plex)	1	Neuroblast differentiation-associated protein AHNAK OS=Homo sapiens OX=9606 GN=AHNAK PE=1 SV=2	Q09666	3	1	511.264	1531.78	-1.31	0								30266.8	3232.64	793543	26	1	Y3(Phospho): 100
GDYDVTVPK	N-Term(TMT6plex); Y3(Phospho); K9(TMT6plex)	1	Neuroblast differentiation-associated protein AHNAK OS=Homo sapiens OX=9606 GN=AHNAK PE=1 SV=2	Q09666	3	1	511.265	1531.78	-0.72	0								21592.3	2908.87	617184	26	1	Y3(Phospho): 100
GDYDVTVPK	N-Term(TMT6plex); Y3(Phospho); K9(TMT6plex)	1	Neuroblast differentiation-associated protein AHNAK OS=Homo sapiens OX=9606 GN=AHNAK PE=1 SV=2	Q09666	3	1	511.265	1531.78	-0.24	0						1081.12		17175.6	2784.7	504145	24	1	Y3(Phospho): 100
GDYDVTVPK	N-Term(TMT6plex); Y3(Phospho); K9(TMT6plex)	1	Neuroblast differentiation-associated protein AHNAK OS=Homo sapiens OX=9606 GN=AHNAK PE=1 SV=2	Q09666	3	1	511.266	1531.78	0.72	9.04283						1310.72		16245.4	4080.5	620459	26	1	Y3(Phospho): 100
GDYDVTVPK	N-Term(TMT6plex); Y3(Phospho); K9(TMT6plex)	1	Neuroblast differentiation-associated protein AHNAK OS=Homo sapiens OX=9606 GN=AHNAK PE=1 SV=2	Q09666	2	1	766.395	1531.78	1.03	6.86312						2312.84		111207	15196.6	2.18333e+06	32	1	Y3(Phospho): 100
VYTTMTQHSR	N-Term(TMT6plex); Y2(Phospho)	1	Protein AHNAK2 OS=Homo sapiens OX=9606 GN=AHNAK2 PE=1 SV=2	Q8IVF2	3	1	511.575	1532.71	-2.59	0								5144.66		168948	47	1	Y2(Phospho): 100
VYTTMTQHSR	N-Term(TMT6plex); Y2(Phospho)	1	Protein AHNAK2 OS=Homo sapiens OX=9606 GN=AHNAK2 PE=1 SV=2	Q8IVF2	2	1	766.859	1532.71	-0.91	0								2370.38		133500	41	1	Y2(Phospho): 100
VYTTMTQHSR	N-Term(TMT6plex); Y2(Phospho)	1	Protein AHNAK2 OS=Homo sapiens OX=9606 GN=AHNAK2 PE=1 SV=2	Q8IVF2	3	1	511.575	1532.71	-0.8	0								2840.13	1670.21	114215	29	1	Y2(Phospho): 100
VYTTMTQHSR	N-Term(TMT6plex); Y2(Phospho)	1	Protein AHNAK2 OS=Homo sapiens OX=9606 GN=AHNAK2 PE=1 SV=2	Q8IVF2	3	1	511.575	1532.71	-0.8	0								17626.3	4761.46	625283	46	1	Y2(Phospho): 100
LIEDNEYTAR	N-Term(TMT6plex); Y7(Phospho)	4	Tyrosine-protein kinase Yes OS=Homo sapiens OX=9606 GN=YES1 PE=1 SV=3;Proto-oncogene tyrosine-protein kinase Src OS=Homo sapiens OX=9606 GN=SRC PE=1 SV=3	P06239; P07947; P06241; P12931	2	1	766.86	1532.71	-4.13	12.7782						2738.85		35003.3	4201.1	2.14583e+06	26	1	Y7(Phospho): 100
VYTTMTQHSR	N-Term(TMT6plex); Y2(Phospho)	1	Protein AHNAK2 OS=Homo sapiens OX=9606 GN=AHNAK2 PE=1 SV=2	Q8IVF2	2	1	766.861	1532.72	1.72	0								1728.76		119139	42	1	Y2(Phospho): 100
LIEDNEYTAR	N-Term(TMT6plex); Y7(Phospho)	4	Tyrosine-protein kinase Yes OS=Homo sapiens OX=9606 GN=YES1 PE=1 SV=3;Proto-oncogene tyrosine-protein kinase Src OS=Homo sapiens OX=9606 GN=SRC PE=1 SV=3	P06239; P07947; P06241; P12931	2	1	766.862	1532.72	-2.38	0								3.41605e+06		136120256	46	1	Y7(Phospho): 100
LIEDNEYTAR	N-Term(TMT6plex); Y7(Phospho)	4	Tyrosine-protein kinase Yes OS=Homo sapiens OX=9606 GN=YES1 PE=1 SV=3;Proto-oncogene tyrosine-protein kinase Src OS=Homo sapiens OX=9606 GN=SRC PE=1 SV=3	P06239; P07947; P06241; P12931	3	1	511.577	1532.72	-2.19	0								249296		10938482	43	1	Y7(Phospho): 100
LIEDNEYTAR	N-Term(TMT6plex); Y7(Phospho)	4	Tyrosine-protein kinase Yes OS=Homo sapiens OX=9606 GN=YES1 PE=1 SV=3;Proto-oncogene tyrosine-protein kinase Src OS=Homo sapiens OX=9606 GN=SRC PE=1 SV=3	P06239; P07947; P06241; P12931	3	1	511.577	1532.72	-2.07	0								300058		8.81913e+06	39	1	Y7(Phospho): 100
LIEDNEYTAR	N-Term(TMT6plex); Y7(Phospho)	4	Tyrosine-protein kinase Yes OS=Homo sapiens OX=9606 GN=YES1 PE=1 SV=3;Proto-oncogene tyrosine-protein kinase Src OS=Homo sapiens OX=9606 GN=SRC PE=1 SV=3	P06239; P07947; P06241; P12931	2	1	766.862	1532.72	-1.98	0								4924226		136113856	46	1	Y7(Phospho): 100
LIEDNEYTAR	N-Term(TMT6plex); Y7(Phospho)	4	Tyrosine-protein kinase Yes OS=Homo sapiens OX=9606 GN=YES1 PE=1 SV=3;Proto-oncogene tyrosine-protein kinase Src OS=Homo sapiens OX=9606 GN=SRC PE=1 SV=3	P06239; P07947; P06241; P12931	2	1	766.862	1532.72	-1.98	0								3.52912e+06		150563136	52	1	Y7(Phospho): 100
LIEDNEYTAR	N-Term(TMT6plex); Y7(Phospho)	4	Tyrosine-protein kinase Yes OS=Homo sapiens OX=9606 GN=YES1 PE=1 SV=3;Proto-oncogene tyrosine-protein kinase Src OS=Homo sapiens OX=9606 GN=SRC PE=1 SV=3	P06239; P07947; P06241; P12931	2	1	766.862	1532.72	-1.43	0								21647	1735.22	751821	39	1	Y7(Phospho): 100
LIEDNEYTAR	N-Term(TMT6plex); Y7(Phospho)	4	Tyrosine-protein kinase Yes OS=Homo sapiens OX=9606 GN=YES1 PE=1 SV=3;Proto-oncogene tyrosine-protein kinase Src OS=Homo sapiens OX=9606 GN=SRC PE=1 SV=3	P06239; P07947; P06241; P12931	2	1	766.862	1532.72	-1.27	0	2804.34	5979.14	4823.82	4627.45	3733.11	5065.51	3612.91	27564.1	9726.1	922393	30	1	Y7(Phospho): 100
LIEDNEYTAR	N-Term(TMT6plex); Y7(Phospho)	4	Tyrosine-protein kinase Yes OS=Homo sapiens OX=9606 GN=YES1 PE=1 SV=3;Proto-oncogene tyrosine-protein kinase Src OS=Homo sapiens OX=9606 GN=SRC PE=1 SV=3	P06239; P07947; P06241; P12931	3	1	511.578	1532.72	-0.46	0								53350.1		983155	37	1	Y7(Phospho): 100
LIEDNEYTAR	N-Term(TMT6plex); Y7(Phospho)	4	Tyrosine-protein kinase Yes OS=Homo sapiens OX=9606 GN=YES1 PE=1 SV=3;Proto-oncogene tyrosine-protein kinase Src OS=Homo sapiens OX=9606 GN=SRC PE=1 SV=3	P06239; P07947; P06241; P12931	3	1	511.578	1532.72	-0.34	0								171472		3.69877e+06	40	1	Y7(Phospho): 100
LIEDNEYTAR	N-Term(TMT6plex); Y7(Phospho)	4	Tyrosine-protein kinase Yes OS=Homo sapiens OX=9606 GN=YES1 PE=1 SV=3;Proto-oncogene tyrosine-protein kinase Src OS=Homo sapiens OX=9606 GN=SRC PE=1 SV=3	P06239; P07947; P06241; P12931	2	1	766.863	1532.72	-0.31	0								1.90726e+06		108132456	43	1	Y7(Phospho): 100
LIEDNEYTAR	N-Term(TMT6plex); Y7(Phospho)	4	Tyrosine-protein kinase Yes OS=Homo sapiens OX=9606 GN=YES1 PE=1 SV=3;Proto-oncogene tyrosine-protein kinase Src OS=Homo sapiens OX=9606 GN=SRC PE=1 SV=3	P06239; P07947; P06241; P12931	2	1	766.863	1532.72	-0.23	0								100882	11787	4.15532e+06	49	1	Y7(Phospho): 100
LIEDNEYTAR	N-Term(TMT6plex); Y7(Phospho)	4	Tyrosine-protein kinase Yes OS=Homo sapiens OX=9606 GN=YES1 PE=1 SV=3;Proto-oncogene tyrosine-protein kinase Src OS=Homo sapiens OX=9606 GN=SRC PE=1 SV=3	P06239; P07947; P06241; P12931	3	1	511.578	1532.72	0.08	0								41293.2		1.41005e+06	41	1	Y7(Phospho): 100
LIEDNEYTAR	N-Term(TMT6plex); Y7(Phospho)	4	Tyrosine-protein kinase Yes OS=Homo sapiens OX=9606 GN=YES1 PE=1 SV=3;Proto-oncogene tyrosine-protein kinase Src OS=Homo sapiens OX=9606 GN=SRC PE=1 SV=3	P06239; P07947; P06241; P12931	3	1	511.578	1532.72	0.14	17.2659								2916.63	2466.67	158305	28	1	Y7(Phospho): 100
LIEDNEYTAR	N-Term(TMT6plex); Y7(Phospho)	4	Tyrosine-protein kinase Yes OS=Homo sapiens OX=9606 GN=YES1 PE=1 SV=3;Proto-oncogene tyrosine-protein kinase Src OS=Homo sapiens OX=9606 GN=SRC PE=1 SV=3	P06239; P07947; P06241; P12931	2	1	766.864	1532.72	0.17	0				5737.22	6643.51		8325.4	91046.1	12769.9	3.93853e+06	54	1	Y7(Phospho): 100
LIEDNEYTAR	N-Term(TMT6plex); Y7(Phospho)	4	Tyrosine-protein kinase Yes OS=Homo sapiens OX=9606 GN=YES1 PE=1 SV=3;Proto-oncogene tyrosine-protein kinase Src OS=Homo sapiens OX=9606 GN=SRC PE=1 SV=3	P06239; P07947; P06241; P12931	2	1	766.864	1532.72	0.17	0						3585		58991.4	10036.1	2.53957e+06	55	1	Y7(Phospho): 100
LIEDNEYTAR	N-Term(TMT6plex); Y7(Phospho)	4	Tyrosine-protein kinase Yes OS=Homo sapiens OX=9606 GN=YES1 PE=1 SV=3;Proto-oncogene tyrosine-protein kinase Src OS=Homo sapiens OX=9606 GN=SRC PE=1 SV=3	P06239; P07947; P06241; P12931	3	1	511.578	1532.72	0.2	0	1217.17		1312.36		1307.16			4816.89		191433	39	1	Y7(Phospho): 100
LIEDNEYTAR	N-Term(TMT6plex); Y7(Phospho)	4	Tyrosine-protein kinase Yes OS=Homo sapiens OX=9606 GN=YES1 PE=1 SV=3;Proto-oncogene tyrosine-protein kinase Src OS=Homo sapiens OX=9606 GN=SRC PE=1 SV=3	P06239; P07947; P06241; P12931	2	1	766.864	1532.72	0.25	0								1.28949e+06	200779	50710064	57	1	Y7(Phospho): 100
LIEDNEYTAR	N-Term(TMT6plex); Y7(Phospho)	4	Tyrosine-protein kinase Yes OS=Homo sapiens OX=9606 GN=YES1 PE=1 SV=3;Proto-oncogene tyrosine-protein kinase Src OS=Homo sapiens OX=9606 GN=SRC PE=1 SV=3	P06239; P07947; P06241; P12931	2	1	766.864	1532.72	0.25	1.33548								120195	29385.9	5.74094e+06	56	1	Y7(Phospho): 100
LIEDNEYTAR	N-Term(TMT6plex); Y7(Phospho)	4	Tyrosine-protein kinase Yes OS=Homo sapiens OX=9606 GN=YES1 PE=1 SV=3;Proto-oncogene tyrosine-protein kinase Src OS=Homo sapiens OX=9606 GN=SRC PE=1 SV=3	P06239; P07947; P06241; P12931	2	1	766.864	1532.72	0.25	0								44244.1	8879.46	1.27366e+06	29	1	Y7(Phospho): 100
LIEDNEYTAR	N-Term(TMT6plex); Y7(Phospho)	4	Tyrosine-protein kinase Yes OS=Homo sapiens OX=9606 GN=YES1 PE=1 SV=3;Proto-oncogene tyrosine-protein kinase Src OS=Homo sapiens OX=9606 GN=SRC PE=1 SV=3	P06239; P07947; P06241; P12931	2	1	766.864	1532.72	0.33	0								874455		41797980	49	1	Y7(Phospho): 100
LIEDNEYTAR	N-Term(TMT6plex); Y7(Phospho)	4	Tyrosine-protein kinase Yes OS=Homo sapiens OX=9606 GN=YES1 PE=1 SV=3;Proto-oncogene tyrosine-protein kinase Src OS=Homo sapiens OX=9606 GN=SRC PE=1 SV=3	P06239; P07947; P06241; P12931	3	1	511.578	1532.72	0.38	0								137470		2969510	38	1	Y7(Phospho): 100
LIEDNEYTAR	N-Term(TMT6plex); Y7(Phospho)	4	Tyrosine-protein kinase Yes OS=Homo sapiens OX=9606 GN=YES1 PE=1 SV=3;Proto-oncogene tyrosine-protein kinase Src OS=Homo sapiens OX=9606 GN=SRC PE=1 SV=3	P06239; P07947; P06241; P12931	3	1	511.578	1532.72	0.44	0								7903.06		296334	35	1	Y7(Phospho): 100
LIEDNEYTAR	N-Term(TMT6plex); Y7(Phospho)	4	Tyrosine-protein kinase Yes OS=Homo sapiens OX=9606 GN=YES1 PE=1 SV=3;Proto-oncogene tyrosine-protein kinase Src OS=Homo sapiens OX=9606 GN=SRC PE=1 SV=3	P06239; P07947; P06241; P12931	2	1	766.864	1532.72	0.48	0							1229.98	30573.3	4928.76	1.21735e+06	42	1	Y7(Phospho): 100
LIEDNEYTAR	N-Term(TMT6plex); Y7(Phospho)	4	Tyrosine-protein kinase Yes OS=Homo sapiens OX=9606 GN=YES1 PE=1 SV=3;Proto-oncogene tyrosine-protein kinase Src OS=Homo sapiens OX=9606 GN=SRC PE=1 SV=3	P06239; P07947; P06241; P12931	2	1	766.864	1532.72	0.72	0								48280.6	6930.42	2458763	54	1	Y7(Phospho): 100
LIEDNEYTAR	N-Term(TMT6plex); Y7(Phospho)	4	Tyrosine-protein kinase Yes OS=Homo sapiens OX=9606 GN=YES1 PE=1 SV=3;Proto-oncogene tyrosine-protein kinase Src OS=Homo sapiens OX=9606 GN=SRC PE=1 SV=3	P06239; P07947; P06241; P12931	3	1	511.578	1532.72	0.73	4.60018								8105.63	2057.89	318431	38	1	Y7(Phospho): 100
LIEDNEYTAR	N-Term(TMT6plex); Y7(Phospho)	4	Tyrosine-protein kinase Yes OS=Homo sapiens OX=9606 GN=YES1 PE=1 SV=3;Proto-oncogene tyrosine-protein kinase Src OS=Homo sapiens OX=9606 GN=SRC PE=1 SV=3	P06239; P07947; P06241; P12931	2	1	766.864	1532.72	1.28	2.87137								115441	21684.6	5.03691e+06	47	1	Y7(Phospho): 100
LIEDNEYTAR	N-Term(TMT6plex); Y7(Phospho)	4	Tyrosine-protein kinase Yes OS=Homo sapiens OX=9606 GN=YES1 PE=1 SV=3;Proto-oncogene tyrosine-protein kinase Src OS=Homo sapiens OX=9606 GN=SRC PE=1 SV=3	P06239; P07947; P06241; P12931	2	1	766.864	1532.72	1.28	0								28052	5240.24	1.1854e+06	47	1	Y7(Phospho): 100
AHTFSAQSGYR	N-Term(TMT6plex); Y10(Phospho)	1	Discoidin, CUB and LCCL domain-containing protein 1 OS=Homo sapiens OX=9606 GN=DCBLD1 PE=1 SV=2	Q8N8Z6	2	1	767.354	1533.7	-2.38	23.5674								9805.61	1054.98	393406	36	1	Y10(Phospho): 100
AHTFSAQSGYR	N-Term(TMT6plex); Y10(Phospho)	1	Discoidin, CUB and LCCL domain-containing protein 1 OS=Homo sapiens OX=9606 GN=DCBLD1 PE=1 SV=2	Q8N8Z6	3	1	511.906	1533.7	-0.5	0								2006.13		138956	38	1	Y10(Phospho): 100
AHTFSAQSGYR	N-Term(TMT6plex); Y10(Phospho)	1	Discoidin, CUB and LCCL domain-containing protein 1 OS=Homo sapiens OX=9606 GN=DCBLD1 PE=1 SV=2	Q8N8Z6	3	1	511.906	1533.7	-0.38	0								12825.5		414979	43	1	Y10(Phospho): 100
AHTFSAQSGYR	N-Term(TMT6plex); Y10(Phospho)	1	Discoidin, CUB and LCCL domain-containing protein 1 OS=Homo sapiens OX=9606 GN=DCBLD1 PE=1 SV=2	Q8N8Z6	3	1	511.906	1533.7	-0.26	0								21996.6		581212	41	1	Y10(Phospho): 100
AHTFSAQSGYR	N-Term(TMT6plex); Y10(Phospho)	1	Discoidin, CUB and LCCL domain-containing protein 1 OS=Homo sapiens OX=9606 GN=DCBLD1 PE=1 SV=2	Q8N8Z6	2	1	767.358	1533.71	2.07	0								7692.06		264505	28	1	Y10(Phospho): 100
TTGYSDRPTAR	N-Term(TMT6plex); Y4(Phospho)	1	ADP-ribosylation factor GTPase-activating protein 3 OS=Homo sapiens OX=9606 GN=ARFGAP3 PE=1 SV=1	Q9NP61	3	1	511.913	1533.72	-1.03	16.5299	1074.52							4099.07		180951	28	1	Y4(Phospho): 100
TTGYSDRPTAR	N-Term(TMT6plex); Y4(Phospho)	1	ADP-ribosylation factor GTPase-activating protein 3 OS=Homo sapiens OX=9606 GN=ARFGAP3 PE=1 SV=1	Q9NP61	3	1	511.914	1533.73	-0.01	0								4999.63		210601	26	1	Y4(Phospho): 100
ISEQTYQLSR	N-Term(TMT6plex); Y6(Phospho)	1	Syntaxin-binding protein 1 OS=Homo sapiens OX=9606 GN=STXBP1 PE=1 SV=1	P61764	2	1	767.38	1533.75	0.87	0						2395.81		32523.8	4772.87	1.33231e+06	35	1	Y6(Phospho): 100
ISEQTYQLSR	N-Term(TMT6plex); Y6(Phospho)	1	Syntaxin-binding protein 1 OS=Homo sapiens OX=9606 GN=STXBP1 PE=1 SV=1	P61764	2	1	767.381	1533.75	2.46	0				1398.53		1802.22		29347	3652.14	1.09843e+06	35	1	Y6(Phospho): 100
DAGYIYCQR	N-Term(TMT6plex); Y4(Phospho); Y6(Phospho); C7(Carbamidomethyl)	1	DEP domain-containing protein 7 OS=Homo sapiens OX=9606 GN=DEPDC7 PE=2 SV=1	Q96QD5	2	1	767.802	1534.6	-1.5	13.844								22997.5	3694.85	965793	28	1	Y4(Phospho): 100; Y6(Phospho): 100
DAGYIYCQR	N-Term(TMT6plex); Y4(Phospho); Y6(Phospho); C7(Carbamidomethyl)	1	DEP domain-containing protein 7 OS=Homo sapiens OX=9606 GN=DEPDC7 PE=2 SV=1	Q96QD5	2	1	767.803	1534.6	-0.47	0								30012.3	3372.99	932662	24	1	Y4(Phospho): 100; Y6(Phospho): 100
DAGYIYCQR	N-Term(TMT6plex); Y4(Phospho); Y6(Phospho); C7(Carbamidomethyl)	1	DEP domain-containing protein 7 OS=Homo sapiens OX=9606 GN=DEPDC7 PE=2 SV=1	Q96QD5	3	1	512.205	1534.6	-0.28	29.9629								17604.2	2391.79	356439	37	1	Y4(Phospho): 100; Y6(Phospho): 100
DAGYIYCQR	N-Term(TMT6plex); Y4(Phospho); Y6(Phospho); C7(Carbamidomethyl)	1	DEP domain-containing protein 7 OS=Homo sapiens OX=9606 GN=DEPDC7 PE=2 SV=1	Q96QD5	2	1	767.804	1534.6	0.32	5.47716								25683.2	3674.11	969359	29	1	Y4(Phospho): 100; Y6(Phospho): 100
DAGYIYCQR	N-Term(TMT6plex); Y4(Phospho); Y6(Phospho); C7(Carbamidomethyl)	1	DEP domain-containing protein 7 OS=Homo sapiens OX=9606 GN=DEPDC7 PE=2 SV=1	Q96QD5	2	1	767.804	1534.6	0.72	13.4938						1228		17923.5	4253.65	881366	29	1	Y4(Phospho): 100; Y6(Phospho): 100
DAGYIYCQR	N-Term(TMT6plex); Y4(Phospho); Y6(Phospho); C7(Carbamidomethyl)	1	DEP domain-containing protein 7 OS=Homo sapiens OX=9606 GN=DEPDC7 PE=2 SV=1	Q96QD5	3	1	512.205	1534.6	0.91	27.5563								5605.34		162320	35	1	Y4(Phospho): 100; Y6(Phospho): 100
LDEDLAAYCR	N-Term(TMT6plex); Y8(Phospho); C9(Carbamidomethyl)	1	2',3'-cyclic-nucleotide 3'-phosphodiesterase OS=Homo sapiens OX=9606 GN=CNP PE=1 SV=2	P09543	2	1	767.844	1534.68	-0.36	0	1384.07		1680.11	2747.52	1659.05	2115.58		20445	3908.48	720432	42	1	Y8(Phospho): 100
GAMAATYSALNR	N-Term(TMT6plex); Y7(Phospho)	1	Ribosomal protein S6 kinase alpha-3 OS=Homo sapiens OX=9606 GN=RPS6KA3 PE=1 SV=1	P51812	3	1	512.247	1534.73	-0.46	0								9820.69		228928	56	1	Y7(Phospho): 100
GAMAATYSALNR	N-Term(TMT6plex); Y7(Phospho)	1	Ribosomal protein S6 kinase alpha-3 OS=Homo sapiens OX=9606 GN=RPS6KA3 PE=1 SV=1	P51812	3	1	512.248	1534.73	-0.1	0								8693.18		223679	58	1	Y7(Phospho): 100
ESSSQAPYK	N-Term(TMT6plex); Y8(Phospho); K9(TMT6plex)	1	FYVE, RhoGEF and PH domain-containing protein 6 OS=Homo sapiens OX=9606 GN=FGD6 PE=1 SV=2	Q6ZV73	3	1	512.257	1534.76	0.32	31.6526								5347.82		142656	29	1	Y8(Phospho): 100
ESSSQAPYK	N-Term(TMT6plex); Y8(Phospho); K9(TMT6plex)	1	FYVE, RhoGEF and PH domain-containing protein 6 OS=Homo sapiens OX=9606 GN=FGD6 PE=1 SV=2	Q6ZV73	3	1	512.257	1534.76	0.44	13.7183								4450		135736	34	1	Y8(Phospho): 100
ESSSQAPYK	N-Term(TMT6plex); Y8(Phospho); K9(TMT6plex)	1	FYVE, RhoGEF and PH domain-containing protein 6 OS=Homo sapiens OX=9606 GN=FGD6 PE=1 SV=2	Q6ZV73	3	1	512.257	1534.76	0.56	0								3834.23		111093	30	1	Y8(Phospho): 100
ESSSQAPYK	N-Term(TMT6plex); Y8(Phospho); K9(TMT6plex)	1	FYVE, RhoGEF and PH domain-containing protein 6 OS=Homo sapiens OX=9606 GN=FGD6 PE=1 SV=2	Q6ZV73	3	1	512.257	1534.76	1.28	28.5525								4273.18	1051.59	132654	30	1	Y8(Phospho): 100
VYRDDTFVGR	N-Term(TMT6plex); Y2(Phospho)	1	Uncharacterized protein KIAA1522 OS=Homo sapiens OX=9606 GN=KIAA1522 PE=1 SV=2	Q9P206	2	1	768.872	1536.74	-3.04	0								19947.3	3124.48	760576	24	1	Y2(Phospho): 100
VYRDDTFVGR	N-Term(TMT6plex); Y2(Phospho)	1	Uncharacterized protein KIAA1522 OS=Homo sapiens OX=9606 GN=KIAA1522 PE=1 SV=2	Q9P206	3	1	512.918	1536.74	-0.19	12.5273								143404	19744.5	4501574	32	1	Y2(Phospho): 100
VYRDDTFVGR	N-Term(TMT6plex); Y2(Phospho)	1	Uncharacterized protein KIAA1522 OS=Homo sapiens OX=9606 GN=KIAA1522 PE=1 SV=2	Q9P206	3	1	512.919	1536.74	0.65	3.90483								67793.8	9092.86	2.28069e+06	39	1	Y2(Phospho): 100
VYRDDTFVGR	N-Term(TMT6plex); Y2(Phospho)	1	Uncharacterized protein KIAA1522 OS=Homo sapiens OX=9606 GN=KIAA1522 PE=1 SV=2	Q9P206	3	1	512.919	1536.74	0.76	3.47807								99747.3	7921.06	2.74909e+06	29	1	Y2(Phospho): 100
VYRDDTFVGR	N-Term(TMT6plex); Y2(Phospho)	1	Uncharacterized protein KIAA1522 OS=Homo sapiens OX=9606 GN=KIAA1522 PE=1 SV=2	Q9P206	3	1	512.919	1536.74	1	20.8104								88289.9	7070.23	3.12243e+06	30	1	Y2(Phospho): 100
VYRDDTFVGR	N-Term(TMT6plex); Y2(Phospho)	1	Uncharacterized protein KIAA1522 OS=Homo sapiens OX=9606 GN=KIAA1522 PE=1 SV=2	Q9P206	2	1	768.876	1536.74	1.97	0								17363.8	3849.98	738440	24	1	Y2(Phospho): 100
MDYEDDRLR	N-Term(TMT6plex); M1(Oxidation); Y3(Phospho)	1	Matrin-3 OS=Homo sapiens OX=9606 GN=MATR3 PE=1 SV=2	P43243	3	1	513.223	1537.65	-0.67	20.332								11152.7	1478.07	178562	18	1	M1(Oxidation): 100; Y3(Phospho): 100
MDYEDDRLR	N-Term(TMT6plex); M1(Oxidation); Y3(Phospho)	1	Matrin-3 OS=Homo sapiens OX=9606 GN=MATR3 PE=1 SV=2	P43243	3	1	513.223	1537.66	-0.19	16.5078						906.667		9300.32	1812	153569	31	1	M1(Oxidation): 100; Y3(Phospho): 100
DVDAAYMSK	N-Term(TMT6plex); Y6(Phospho); K9(TMT6plex)	1	Keratin, type II cytoskeletal 7 OS=Homo sapiens OX=9606 GN=KRT7 PE=1 SV=5	P08729	2	1	769.372	1537.74	-0.09	0		6956.17		9749.78		13525.3	11994	110000	18738.4	4.51871e+06	42	1	Y6(Phospho): 100
DVDAAYMSK	N-Term(TMT6plex); Y6(Phospho); K9(TMT6plex)	1	Keratin, type II cytoskeletal 7 OS=Homo sapiens OX=9606 GN=KRT7 PE=1 SV=5	P08729	2	1	769.373	1537.74	0.62	0				7636	11285.1	18336.1	13848.4	142597	24418.8	5.59296e+06	44	1	Y6(Phospho): 100
DVDAAYMSK	N-Term(TMT6plex); Y6(Phospho); K9(TMT6plex)	1	Keratin, type II cytoskeletal 7 OS=Homo sapiens OX=9606 GN=KRT7 PE=1 SV=5	P08729	3	1	513.251	1537.74	0.66	0								86406.6	15758.7	2.60912e+06	29	1	Y6(Phospho): 100
DVDAAYMSK	N-Term(TMT6plex); Y6(Phospho); K9(TMT6plex)	1	Keratin, type II cytoskeletal 7 OS=Homo sapiens OX=9606 GN=KRT7 PE=1 SV=5	P08729	2	1	769.373	1537.74	0.86	0	10586.7	7568.02	11040.6	11092.7	8232.46	10072.7	12339.6	69256.9	22332.2	2.3249e+06	41	1	Y6(Phospho): 100
DVDAAYMSK	N-Term(TMT6plex); Y6(Phospho); K9(TMT6plex)	1	Keratin, type II cytoskeletal 7 OS=Homo sapiens OX=9606 GN=KRT7 PE=1 SV=5	P08729	3	1	513.251	1537.74	0.89	0								11576	1935.06	373405	39	1	Y6(Phospho): 100
DVDAAYMSK	N-Term(TMT6plex); Y6(Phospho); K9(TMT6plex)	1	Keratin, type II cytoskeletal 7 OS=Homo sapiens OX=9606 GN=KRT7 PE=1 SV=5	P08729	2	1	769.373	1537.74	0.94	0	10568.2	7888.39	15223.4	12614	11114.8	16548.2	12631.1	97694.5	25377.9	3456150	43	1	Y6(Phospho): 100
DVDAAYMSK	N-Term(TMT6plex); Y6(Phospho); K9(TMT6plex)	1	Keratin, type II cytoskeletal 7 OS=Homo sapiens OX=9606 GN=KRT7 PE=1 SV=5	P08729	3	1	513.251	1537.74	1.01	0					8501.72	10202.8		95493.3	28278.1	3.20657e+06	41	1	Y6(Phospho): 100
DVDAAYMSK	N-Term(TMT6plex); Y6(Phospho); K9(TMT6plex)	1	Keratin, type II cytoskeletal 7 OS=Homo sapiens OX=9606 GN=KRT7 PE=1 SV=5	P08729	3	1	513.251	1537.74	1.37	0								17302.6	3202.86	534220	30	1	Y6(Phospho): 100
YEREQYADR	N-Term(TMT6plex); Y6(Phospho)	1	RNA-binding protein 4 OS=Homo sapiens OX=9606 GN=RBM4 PE=1 SV=1	Q9BWF3	3	1	513.566	1538.68	0.08	0								6222.28		221133	21	1	Y6(Phospho): 100
YQQPFEDFR	N-Term(TMT6plex); Y1(Phospho)	1	1-phosphatidylinositol 4,5-bisphosphate phosphodiesterase gamma-1 OS=Homo sapiens OX=9606 GN=PLCG1 PE=1 SV=1	P19174	3	1	513.567	1538.69	-0.63	0								7066.64	1772.99	218501	27	1	Y1(Phospho): 100
YQQPFEDFR	N-Term(TMT6plex); Y1(Phospho)	1	1-phosphatidylinositol 4,5-bisphosphate phosphodiesterase gamma-1 OS=Homo sapiens OX=9606 GN=PLCG1 PE=1 SV=1	P19174	2	1	769.847	1538.69	-0.42	0						21734.9		143311	18384.9	6409758	45	1	Y1(Phospho): 100
YQQPFEDFR	N-Term(TMT6plex); Y1(Phospho)	1	1-phosphatidylinositol 4,5-bisphosphate phosphodiesterase gamma-1 OS=Homo sapiens OX=9606 GN=PLCG1 PE=1 SV=1	P19174	3	1	513.568	1538.69	0.33	0				1798.37				10687.7		332286	30	1	Y1(Phospho): 100
YQQPFEDFR	N-Term(TMT6plex); Y1(Phospho)	1	1-phosphatidylinositol 4,5-bisphosphate phosphodiesterase gamma-1 OS=Homo sapiens OX=9606 GN=PLCG1 PE=1 SV=1	P19174	2	1	769.848	1538.69	0.37	2.1634	10168.3					12702.4		205285	13902.7	6.4786e+06	42	1	Y1(Phospho): 100
YQQPFEDFR	N-Term(TMT6plex); Y1(Phospho)	1	1-phosphatidylinositol 4,5-bisphosphate phosphodiesterase gamma-1 OS=Homo sapiens OX=9606 GN=PLCG1 PE=1 SV=1	P19174	2	1	769.848	1538.69	0.53	0	13756.5		10931.5					162573	26581.6	5.90082e+06	47	1	Y1(Phospho): 100
YQQPFEDFR	N-Term(TMT6plex); Y1(Phospho)	1	1-phosphatidylinositol 4,5-bisphosphate phosphodiesterase gamma-1 OS=Homo sapiens OX=9606 GN=PLCG1 PE=1 SV=1	P19174	2	1	769.848	1538.69	0.93	0	14995.6		15528.1	13488.3				193633	40200.6	8.26842e+06	49	1	Y1(Phospho): 100
DSSSWYQK	N-Term(TMT6plex); Y6(Phospho); K8(TMT6plex)	1	Inositol polyphosphate 5-phosphatase OCRL OS=Homo sapiens OX=9606 GN=OCRL PE=1 SV=3	Q01968	3	1	513.581	1538.73	0.06	0						2042.4		19529.7	4341.54	797855	30	1	Y6(Phospho): 100
DSSSWYQK	N-Term(TMT6plex); Y6(Phospho); K8(TMT6plex)	1	Inositol polyphosphate 5-phosphatase OCRL OS=Homo sapiens OX=9606 GN=OCRL PE=1 SV=3	Q01968	3	1	513.581	1538.73	0.18	0				1290.37	1584.53			20529.9	4551.46	705618	33	1	Y6(Phospho): 100
DSSSWYQK	N-Term(TMT6plex); Y6(Phospho); K8(TMT6plex)	1	Inositol polyphosphate 5-phosphatase OCRL OS=Homo sapiens OX=9606 GN=OCRL PE=1 SV=3	Q01968	2	1	769.869	1538.73	1.3	0								60247.9	11578	2688329	33	1	Y6(Phospho): 100
DSSSWYQK	N-Term(TMT6plex); Y6(Phospho); K8(TMT6plex)	1	Inositol polyphosphate 5-phosphatase OCRL OS=Homo sapiens OX=9606 GN=OCRL PE=1 SV=3	Q01968	2	1	769.87	1538.73	1.62	0				2441.38		3196.95		51136.3	8835.54	2.23219e+06	31	1	Y6(Phospho): 100
DHYEATAMHR	N-Term(TMT6plex); Y3(Phospho)	1	26S proteasome non-ATPase regulatory subunit 10 OS=Homo sapiens OX=9606 GN=PSMD10 PE=1 SV=1	O75832	3	1	513.892	1539.66	-0.08	0								3106.85		142552	57	1	Y3(Phospho): 100
DHYEATAMHR	N-Term(TMT6plex); Y3(Phospho)	1	26S proteasome non-ATPase regulatory subunit 10 OS=Homo sapiens OX=9606 GN=PSMD10 PE=1 SV=1	O75832	3	1	513.892	1539.66	0.16	0								2336.47		101088	49	1	Y3(Phospho): 100
YQDLGAYSSAR	N-Term(TMT6plex); Y1(Phospho)	1	NADH dehydrogenase [ubiquinone] 1 beta subcomplex subunit 10 OS=Homo sapiens OX=9606 GN=NDUFB10 PE=1 SV=3	O96000	2	1	770.357	1539.71	2.18	0								19049.5	1512.24	633765	51	1	Y1(Phospho): 100
YQDLGAYSSAR	N-Term(TMT6plex); Y1(Phospho)	1	NADH dehydrogenase [ubiquinone] 1 beta subcomplex subunit 10 OS=Homo sapiens OX=9606 GN=NDUFB10 PE=1 SV=3	O96000	2	1	770.358	1539.71	2.82	0								15639.3	2125.81	589511	46	1	Y1(Phospho): 100
SYSSSETLK	N-Term(TMT6plex); Y2(Phospho); K9(TMT6plex)	3	Teneurin-3 OS=Homo sapiens OX=9606 GN=TENM3 PE=1 SV=3;Teneurin-4 OS=Homo sapiens OX=9606 GN=TENM4 PE=1 SV=2	Q9P273; Q9NT68; Q6N022	2	1	770.388	1539.77	-0.94	4.43119								24056	4261.31	1.02577e+06	41	1	Y2(Phospho): 100
SYSSSETLK	N-Term(TMT6plex); Y2(Phospho); K9(TMT6plex)	3	Teneurin-3 OS=Homo sapiens OX=9606 GN=TENM3 PE=1 SV=3;Teneurin-4 OS=Homo sapiens OX=9606 GN=TENM4 PE=1 SV=2	Q9P273; Q9NT68; Q6N022	3	1	513.929	1539.77	0.4	14.9895								3353.53		107043	25	1	Y2(Phospho): 100
DFSSGETATYR	N-Term(TMT6plex); Y10(Phospho)	1	Tyrosine-protein phosphatase non-receptor type 13 OS=Homo sapiens OX=9606 GN=PTPN13 PE=1 SV=2	Q12923	2	1	771.836	1542.66	-2.11	0								6741.26		255963	65	1	Y10(Phospho): 100
DFSSGETATYR	N-Term(TMT6plex); Y10(Phospho)	1	Tyrosine-protein phosphatase non-receptor type 13 OS=Homo sapiens OX=9606 GN=PTPN13 PE=1 SV=2	Q12923	2	1	771.836	1542.66	-1.71	19.9721								9972.01	1124.8	332421	63	1	Y10(Phospho): 100
DFSSGETATYR	N-Term(TMT6plex); Y10(Phospho)	1	Tyrosine-protein phosphatase non-receptor type 13 OS=Homo sapiens OX=9606 GN=PTPN13 PE=1 SV=2	Q12923	2	1	771.836	1542.67	-1.16	16.8414						1151.02		14872.6	2003.39	493598	63	1	Y10(Phospho): 100
QRAEIYALNR	N-Term(TMT6plex); Y6(Phospho)	1	Small vasohibin-binding protein OS=Homo sapiens OX=9606 GN=SVBP PE=1 SV=1	Q8N300	3	1	514.938	1542.8	-0.4	0								11944.3	1800.87	472239	54	1	Y6(Phospho): 100
QRAEIYALNR	N-Term(TMT6plex); Y6(Phospho)	1	Small vasohibin-binding protein OS=Homo sapiens OX=9606 GN=SVBP PE=1 SV=1	Q8N300	3	1	514.938	1542.8	-0.16	8.42155								6546.01	1922.35	227392	46	1	Y6(Phospho): 100
QRAEIYALNR	N-Term(TMT6plex); Y6(Phospho)	1	Small vasohibin-binding protein OS=Homo sapiens OX=9606 GN=SVBP PE=1 SV=1	Q8N300	3	1	514.938	1542.8	0.2	0								8143.21		429571	48	1	Y6(Phospho): 100
RDYDDMSPR	N-Term(TMT6plex); Y3(Phospho); S7(Phospho)	1	Heterogeneous nuclear ribonucleoprotein K OS=Homo sapiens OX=9606 GN=HNRNPK PE=1 SV=1	P61978	2	1	772.293	1543.58	-4.24	0								1107.85		61963.6	20	1	Y3(Phospho): 100; S7(Phospho): 100
RDYDDMSPR	N-Term(TMT6plex); Y3(Phospho); S7(Phospho)	1	Heterogeneous nuclear ribonucleoprotein K OS=Homo sapiens OX=9606 GN=HNRNPK PE=1 SV=1	P61978	2	1	772.294	1543.58	-3.06	0								1708.84		74524.4	22	1	Y3(Phospho): 100; S7(Phospho): 100
RDYDDMSPR	N-Term(TMT6plex); Y3(Phospho); S7(Phospho)	1	Heterogeneous nuclear ribonucleoprotein K OS=Homo sapiens OX=9606 GN=HNRNPK PE=1 SV=1	P61978	3	1	515.199	1543.58	-2	27.8067								3188.87		104301	36	1	Y3(Phospho): 100; S7(Phospho): 100
RDYDDMSPR	N-Term(TMT6plex); Y3(Phospho); S7(Phospho)	1	Heterogeneous nuclear ribonucleoprotein K OS=Homo sapiens OX=9606 GN=HNRNPK PE=1 SV=1	P61978	2	1	772.295	1543.58	-1.87	0								3876.21		145420	24	1	Y3(Phospho): 100; S7(Phospho): 100
RDYDDMSPR	N-Term(TMT6plex); Y3(Phospho); S7(Phospho)	1	Heterogeneous nuclear ribonucleoprotein K OS=Homo sapiens OX=9606 GN=HNRNPK PE=1 SV=1	P61978	2	1	772.295	1543.58	-1.48	0								3416.19		162718	23	1	Y3(Phospho): 100; S7(Phospho): 100
RDYDDMSPR	N-Term(TMT6plex); Y3(Phospho); S7(Phospho)	1	Heterogeneous nuclear ribonucleoprotein K OS=Homo sapiens OX=9606 GN=HNRNPK PE=1 SV=1	P61978	3	1	515.199	1543.58	-1.29	18.2567								3445.82		183712	39	1	Y3(Phospho): 100; S7(Phospho): 100
RDYDDMSPR	N-Term(TMT6plex); Y3(Phospho); S7(Phospho)	1	Heterogeneous nuclear ribonucleoprotein K OS=Homo sapiens OX=9606 GN=HNRNPK PE=1 SV=1	P61978	3	1	515.199	1543.58	-1.17	3.6781								10997.7		309537	50	1	Y3(Phospho): 100; S7(Phospho): 100
RDYDDMSPR	N-Term(TMT6plex); Y3(Phospho); S7(Phospho)	1	Heterogeneous nuclear ribonucleoprotein K OS=Homo sapiens OX=9606 GN=HNRNPK PE=1 SV=1	P61978	3	1	515.2	1543.58	-0.46	6.15304								10483.4	3252.36	313348	50	1	Y3(Phospho): 100; S7(Phospho): 100
CSSEMYESSR	N-Term(TMT6plex); C1(Carbamidomethyl); Y6(Phospho)	1	Copine-4 OS=Homo sapiens OX=9606 GN=CPNE4 PE=1 SV=1	Q96A23	2	1	772.801	1544.6	-0.22	0								3675.8		114201	36	1	Y6(Phospho): 100
AAQDRDQIYR	N-Term(TMT6plex); Y9(Phospho)	1	Transformer-2 protein homolog beta OS=Homo sapiens OX=9606 GN=TRA2B PE=1 SV=1	P62995	3	1	515.585	1544.74	-0.72	0							1915.84	27144	2722.06	809982	26	1	Y9(Phospho): 100
AAQDRDQIYR	N-Term(TMT6plex); Y9(Phospho)	1	Transformer-2 protein homolog beta OS=Homo sapiens OX=9606 GN=TRA2B PE=1 SV=1	P62995	3	1	515.585	1544.74	-0.48	7.14052								18147.4	2303.26	496065	25	1	Y9(Phospho): 100
AAQDRDQIYR	N-Term(TMT6plex); Y9(Phospho)	1	Transformer-2 protein homolog beta OS=Homo sapiens OX=9606 GN=TRA2B PE=1 SV=1	P62995	2	1	772.875	1544.74	0.16	0								1335.75		110551	47	1	Y9(Phospho): 100
AAQDRDQIYR	N-Term(TMT6plex); Y9(Phospho)	1	Transformer-2 protein homolog beta OS=Homo sapiens OX=9606 GN=TRA2B PE=1 SV=1	P62995	2	1	772.875	1544.74	0.48	0								2105.79		112487	34	1	Y9(Phospho): 100
LEENGDLYLAV	N-Term(TMT6plex); Y8(Phospho)	1	WD repeat-containing protein 41 OS=Homo sapiens OX=9606 GN=WDR41 PE=1 SV=3	Q9HAD4	2	1	772.877	1544.75	1.35	3.66012								8257.3		471507	63	1	Y8(Phospho): 100
LEENGDLYLAV	N-Term(TMT6plex); Y8(Phospho)	1	WD repeat-containing protein 41 OS=Homo sapiens OX=9606 GN=WDR41 PE=1 SV=3	Q9HAD4	2	1	772.878	1544.75	2.06	5.28076								8328.98		462837	59	1	Y8(Phospho): 100
RLNYQTPGMR	N-Term(TMT6plex); Y4(Phospho)	1	Receptor-type tyrosine-protein phosphatase F OS=Homo sapiens OX=9606 GN=PTPRF PE=1 SV=2	P10586	3	1	515.589	1544.75	-5.9	0								6495.78		122060	46	1	Y4(Phospho): 100
RLNYQTPGMR	N-Term(TMT6plex); Y4(Phospho)	1	Receptor-type tyrosine-protein phosphatase F OS=Homo sapiens OX=9606 GN=PTPRF PE=1 SV=2	P10586	3	1	515.59	1544.76	-2.7	0								2941.78		130542	35	1	Y4(Phospho): 100
RLNYQTPGMR	N-Term(TMT6plex); Y4(Phospho)	1	Receptor-type tyrosine-protein phosphatase F OS=Homo sapiens OX=9606 GN=PTPRF PE=1 SV=2	P10586	3	1	515.592	1544.76	0.14	10.9969								2977.65		94130.9	37	1	Y4(Phospho): 100
GSSLNDTYHSR	N-Term(TMT6plex); Y8(Phospho)	1	E3 ubiquitin-protein ligase MARCHF7 OS=Homo sapiens OX=9606 GN=MARCHF7 PE=1 SV=1	Q9H992	3	1	515.899	1545.68	-4.19	0								6168.72		190782	56	1	Y8(Phospho): 100
GSSLNDTYHSR	N-Term(TMT6plex); Y8(Phospho)	1	E3 ubiquitin-protein ligase MARCHF7 OS=Homo sapiens OX=9606 GN=MARCHF7 PE=1 SV=1	Q9H992	3	1	515.902	1545.69	0.9	8.84508						1549.41		8276.47	1714.8	227345	54	1	Y8(Phospho): 100
STVLQQQYNR	N-Term(TMT6plex); Y8(Phospho)	1	Talin-1 OS=Homo sapiens OX=9606 GN=TLN1 PE=1 SV=3	Q9Y490	3	1	515.925	1545.76	-2.11	16.4549								15511.6	1238.33	302101	39	1	Y8(Phospho): 100
STVLQQQYNR	N-Term(TMT6plex); Y8(Phospho)	1	Talin-1 OS=Homo sapiens OX=9606 GN=TLN1 PE=1 SV=3	Q9Y490	3	1	515.925	1545.76	-0.69	13.5941								8435.08	2395.91	254640	35	1	Y8(Phospho): 100
STVLQQQYNR	N-Term(TMT6plex); Y8(Phospho)	1	Talin-1 OS=Homo sapiens OX=9606 GN=TLN1 PE=1 SV=3	Q9Y490	2	1	773.384	1545.76	-0.56	6.17812							1627.53	17211.7	2408.1	729228	47	1	Y8(Phospho): 100
STVLQQQYNR	N-Term(TMT6plex); Y8(Phospho)	1	Talin-1 OS=Homo sapiens OX=9606 GN=TLN1 PE=1 SV=3	Q9Y490	2	1	773.384	1545.76	-0.48	0								13113.2	1343.36	484230	38	1	Y8(Phospho): 100
STVLQQQYNR	N-Term(TMT6plex); Y8(Phospho)	1	Talin-1 OS=Homo sapiens OX=9606 GN=TLN1 PE=1 SV=3	Q9Y490	2	1	773.385	1545.76	-0.17	0								7148.82	1817.61	416106	41	1	Y8(Phospho): 100
STVLQQQYNR	N-Term(TMT6plex); Y8(Phospho)	1	Talin-1 OS=Homo sapiens OX=9606 GN=TLN1 PE=1 SV=3	Q9Y490	2	1	773.385	1545.76	0.07	5.01295								17920.2	5358.54	847579	49	1	Y8(Phospho): 100
GEYDVTVPK	N-Term(TMT6plex); Y3(Phospho); K9(TMT6plex)	1	Neuroblast differentiation-associated protein AHNAK OS=Homo sapiens OX=9606 GN=AHNAK PE=1 SV=2	Q09666	3	1	515.937	1545.8	0.64	0								26265.3	5347.79	1.06775e+06	33	1	Y3(Phospho): 100
GEYDVTVPK	N-Term(TMT6plex); Y3(Phospho); K9(TMT6plex)	1	Neuroblast differentiation-associated protein AHNAK OS=Homo sapiens OX=9606 GN=AHNAK PE=1 SV=2	Q09666	3	1	515.938	1545.8	1.35	0								42023.9	5044.75	1.32453e+06	26	1	Y3(Phospho): 100
RVPCAYDK	N-Term(TMT6plex); C4(Carbamidomethyl); Y6(Phospho); K8(TMT6plex)	1	Crk-like protein OS=Homo sapiens OX=9606 GN=CRKL PE=1 SV=1	P46109	3	1	516.267	1546.79	-0.05	7.90132	14498.4	16561.2	17043.3	21088.6	19871.6	27247.3	12824.1	30293.7	13890.2	488585	28	1	Y6(Phospho): 100
RVPCAYDK	N-Term(TMT6plex); C4(Carbamidomethyl); Y6(Phospho); K8(TMT6plex)	1	Crk-like protein OS=Homo sapiens OX=9606 GN=CRKL PE=1 SV=1	P46109	3	1	516.267	1546.79	0.43	8.64101	14914.8	19784.9	19457.9	23058.5	23932.2	25899.5	12812.1	32267.5	15801	499483	26	1	Y6(Phospho): 100
KNEEYGLR	N-Term(TMT6plex); K1(TMT6plex); Y5(Phospho)	1	Tight junction protein ZO-1 OS=Homo sapiens OX=9606 GN=TJP1 PE=1 SV=3	Q07157	3	1	516.273	1546.8	0.08	4.10289								18826.1	3581.19	821450	21	1	Y5(Phospho): 100
ANYLEDRK	N-Term(TMT6plex); Y3(Phospho); K8(TMT6plex)	1	Syntaxin-binding protein 3 OS=Homo sapiens OX=9606 GN=STXBP3 PE=1 SV=2	O00186	3	1	516.273	1546.8	0.08	20.7796								84327.6	11226.9	3.39435e+06	25	1	Y3(Phospho): 100
ANYLEDRK	N-Term(TMT6plex); Y3(Phospho); K8(TMT6plex)	1	Syntaxin-binding protein 3 OS=Homo sapiens OX=9606 GN=STXBP3 PE=1 SV=2	O00186	3	1	516.273	1546.8	0.31	14.9123						6288.02		142295	14876.6	4.76423e+06	23	1	Y3(Phospho): 100
ANYLEDRK	N-Term(TMT6plex); Y3(Phospho); K8(TMT6plex)	1	Syntaxin-binding protein 3 OS=Homo sapiens OX=9606 GN=STXBP3 PE=1 SV=2	O00186	3	1	516.273	1546.8	0.79	32.5932								43214.4	5298.41	1.67459e+06	24	1	Y3(Phospho): 100
ANYLEDRK	N-Term(TMT6plex); Y3(Phospho); K8(TMT6plex)	1	Syntaxin-binding protein 3 OS=Homo sapiens OX=9606 GN=STXBP3 PE=1 SV=2	O00186	3	1	516.273	1546.8	0.9	13.487						3029.41		57767.3	10727.3	2.32411e+06	22	1	Y3(Phospho): 100
DLEYLDLK	N-Term(TMT6plex); Y4(Phospho); K8(TMT6plex)	1	Pleckstrin homology domain-containing family A member 7 OS=Homo sapiens OX=9606 GN=PLEKHA7 PE=1 SV=2	Q6IQ23	3	1	516.278	1546.82	1.85	14.017	2406.14	1831.24	3504.87		3396.43	3749.75		55362.1	8680.9	1.36124e+06	32	1	Y4(Phospho): 100
DLEYLDLK	N-Term(TMT6plex); Y4(Phospho); K8(TMT6plex)	1	Pleckstrin homology domain-containing family A member 7 OS=Homo sapiens OX=9606 GN=PLEKHA7 PE=1 SV=2	Q6IQ23	2	1	773.914	1546.82	2.8	0	21763.7	32694.3	28953.9		32270.6	29559.2		368319	42712.5	15819126	28	1	Y4(Phospho): 100
DLEYLDLK	N-Term(TMT6plex); Y4(Phospho); K8(TMT6plex)	1	Pleckstrin homology domain-containing family A member 7 OS=Homo sapiens OX=9606 GN=PLEKHA7 PE=1 SV=2	Q6IQ23	3	1	516.279	1546.82	2.91	0	1541.73	1902.27	2379					31877.2	5863.64	778717	36	1	Y4(Phospho): 100
NYEQWQSQR	N-Term(TMT6plex); Y2(Phospho)	1	NEDD4-like E3 ubiquitin-protein ligase WWP2 OS=Homo sapiens OX=9606 GN=WWP2 PE=1 SV=2	O00308	3	1	516.566	1547.68	-0.72	0								4192.43		135770	29	1	Y2(Phospho): 100
NYEQWQSQR	N-Term(TMT6plex); Y2(Phospho)	1	NEDD4-like E3 ubiquitin-protein ligase WWP2 OS=Homo sapiens OX=9606 GN=WWP2 PE=1 SV=2	O00308	3	1	516.566	1547.68	-0.61	0								3616.01		100972	33	1	Y2(Phospho): 100
NYEQWQSQR	N-Term(TMT6plex); Y2(Phospho)	1	NEDD4-like E3 ubiquitin-protein ligase WWP2 OS=Homo sapiens OX=9606 GN=WWP2 PE=1 SV=2	O00308	3	1	516.566	1547.68	-0.13	4.15345								5941.04		137701	29	1	Y2(Phospho): 100
NYEQWQSQR	N-Term(TMT6plex); Y2(Phospho)	1	NEDD4-like E3 ubiquitin-protein ligase WWP2 OS=Homo sapiens OX=9606 GN=WWP2 PE=1 SV=2	O00308	3	1	516.566	1547.68	0.22	0								4700.9		115367	30	1	Y2(Phospho): 100
INMLTAGYAER	N-Term(TMT6plex); Y8(Phospho)	1	Connector enhancer of kinase suppressor of ras 2 OS=Homo sapiens OX=9606 GN=CNKSR2 PE=1 SV=1	Q8WXI2	3	1	516.588	1547.75	0.87	0								3780.41	1456.27	151733	48	1	Y8(Phospho): 100
INMLTAGYAER	N-Term(TMT6plex); Y8(Phospho)	1	Connector enhancer of kinase suppressor of ras 2 OS=Homo sapiens OX=9606 GN=CNKSR2 PE=1 SV=1	Q8WXI2	2	1	774.379	1547.75	1.28	0						1606.52		23055	5572.58	890120	49	1	Y8(Phospho): 100
INMLTAGYAER	N-Term(TMT6plex); Y8(Phospho)	1	Connector enhancer of kinase suppressor of ras 2 OS=Homo sapiens OX=9606 GN=CNKSR2 PE=1 SV=1	Q8WXI2	2	1	774.379	1547.75	1.44	0						3796.73		21006.1	4882.28	790791	45	1	Y8(Phospho): 100
INMLTAGYAER	N-Term(TMT6plex); Y8(Phospho)	1	Connector enhancer of kinase suppressor of ras 2 OS=Homo sapiens OX=9606 GN=CNKSR2 PE=1 SV=1	Q8WXI2	3	1	516.589	1547.75	2.53	0								4688.99		147427	45	1	Y8(Phospho): 100
VYTTMTQHSR	N-Term(TMT6plex); Y2(Phospho); M5(Oxidation)	1	Protein AHNAK2 OS=Homo sapiens OX=9606 GN=AHNAK2 PE=1 SV=2	Q8IVF2	3	1	516.908	1548.71	0.2	6.22189								5541.32		171469	53	1	Y2(Phospho): 100; M5(Oxidation): 100
VYTTMTQHSR	N-Term(TMT6plex); Y2(Phospho); M5(Oxidation)	1	Protein AHNAK2 OS=Homo sapiens OX=9606 GN=AHNAK2 PE=1 SV=2	Q8IVF2	3	1	516.908	1548.71	0.32	13.9258								3583.37		125954	55	1	Y2(Phospho): 100; M5(Oxidation): 100
TFGMAEEYHR	N-Term(TMT6plex); Y8(Phospho)	1	Nuclear pore complex protein Nup93 OS=Homo sapiens OX=9606 GN=NUP93 PE=1 SV=2	Q8N1F7	3	1	517.229	1549.67	0.13	14.9521								6941.29		179110	48	1	Y8(Phospho): 100
TFGMAEEYHR	N-Term(TMT6plex); Y8(Phospho)	1	Nuclear pore complex protein Nup93 OS=Homo sapiens OX=9606 GN=NUP93 PE=1 SV=2	Q8N1F7	3	1	517.229	1549.67	0.25	11.8611								3227.27	1727.17	157182	42	1	Y8(Phospho): 100
EQPGTFDYQR	N-Term(TMT6plex); Y8(Phospho)	1	DENN domain-containing protein 1A OS=Homo sapiens OX=9606 GN=DENND1A PE=1 SV=2	Q8TEH3	3	1	517.234	1549.69	-1.17	0								7316.74		230549	34	1	Y8(Phospho): 100
EQPGTFDYQR	N-Term(TMT6plex); Y8(Phospho)	1	DENN domain-containing protein 1A OS=Homo sapiens OX=9606 GN=DENND1A PE=1 SV=2	Q8TEH3	2	1	775.347	1549.69	-0.65	0								95796.2	15691.6	4688853	47	1	Y8(Phospho): 100
EQPGTFDYQR	N-Term(TMT6plex); Y8(Phospho)	1	DENN domain-containing protein 1A OS=Homo sapiens OX=9606 GN=DENND1A PE=1 SV=2	Q8TEH3	2	1	775.347	1549.69	-0.65	0								113114	19284.6	4.75908e+06	47	1	Y8(Phospho): 100
EQPGTFDYQR	N-Term(TMT6plex); Y8(Phospho)	1	DENN domain-containing protein 1A OS=Homo sapiens OX=9606 GN=DENND1A PE=1 SV=2	Q8TEH3	3	1	517.234	1549.69	0.01	0								7792.16		272019	42	1	Y8(Phospho): 100
EQPGTFDYQR	N-Term(TMT6plex); Y8(Phospho)	1	DENN domain-containing protein 1A OS=Homo sapiens OX=9606 GN=DENND1A PE=1 SV=2	Q8TEH3	3	1	517.234	1549.69	0.01	0								11857.4		299506	43	1	Y8(Phospho): 100
EQPGTFDYQR	N-Term(TMT6plex); Y8(Phospho)	1	DENN domain-containing protein 1A OS=Homo sapiens OX=9606 GN=DENND1A PE=1 SV=2	Q8TEH3	3	1	517.234	1549.69	0.13	4.6926								3716.75		235194	40	1	Y8(Phospho): 100
EQPGTFDYQR	N-Term(TMT6plex); Y8(Phospho)	1	DENN domain-containing protein 1A OS=Homo sapiens OX=9606 GN=DENND1A PE=1 SV=2	Q8TEH3	2	1	775.348	1549.69	0.37	0								50212.8	5833.84	1.52078e+06	47	1	Y8(Phospho): 100
EQPGTFDYQR	N-Term(TMT6plex); Y8(Phospho)	1	DENN domain-containing protein 1A OS=Homo sapiens OX=9606 GN=DENND1A PE=1 SV=2	Q8TEH3	2	1	775.349	1549.69	1	0								37832.9	5122.59	1.01831e+06	45	1	Y8(Phospho): 100
DYSEADGLSER	N-Term(TMT6plex); Y2(Phospho)	1	Band 4.1-like protein 1 OS=Homo sapiens OX=9606 GN=EPB41L1 PE=1 SV=2	Q9H4G0	2	1	775.828	1550.65	-5.3	0								7423.42	1144.13	258587	29	1	Y2(Phospho): 100
DYSEADGLSER	N-Term(TMT6plex); Y2(Phospho)	1	Band 4.1-like protein 1 OS=Homo sapiens OX=9606 GN=EPB41L1 PE=1 SV=2	Q9H4G0	2	1	775.83	1550.65	-3.57	0								6109.61		230548	36	1	Y2(Phospho): 100
DYSEADGLSER	N-Term(TMT6plex); Y2(Phospho)	1	Band 4.1-like protein 1 OS=Homo sapiens OX=9606 GN=EPB41L1 PE=1 SV=2	Q9H4G0	2	1	775.831	1550.65	-1.91	0								30570.8	4046.91	1.50627e+06	35	1	Y2(Phospho): 100
DYSEADGLSER	N-Term(TMT6plex); Y2(Phospho)	1	Band 4.1-like protein 1 OS=Homo sapiens OX=9606 GN=EPB41L1 PE=1 SV=2	Q9H4G0	2	1	775.831	1550.65	-1.52	3.37177								32260.1	2185.76	1.59058e+06	41	1	Y2(Phospho): 100
DYSEADGLSER	N-Term(TMT6plex); Y2(Phospho)	1	Band 4.1-like protein 1 OS=Homo sapiens OX=9606 GN=EPB41L1 PE=1 SV=2	Q9H4G0	2	1	775.832	1550.66	-0.81	20.8739								35923.3	4956.16	1.47482e+06	48	1	Y2(Phospho): 100
DYSEADGLSER	N-Term(TMT6plex); Y2(Phospho)	1	Band 4.1-like protein 1 OS=Homo sapiens OX=9606 GN=EPB41L1 PE=1 SV=2	Q9H4G0	2	1	775.832	1550.66	-0.81	27.6205						1560.65		28546.6	3162.01	1.17374e+06	48	1	Y2(Phospho): 100
LITTDSDGTYR	N-Term(TMT6plex); Y10(Phospho)	1	UPF0606 protein KIAA1549 OS=Homo sapiens OX=9606 GN=KIAA1549 PE=1 SV=4	Q9HCM3	2	1	775.869	1550.73	0.04	27.3322								148861	26640.8	6225807	65	1	Y10(Phospho): 100
LITTDSDGTYR	N-Term(TMT6plex); Y10(Phospho)	1	UPF0606 protein KIAA1549 OS=Homo sapiens OX=9606 GN=KIAA1549 PE=1 SV=4	Q9HCM3	2	1	775.869	1550.73	0.04	5.7197								51242.9	8093.69	2.42396e+06	46	1	Y10(Phospho): 100
LITTDSDGTYR	N-Term(TMT6plex); Y10(Phospho)	1	UPF0606 protein KIAA1549 OS=Homo sapiens OX=9606 GN=KIAA1549 PE=1 SV=4	Q9HCM3	2	1	775.869	1550.73	0.12	7.64711								104820	15900.2	4.29499e+06	53	1	Y10(Phospho): 100
YNGEPEHIER	N-Term(TMT6plex); Y1(Phospho)	1	Delta(14)-sterol reductase LBR OS=Homo sapiens OX=9606 GN=LBR PE=1 SV=2	Q14739	3	1	518.237	1552.69	-2.88	0								2744.4		83106.7	34	1	Y1(Phospho): 100
YNGEPEHIER	N-Term(TMT6plex); Y1(Phospho)	1	Delta(14)-sterol reductase LBR OS=Homo sapiens OX=9606 GN=LBR PE=1 SV=2	Q14739	3	1	518.238	1552.7	-0.76	16.8114								2722.22		72554.2	38	1	Y1(Phospho): 100
YEMASNPLYR	N-Term(TMT6plex); Y9(Phospho)	1	Integrin beta-5 OS=Homo sapiens OX=9606 GN=ITGB5 PE=1 SV=1	P18084	3	1	518.239	1552.7	-2.93	10.7176								5201.49		259498	31	1	Y9(Phospho): 100
YEMASNPLYR	N-Term(TMT6plex); Y9(Phospho)	1	Integrin beta-5 OS=Homo sapiens OX=9606 GN=ITGB5 PE=1 SV=1	P18084	2	1	776.855	1552.7	-2.13	10.2003								106417	10622.3	4383605	39	1	Y9(Phospho): 100
YEMASNPLYR	N-Term(TMT6plex); Y9(Phospho)	1	Integrin beta-5 OS=Homo sapiens OX=9606 GN=ITGB5 PE=1 SV=1	P18084	3	1	518.24	1552.7	-1.63	0								6373.56		314469	34	1	Y9(Phospho): 100
YEMASNPLYR	N-Term(TMT6plex); Y9(Phospho)	1	Integrin beta-5 OS=Homo sapiens OX=9606 GN=ITGB5 PE=1 SV=1	P18084	2	1	776.856	1552.7	-1.58	18.034								93140.3	14182.1	3.71313e+06	37	1	Y9(Phospho): 100
YEMASNPLYR	N-Term(TMT6plex); Y9(Phospho)	1	Integrin beta-5 OS=Homo sapiens OX=9606 GN=ITGB5 PE=1 SV=1	P18084	2	1	776.857	1552.71	-0.09	0						5271.63		62308.5	10436.2	2.34897e+06	39	1	Y9(Phospho): 100
YEMASNPLYR	N-Term(TMT6plex); Y9(Phospho)	1	Integrin beta-5 OS=Homo sapiens OX=9606 GN=ITGB5 PE=1 SV=1	P18084	3	1	518.24	1552.71	-0.1	0								13418.2		347917	44	1	Y9(Phospho): 100
YEMASNPLYR	N-Term(TMT6plex); Y9(Phospho)	1	Integrin beta-5 OS=Homo sapiens OX=9606 GN=ITGB5 PE=1 SV=1	P18084	2	1	776.857	1552.71	0.15	0						4533.23		78903.3	15057.5	2986088	42	1	Y9(Phospho): 100
YEMASNPLYR	N-Term(TMT6plex); Y9(Phospho)	1	Integrin beta-5 OS=Homo sapiens OX=9606 GN=ITGB5 PE=1 SV=1	P18084	3	1	518.241	1552.71	0.85	0								9726.85		314651	47	1	Y9(Phospho): 100
YTSLASSANSSR	N-Term(TMT6plex); Y1(Phospho)	1	Testis development-related protein OS=Homo sapiens OX=9606 GN=TDRP PE=1 SV=2	Q86YL5	2	1	776.864	1552.72	-0.05	0								9174.24		408545	34	1	Y1(Phospho): 100
DVDAAYMSK	N-Term(TMT6plex); Y6(Phospho); M7(Oxidation); K9(TMT6plex)	1	Keratin, type II cytoskeletal 7 OS=Homo sapiens OX=9606 GN=KRT7 PE=1 SV=5	P08729	3	1	518.582	1553.73	0.11	23.8868						1429.39		18557.7	3243.69	489586	33	1	Y6(Phospho): 100; M7(Oxidation): 100
DVDAAYMSK	N-Term(TMT6plex); Y6(Phospho); M7(Oxidation); K9(TMT6plex)	1	Keratin, type II cytoskeletal 7 OS=Homo sapiens OX=9606 GN=KRT7 PE=1 SV=5	P08729	2	1	777.37	1553.73	0.91	0						2513.24		16637.4	2808.31	832716	40	1	Y6(Phospho): 100; M7(Oxidation): 100
DVDAAYMSK	N-Term(TMT6plex); Y6(Phospho); M7(Oxidation); K9(TMT6plex)	1	Keratin, type II cytoskeletal 7 OS=Homo sapiens OX=9606 GN=KRT7 PE=1 SV=5	P08729	2	1	777.371	1553.73	1.06	0								14290.2	1877.47	640756	39	1	Y6(Phospho): 100; M7(Oxidation): 100
DVDAAYMSK	N-Term(TMT6plex); Y6(Phospho); M7(Oxidation); K9(TMT6plex)	1	Keratin, type II cytoskeletal 7 OS=Homo sapiens OX=9606 GN=KRT7 PE=1 SV=5	P08729	2	1	777.371	1553.73	1.69	0						2145.33		21744.7	1476.75	1.0159e+06	38	1	Y6(Phospho): 100; M7(Oxidation): 100
DVDAAYMSK	N-Term(TMT6plex); Y6(Phospho); M7(Oxidation); K9(TMT6plex)	1	Keratin, type II cytoskeletal 7 OS=Homo sapiens OX=9606 GN=KRT7 PE=1 SV=5	P08729	2	1	777.372	1553.74	2.32	0								19022.9	3004.44	961474	36	1	Y6(Phospho): 100; M7(Oxidation): 100
ADDADEFGYSR	N-Term(TMT6plex); Y9(Phospho)	1	Staphylococcal nuclease domain-containing protein 1 OS=Homo sapiens OX=9606 GN=SND1 PE=1 SV=1	Q7KZF4	3	1	518.881	1554.63	-1.62	0								8221.68	1245.66	186930	36	1	Y9(Phospho): 100
ADDADEFGYSR	N-Term(TMT6plex); Y9(Phospho)	1	Staphylococcal nuclease domain-containing protein 1 OS=Homo sapiens OX=9606 GN=SND1 PE=1 SV=1	Q7KZF4	2	1	777.819	1554.63	-0.04	0								396454	84103.2	18443770	50	1	Y9(Phospho): 100
ADDADEFGYSR	N-Term(TMT6plex); Y9(Phospho)	1	Staphylococcal nuclease domain-containing protein 1 OS=Homo sapiens OX=9606 GN=SND1 PE=1 SV=1	Q7KZF4	3	1	518.882	1554.63	0.38	0								9678.12		215576	39	1	Y9(Phospho): 100
ADDADEFGYSR	N-Term(TMT6plex); Y9(Phospho)	1	Staphylococcal nuclease domain-containing protein 1 OS=Homo sapiens OX=9606 GN=SND1 PE=1 SV=1	Q7KZF4	2	1	777.82	1554.63	0.5	0								110182	19936	4.71743e+06	52	1	Y9(Phospho): 100
ADDADEFGYSR	N-Term(TMT6plex); Y9(Phospho)	1	Staphylococcal nuclease domain-containing protein 1 OS=Homo sapiens OX=9606 GN=SND1 PE=1 SV=1	Q7KZF4	2	1	777.82	1554.63	0.66	0								19093.4	2035.94	823735	50	1	Y9(Phospho): 100
ADDADEFGYSR	N-Term(TMT6plex); Y9(Phospho)	1	Staphylococcal nuclease domain-containing protein 1 OS=Homo sapiens OX=9606 GN=SND1 PE=1 SV=1	Q7KZF4	2	1	777.82	1554.63	1.13	0								95770.5	20160.5	3.77779e+06	49	1	Y9(Phospho): 100
LSSFTSYENPT	N-Term(TMT6plex); Y7(Phospho)	1	Protein-tyrosine kinase 6 OS=Homo sapiens OX=9606 GN=PTK6 PE=1 SV=1	Q13882	2	1	777.851	1554.69	0.97	0	14310.4	14850.4	14755.1	9100.31	9451	13364.2	7773.12	38456	11960.9	1.07815e+06	68	1	Y7(Phospho): 100
LSSFTSYENPT	N-Term(TMT6plex); Y7(Phospho)	1	Protein-tyrosine kinase 6 OS=Homo sapiens OX=9606 GN=PTK6 PE=1 SV=1	Q13882	2	1	777.851	1554.7	1.59	0	15685.7	19393.2	14040.2	8621.17	8392.12	9994.06		29432.7	11753.5	1.02417e+06	65	1	Y7(Phospho): 100
DHYEATAMHR	N-Term(TMT6plex); Y3(Phospho); M8(Oxidation)	1	26S proteasome non-ATPase regulatory subunit 10 OS=Homo sapiens OX=9606 GN=PSMD10 PE=1 SV=1	O75832	3	1	519.224	1555.66	1.74	0										26126.5	38	1	Y3(Phospho): 100; M8(Oxidation): 100
TDLYHLQK	N-Term(TMT6plex); Y4(Phospho); K8(TMT6plex)	1	Origin recognition complex subunit 3 OS=Homo sapiens OX=9606 GN=ORC3 PE=1 SV=1	Q9UBD5	3	1	519.28	1555.83	-1.12	20.7677						1367.78		28332.7	5276.58	823603	30	1	Y4(Phospho): 100
EALGVESHYSR	N-Term(TMT6plex); Y9(Phospho)	1	Tetratricopeptide repeat protein 28 OS=Homo sapiens OX=9606 GN=TTC28 PE=1 SV=4	Q96AY4	3	1	519.582	1556.73	-0.08	18.6286								2646.02		112447	31	1	Y9(Phospho): 100
EALGVESHYSR	N-Term(TMT6plex); Y9(Phospho)	1	Tetratricopeptide repeat protein 28 OS=Homo sapiens OX=9606 GN=TTC28 PE=1 SV=4	Q96AY4	3	1	519.582	1556.73	0.15	0								4357		115432	51	1	Y9(Phospho): 100
VDENNPEYLR	N-Term(TMT6plex); Y8(Phospho)	1	Alpha-adducin OS=Homo sapiens OX=9606 GN=ADD1 PE=1 SV=2	P35611	2	1	779.36	1557.71	-0.86	0	1681.81		1323.21			1107.48		18997.1	4473.62	567229	22	1	Y8(Phospho): 100
VDENNPEYLR	N-Term(TMT6plex); Y8(Phospho)	1	Alpha-adducin OS=Homo sapiens OX=9606 GN=ADD1 PE=1 SV=2	P35611	2	1	779.365	1557.72	4.62	0		1463.22						22725.3	2914.24	855092	28	1	Y8(Phospho): 100
LAYQELQIDR	N-Term(TMT6plex); Y3(Phospho)	1	ADP-ribosylation factor GTPase-activating protein 2 OS=Homo sapiens OX=9606 GN=ARFGAP2 PE=1 SV=1	Q8N6H7	2	1	779.398	1557.79	0.15	12.4581								51007.5	11970.6	2297335	44	1	Y3(Phospho): 100
LAYQELQIDR	N-Term(TMT6plex); Y3(Phospho)	1	ADP-ribosylation factor GTPase-activating protein 2 OS=Homo sapiens OX=9606 GN=ARFGAP2 PE=1 SV=1	Q8N6H7	3	1	519.934	1557.79	0.22	0								3040.8		90823.3	62	1	Y3(Phospho): 100
LAYQELQIDR	N-Term(TMT6plex); Y3(Phospho)	1	ADP-ribosylation factor GTPase-activating protein 2 OS=Homo sapiens OX=9606 GN=ARFGAP2 PE=1 SV=1	Q8N6H7	3	1	519.934	1557.79	0.57	8.45179								2202.22		89304.2	52	1	Y3(Phospho): 100
LAYQELQIDR	N-Term(TMT6plex); Y3(Phospho)	1	ADP-ribosylation factor GTPase-activating protein 2 OS=Homo sapiens OX=9606 GN=ARFGAP2 PE=1 SV=1	Q8N6H7	2	1	779.398	1557.79	0.85	14.3782								61288.9	4534.99	2.60619e+06	44	1	Y3(Phospho): 100
GGYIGSTYFER	N-Term(TMT6plex); Y8(Phospho)	1	NEDD8-conjugating enzyme Ubc12 OS=Homo sapiens OX=9606 GN=UBE2M PE=1 SV=1	P61081	2	1	779.859	1558.71	-2.35	0						1766.62		23855.7	2814.04	759844	29	1	Y8(Phospho): 100
GGYIGSTYFER	N-Term(TMT6plex); Y8(Phospho)	1	NEDD8-conjugating enzyme Ubc12 OS=Homo sapiens OX=9606 GN=UBE2M PE=1 SV=1	P61081	3	1	520.243	1558.71	-0.6	15.8225								3378.39		116862	38	1	Y8(Phospho): 100
GGYIGSTYFER	N-Term(TMT6plex); Y8(Phospho)	1	NEDD8-conjugating enzyme Ubc12 OS=Homo sapiens OX=9606 GN=UBE2M PE=1 SV=1	P61081	2	1	779.86	1558.71	-0.39	0	2020.17					2213.07		24209.3	5057.22	800109	33	1	Y8(Phospho): 100
GGYIGSTYFER	N-Term(TMT6plex); Y8(Phospho)	1	NEDD8-conjugating enzyme Ubc12 OS=Homo sapiens OX=9606 GN=UBE2M PE=1 SV=1	P61081	3	1	520.243	1558.71	0.34	0								3980.82		128522	44	1	Y8(Phospho): 100
GGYIGSTYFER	N-Term(TMT6plex); Y8(Phospho)	1	NEDD8-conjugating enzyme Ubc12 OS=Homo sapiens OX=9606 GN=UBE2M PE=1 SV=1	P61081	2	1	779.861	1558.72	0.86	0		1520.04				1817.35		17816.5	3142.18	969425	25	1	Y8(Phospho): 100
GGYIGSTYFER	N-Term(TMT6plex); Y8(Phospho)	1	NEDD8-conjugating enzyme Ubc12 OS=Homo sapiens OX=9606 GN=UBE2M PE=1 SV=1	P61081	2	1	779.862	1558.72	1.8	20.8703	1239.41		1363.58			2192.6		22508.9	2788.06	835071	34	1	Y8(Phospho): 100
DTYLSHFNPR	N-Term(TMT6plex); Y3(Phospho)	1	Nicotinamide N-methyltransferase OS=Homo sapiens OX=9606 GN=NNMT PE=1 SV=1	P40261	3	1	520.246	1558.72	-2.05	29.271								11128		227742	34	1	Y3(Phospho): 100
DTYLSHFNPR	N-Term(TMT6plex); Y3(Phospho)	1	Nicotinamide N-methyltransferase OS=Homo sapiens OX=9606 GN=NNMT PE=1 SV=1	P40261	3	1	520.248	1558.73	3	19.3653								8022.24		208306	42	1	Y3(Phospho): 100
FYPESSYK	N-Term(TMT6plex); Y7(Phospho); K8(TMT6plex)	1	Occludin OS=Homo sapiens OX=9606 GN=OCLN PE=1 SV=1	Q16625	3	1	520.257	1558.76	-1.79	6.80079						2659.3		37077.3	4615.91	1.0083e+06	26	1	Y7(Phospho): 100
FYPESSYK	N-Term(TMT6plex); Y7(Phospho); K8(TMT6plex)	1	Occludin OS=Homo sapiens OX=9606 GN=OCLN PE=1 SV=1	Q16625	3	1	520.258	1558.76	-0.74	0								270233	29290.8	7369662	22	1	Y7(Phospho): 100
TYGEPESAGPSR	N-Term(TMT6plex); Y2(Phospho)	1	Emerin OS=Homo sapiens OX=9606 GN=EMD PE=1 SV=1	P50402	2	1	780.349	1559.69	-1.89	18.2357								7150.35		335750	48	1	Y2(Phospho): 100
TYGEPESAGPSR	N-Term(TMT6plex); Y2(Phospho)	1	Emerin OS=Homo sapiens OX=9606 GN=EMD PE=1 SV=1	P50402	2	1	780.35	1559.69	-1.11	0								31572.5	2811.63	1.41447e+06	47	1	Y2(Phospho): 100
TYGEPESAGPSR	N-Term(TMT6plex); Y2(Phospho)	1	Emerin OS=Homo sapiens OX=9606 GN=EMD PE=1 SV=1	P50402	3	1	520.569	1559.69	-0.96	17.6787								2745.01		85145.6	41	1	Y2(Phospho): 100
TYGEPESAGPSR	N-Term(TMT6plex); Y2(Phospho)	1	Emerin OS=Homo sapiens OX=9606 GN=EMD PE=1 SV=1	P50402	2	1	780.35	1559.69	-0.79	0						2308.65		33677.4	4747.63	1.38716e+06	50	1	Y2(Phospho): 100
TYGEPESAGPSR	N-Term(TMT6plex); Y2(Phospho)	1	Emerin OS=Homo sapiens OX=9606 GN=EMD PE=1 SV=1	P50402	2	1	780.35	1559.69	-0.64	0								1374.49		52750.9	23	1	Y2(Phospho): 100
TYGEPESAGPSR	N-Term(TMT6plex); Y2(Phospho)	1	Emerin OS=Homo sapiens OX=9606 GN=EMD PE=1 SV=1	P50402	2	1	780.351	1559.69	-0.17	0								2026.55	1152.39	79030.9	37	1	Y2(Phospho): 100
DLPSADSVQYR	N-Term(TMT6plex); Y10(Phospho)	1	Nuclear pore complex protein Nup205 OS=Homo sapiens OX=9606 GN=NUP205 PE=1 SV=3	Q92621	2	1	780.369	1559.73	-0.33	0								100262	10654.6	4392755	52	1	Y10(Phospho): 100
DLPSADSVQYR	N-Term(TMT6plex); Y10(Phospho)	1	Nuclear pore complex protein Nup205 OS=Homo sapiens OX=9606 GN=NUP205 PE=1 SV=3	Q92621	3	1	520.582	1559.73	0.25	6.13011								11271.9	3475.11	283472	56	1	Y10(Phospho): 100
DLPSADSVQYR	N-Term(TMT6plex); Y10(Phospho)	1	Nuclear pore complex protein Nup205 OS=Homo sapiens OX=9606 GN=NUP205 PE=1 SV=3	Q92621	2	1	780.369	1559.73	0.3	0								104512	9311.33	4401247	52	1	Y10(Phospho): 100
DLPSADSVQYR	N-Term(TMT6plex); Y10(Phospho)	1	Nuclear pore complex protein Nup205 OS=Homo sapiens OX=9606 GN=NUP205 PE=1 SV=3	Q92621	3	1	520.583	1559.73	1.66	0								9802.85		303509	56	1	Y10(Phospho): 100
GDHPLTPGSHYA	N-Term(TMT6plex); Y11(Phospho)	1	Calcium release-activated calcium channel protein 1 OS=Homo sapiens OX=9606 GN=ORAI1 PE=1 SV=2	Q96D31	3	1	520.906	1560.7	-0.34	12.1041								38063.1		956795	26	1	Y11(Phospho): 100
GDHPLTPGSHYA	N-Term(TMT6plex); Y11(Phospho)	1	Calcium release-activated calcium channel protein 1 OS=Homo sapiens OX=9606 GN=ORAI1 PE=1 SV=2	Q96D31	3	1	520.906	1560.7	0.02	11.8854								27660.1	4376.36	1.07479e+06	27	1	Y11(Phospho): 100
GDHPLTPGSHYA	N-Term(TMT6plex); Y11(Phospho)	1	Calcium release-activated calcium channel protein 1 OS=Homo sapiens OX=9606 GN=ORAI1 PE=1 SV=2	Q96D31	3	1	520.906	1560.7	0.13	23.0102								3985.37		160586	29	1	Y11(Phospho): 100
GDHPLTPGSHYA	N-Term(TMT6plex); Y11(Phospho)	1	Calcium release-activated calcium channel protein 1 OS=Homo sapiens OX=9606 GN=ORAI1 PE=1 SV=2	Q96D31	3	1	520.906	1560.7	0.25	15.4836								7146.99		194028	23	1	Y11(Phospho): 100
GDHPLTPGSHYA	N-Term(TMT6plex); Y11(Phospho)	1	Calcium release-activated calcium channel protein 1 OS=Homo sapiens OX=9606 GN=ORAI1 PE=1 SV=2	Q96D31	2	1	780.858	1560.71	2.88	0								2478.94		97260.9	25	1	Y11(Phospho): 100
DYLEEPEK	N-Term(TMT6plex); Y2(Phospho); K8(TMT6plex)	1	Nectin-3 OS=Homo sapiens OX=9606 GN=NECTIN3 PE=1 SV=1	Q9NQS3	3	1	520.925	1560.76	0.93	11.1105						1736.73		12989.7	1514.65	350075	26	1	Y2(Phospho): 100
DYLEEPEK	N-Term(TMT6plex); Y2(Phospho); K8(TMT6plex)	1	Nectin-3 OS=Homo sapiens OX=9606 GN=NECTIN3 PE=1 SV=1	Q9NQS3	3	1	520.926	1560.76	1.98	0	1039.63					1011.88		7179.41	1760.63	195310	24	1	Y2(Phospho): 100
NDYDQLQK	N-Term(TMT6plex); Y3(Phospho); K8(TMT6plex)	1	Desmoplakin OS=Homo sapiens OX=9606 GN=DSP PE=1 SV=3	P15924	3	1	521.261	1561.77	0.61	18.4616								7558.63		233972	24	1	Y3(Phospho): 100
SRAEAESWYR	N-Term(TMT6plex); Y9(Phospho)	5	Keratin, type II cuticular Hb1 OS=Homo sapiens OX=9606 GN=KRT81 PE=1 SV=3	Q14533; P78386; O43790; A6NCN2; P78385	2	1	782.361	1563.71	-0.74	0								10776.7	2543.23	433392	44	1	Y9(Phospho): 100
SRAEAESWYR	N-Term(TMT6plex); Y9(Phospho)	5	Keratin, type II cuticular Hb1 OS=Homo sapiens OX=9606 GN=KRT81 PE=1 SV=3	Q14533; P78386; O43790; A6NCN2; P78385	2	1	782.361	1563.71	-0.51	0								13438.7	3903.29	540657	53	1	Y9(Phospho): 100
SRAEAESWYR	N-Term(TMT6plex); Y9(Phospho)	5	Keratin, type II cuticular Hb1 OS=Homo sapiens OX=9606 GN=KRT81 PE=1 SV=3	Q14533; P78386; O43790; A6NCN2; P78385	3	1	521.91	1563.71	-0.4	0								178762	26698.4	6.07075e+06	40	1	Y9(Phospho): 100
SRAEAESWYR	N-Term(TMT6plex); Y9(Phospho)	5	Keratin, type II cuticular Hb1 OS=Homo sapiens OX=9606 GN=KRT81 PE=1 SV=3	Q14533; P78386; O43790; A6NCN2; P78385	3	1	521.91	1563.71	-0.28	0								16488.3	3225.5	566750	36	1	Y9(Phospho): 100
SRAEAESWYR	N-Term(TMT6plex); Y9(Phospho)	5	Keratin, type II cuticular Hb1 OS=Homo sapiens OX=9606 GN=KRT81 PE=1 SV=3	Q14533; P78386; O43790; A6NCN2; P78385	3	1	521.91	1563.72	-0.16	0								30559.5	4781.2	1.03557e+06	37	1	Y9(Phospho): 100
SRAEAESWYR	N-Term(TMT6plex); Y9(Phospho)	5	Keratin, type II cuticular Hb1 OS=Homo sapiens OX=9606 GN=KRT81 PE=1 SV=3	Q14533; P78386; O43790; A6NCN2; P78385	3	1	521.91	1563.72	0.19	0								16577.6	2741.8	618903	38	1	Y9(Phospho): 100
SRAEAESWYR	N-Term(TMT6plex); Y9(Phospho)	5	Keratin, type II cuticular Hb1 OS=Homo sapiens OX=9606 GN=KRT81 PE=1 SV=3	Q14533; P78386; O43790; A6NCN2; P78385	3	1	521.91	1563.72	0.54	0								191690	22812.4	6197879	40	1	Y9(Phospho): 100
SRAEAESWYR	N-Term(TMT6plex); Y9(Phospho)	5	Keratin, type II cuticular Hb1 OS=Homo sapiens OX=9606 GN=KRT81 PE=1 SV=3	Q14533; P78386; O43790; A6NCN2; P78385	3	1	521.91	1563.72	0.66	0								17748.2	4731.71	712767	43	1	Y9(Phospho): 100
SRAEAESWYR	N-Term(TMT6plex); Y9(Phospho)	5	Keratin, type II cuticular Hb1 OS=Homo sapiens OX=9606 GN=KRT81 PE=1 SV=3	Q14533; P78386; O43790; A6NCN2; P78385	2	1	782.366	1563.73	6.36	0								8092.44	1388.13	230916	47	1	Y9(Phospho): 100
VLYYMEK	N-Term(TMT6plex); Y3(Phospho); Y4(Phospho); K7(TMT6plex)	1	Lipolysis-stimulated lipoprotein receptor OS=Homo sapiens OX=9606 GN=LSR PE=1 SV=4	Q86X29	2	1	782.37	1563.73	-0.53	0								63184.8	10084.1	2.26512e+06	19	1	Y3(Phospho): 100; Y4(Phospho): 100
SEGEASLYEDR	N-Term(TMT6plex); Y8(Phospho)	1	Tetratricopeptide repeat protein 25 OS=Homo sapiens OX=9606 GN=TTC25 PE=1 SV=2	Q96NG3	2	1	782.839	1564.67	-1.6	19.6492								19455.4	2952.03	864216	67	1	Y8(Phospho): 100
SEGEASLYEDR	N-Term(TMT6plex); Y8(Phospho)	1	Tetratricopeptide repeat protein 25 OS=Homo sapiens OX=9606 GN=TTC25 PE=1 SV=2	Q96NG3	2	1	782.84	1564.67	-0.28	6.47401								13432.7	2321.43	684703	74	1	Y8(Phospho): 100
SEGEASLYEDR	N-Term(TMT6plex); Y8(Phospho)	1	Tetratricopeptide repeat protein 25 OS=Homo sapiens OX=9606 GN=TTC25 PE=1 SV=2	Q96NG3	2	1	782.84	1564.67	-0.2	7.94094								17276	2114.73	766594	71	1	Y8(Phospho): 100
VIYDFIEK	N-Term(TMT6plex); Y3(Phospho); K8(TMT6plex)	1	Neural Wiskott-Aldrich syndrome protein OS=Homo sapiens OX=9606 GN=WASL PE=1 SV=2	O00401	3	1	522.285	1564.84	-1.33	0		11985.1				18681.3		254400	47728.7	6.61345e+06	33	1	Y3(Phospho): 100
VIYDFIEK	N-Term(TMT6plex); Y3(Phospho); K8(TMT6plex)	1	Neural Wiskott-Aldrich syndrome protein OS=Homo sapiens OX=9606 GN=WASL PE=1 SV=2	O00401	3	1	522.286	1564.84	-0.28	0						14070.3		176991	28745.1	5.12342e+06	21	1	Y3(Phospho): 100
VIYDFIEK	N-Term(TMT6plex); Y3(Phospho); K8(TMT6plex)	1	Neural Wiskott-Aldrich syndrome protein OS=Homo sapiens OX=9606 GN=WASL PE=1 SV=2	O00401	2	1	782.926	1564.85	1.56	0	11783.2	13755.8	9760.39	10773.3	9106.58	37936.3	28972.2	528981	98684.3	21162248	41	1	Y3(Phospho): 100
VIYDFIEK	N-Term(TMT6plex); Y3(Phospho); K8(TMT6plex)	1	Neural Wiskott-Aldrich syndrome protein OS=Homo sapiens OX=9606 GN=WASL PE=1 SV=2	O00401	2	1	782.927	1564.85	1.95	0	20264	17556.4		14812.7		27223.7	16383.3	565064	105959	22872734	41	1	Y3(Phospho): 100
QEDAEYQAFR	N-Term(TMT6plex); Y6(Phospho)	1	Zinc finger CCCH-type with G patch domain-containing protein OS=Homo sapiens OX=9606 GN=ZGPAT PE=1 SV=3	Q8N5A5	2	1	783.345	1565.68	-0.36	0								18089.4	3126.08	731804	42	1	Y6(Phospho): 100
QEDAEYQAFR	N-Term(TMT6plex); Y6(Phospho)	1	Zinc finger CCCH-type with G patch domain-containing protein OS=Homo sapiens OX=9606 GN=ZGPAT PE=1 SV=3	Q8N5A5	2	1	783.346	1565.68	0.97	0								17890.4	2052.29	536222	36	1	Y6(Phospho): 100
NSYATTENK	N-Term(TMT6plex); Y3(Phospho); K9(TMT6plex)	1	Brain-specific angiogenesis inhibitor 1-associated protein 2 OS=Homo sapiens OX=9606 GN=BAIAP2 PE=1 SV=1	Q9UQB8	2	1	783.383	1565.76	-1.17	0						1035.62		4641.41		178165	26	1	Y3(Phospho): 100
NSYATTENK	N-Term(TMT6plex); Y3(Phospho); K9(TMT6plex)	1	Brain-specific angiogenesis inhibitor 1-associated protein 2 OS=Homo sapiens OX=9606 GN=BAIAP2 PE=1 SV=1	Q9UQB8	3	1	522.592	1565.76	-0.63	0						1719.12		3494.47	1303.88	111870	21	1	Y3(Phospho): 100
NSYATTENK	N-Term(TMT6plex); Y3(Phospho); K9(TMT6plex)	1	Brain-specific angiogenesis inhibitor 1-associated protein 2 OS=Homo sapiens OX=9606 GN=BAIAP2 PE=1 SV=1	Q9UQB8	3	1	522.592	1565.76	0.66	19.2286					1450.38			2771.84	1594.24	121233	19	1	Y3(Phospho): 100
ENDGYFRK	N-Term(TMT6plex); Y5(Phospho); K8(TMT6plex)	1	Rhophilin-2 OS=Homo sapiens OX=9606 GN=RHPN2 PE=1 SV=1	Q8IUC4	3	1	522.929	1566.77	-0.01	0						2134.31		33853.5	6096.21	1.29851e+06	23	1	Y5(Phospho): 100
NNDHPEITYR	N-Term(TMT6plex); Y9(Phospho)	1	Disheveled-associated activator of morphogenesis 1 OS=Homo sapiens OX=9606 GN=DAAM1 PE=1 SV=2	Q9Y4D1	3	1	523.241	1567.71	-0.81	9.33257								3907.3		107827	32	1	Y9(Phospho): 100
NNDHPEITYR	N-Term(TMT6plex); Y9(Phospho)	1	Disheveled-associated activator of morphogenesis 1 OS=Homo sapiens OX=9606 GN=DAAM1 PE=1 SV=2	Q9Y4D1	3	1	523.241	1567.71	-0.34	0								3246.23		94604.5	33	1	Y9(Phospho): 100
NNDHPEITYR	N-Term(TMT6plex); Y9(Phospho)	1	Disheveled-associated activator of morphogenesis 1 OS=Homo sapiens OX=9606 GN=DAAM1 PE=1 SV=2	Q9Y4D1	3	1	523.242	1567.71	0.94	0								3142.92		77579.2	21	1	Y9(Phospho): 100
NNDHPEITYR	N-Term(TMT6plex); Y9(Phospho)	1	Disheveled-associated activator of morphogenesis 1 OS=Homo sapiens OX=9606 GN=DAAM1 PE=1 SV=2	Q9Y4D1	3	1	523.242	1567.71	1.17	0								2278.64		107103	31	1	Y9(Phospho): 100
YSSSFCTHDR	N-Term(TMT6plex); Y1(Phospho); C6(Carbamidomethyl)	1	Thymidine kinase, cytosolic OS=Homo sapiens OX=9606 GN=TK1 PE=1 SV=2	P04183	3	1	523.55	1568.64	-2.25	0								3762.51		111034	49	1	Y1(Phospho): 100
YSSSFCTHDR	N-Term(TMT6plex); Y1(Phospho); C6(Carbamidomethyl)	1	Thymidine kinase, cytosolic OS=Homo sapiens OX=9606 GN=TK1 PE=1 SV=2	P04183	3	1	523.552	1568.64	0.08	0								3624.49		121851	42	1	Y1(Phospho): 100
YSSSFCTHDR	N-Term(TMT6plex); Y1(Phospho); C6(Carbamidomethyl)	1	Thymidine kinase, cytosolic OS=Homo sapiens OX=9606 GN=TK1 PE=1 SV=2	P04183	3	1	523.552	1568.64	0.32	0								2535		84581.6	46	1	Y1(Phospho): 100
YEMASNPLYR	N-Term(TMT6plex); M3(Oxidation); Y9(Phospho)	1	Integrin beta-5 OS=Homo sapiens OX=9606 GN=ITGB5 PE=1 SV=1	P18084	2	1	784.855	1568.7	0.2	0								60502.7	4924.84	1.62623e+06	41	1	M3(Oxidation): 100; Y9(Phospho): 100
YEMASNPLYR	N-Term(TMT6plex); M3(Oxidation); Y9(Phospho)	1	Integrin beta-5 OS=Homo sapiens OX=9606 GN=ITGB5 PE=1 SV=1	P18084	2	1	784.855	1568.7	0.59	0					2232.34			45070.3	8717.08	1.64489e+06	40	1	M3(Oxidation): 100; Y9(Phospho): 100
ADYFGACVK	N-Term(TMT6plex); Y3(Phospho); C7(Carbamidomethyl); K9(TMT6plex)	1	LIM domain-containing protein 1 OS=Homo sapiens OX=9606 GN=LIMD1 PE=1 SV=1	Q9UGP4	3	1	523.591	1568.76	0.71	0								5508.93	1396.94	160160	29	1	Y3(Phospho): 100
GDLSYLDQGHR	N-Term(TMT6plex); Y5(Phospho)	1	Rho GTPase-activating protein 35 OS=Homo sapiens OX=9606 GN=ARHGAP35 PE=1 SV=3	Q9NRY4	3	1	523.913	1569.72	-0.71	10.1138								9683.93		428292	58	1	Y5(Phospho): 100
GDLSYLDQGHR	N-Term(TMT6plex); Y5(Phospho)	1	Rho GTPase-activating protein 35 OS=Homo sapiens OX=9606 GN=ARHGAP35 PE=1 SV=3	Q9NRY4	3	1	523.913	1569.73	-0.59	17.3093								9656.06	1783.27	418663	60	1	Y5(Phospho): 100
GNFNYIEFTR	N-Term(TMT6plex); Y5(Phospho)	2	Myosin regulatory light chain 12B OS=Homo sapiens OX=9606 GN=MYL12B PE=1 SV=2	O14950; P19105	2	1	785.367	1569.73	-1.55	0								25846	5064.19	974567	40	1	Y5(Phospho): 100
EFSGGSYSAK	N-Term(TMT6plex); Y7(Phospho); K10(TMT6plex)	1	Serine/threonine-protein kinase MRCK alpha OS=Homo sapiens OX=9606 GN=CDC42BPA PE=1 SV=1	Q5VT25	2	1	785.881	1570.76	-0.26	0								15117.7	3779.01	619249	43	1	Y7(Phospho): 100
NGYLGGHGFNAR	N-Term(TMT6plex); Y3(Phospho)	1	Partitioning defective 3 homolog OS=Homo sapiens OX=9606 GN=PARD3 PE=1 SV=2	Q8TEW0	3	1	524.582	1571.73	0.68	13.3066								2246.41		131038	56	1	Y3(Phospho): 100
YRAITSAYYR	N-Term(TMT6plex); Y1(Phospho)	3	Ras-related protein Rab-11A OS=Homo sapiens OX=9606 GN=RAB11A PE=1 SV=3	P62491; P57735; Q15907	3	1	524.931	1572.78	0.55	0								5910.8		195334	24	1	Y1(Phospho): 100
EGLYLSDTLPR	N-Term(TMT6plex); Y4(Phospho)	1	Pleckstrin homology-like domain family B member 2 OS=Homo sapiens OX=9606 GN=PHLDB2 PE=1 SV=2	Q86SQ0	3	1	524.933	1572.79	-0.85	0								9788.64		168570	67	1	Y4(Phospho): 100
EGLYLSDTLPR	N-Term(TMT6plex); Y4(Phospho)	1	Pleckstrin homology-like domain family B member 2 OS=Homo sapiens OX=9606 GN=PHLDB2 PE=1 SV=2	Q86SQ0	3	1	524.934	1572.79	-0.74	0						1084.64		7148.33	1374.15	135840	68	1	Y4(Phospho): 100
EGLYLSDTLPR	N-Term(TMT6plex); Y4(Phospho)	1	Pleckstrin homology-like domain family B member 2 OS=Homo sapiens OX=9606 GN=PHLDB2 PE=1 SV=2	Q86SQ0	2	1	786.897	1572.79	-0.57	12.7144								266297	45683	11020260	53	1	Y4(Phospho): 100
EGLYLSDTLPR	N-Term(TMT6plex); Y4(Phospho)	1	Pleckstrin homology-like domain family B member 2 OS=Homo sapiens OX=9606 GN=PHLDB2 PE=1 SV=2	Q86SQ0	3	1	524.934	1572.79	-0.51	8.53579								5739.16		161214	69	1	Y4(Phospho): 100
[truncated: 9,140 more rows]

## Sheet: F5.2
Sequence	Modifications	Number of Proteins	Master Protein Descriptions	Protein Accessions	Charge	Search Engine Rank	mz in Da	MHplus in Da	Delta M in ppm	Isolation Interference in Percent	126	127N	127C	128N	128C	129N	129C	130N	130C	131	Ions Score	ptmRS Isoform Confidence Probability	ptmRS Best Site Probabilities
[truncated: 1,281 more rows]

[truncated: 10 more sheets: F5.3, F6.4, F6.5, F6.6, F7.7, F7.8, F7.9, F8.10, F8.11, F8.12]
