# Supplementary material for: Quantitative Consequences of Protein Carriers in Immunopeptidomics and Tyrosine Phosphorylation MS2 Analyses
Source: Mol Cell Proteomics. 2021 May 28;20:100104. doi: 10.1016/j.mcpro.2021.100104 (PMC8240026; doi:10.1016/j.mcpro.2021.100104)
Supplement: Supplemental Table S3 [file mmc4.xlsx]

## Sheet: Sheet1
Supplementary Table X. Ion Intensities for hipMHC heavy leucine [L]-labeled pMHCs
KQVSD[L]ISV
hipMHC ratio (1:X)	Boost	No boost			R[L]LGTEFQV	Boost	No boost
1	9.59467e+06	1.48567e+07			1	1.4147e+06	1.35089e+06
1	1.00878e+07	1.21275e+07			1	1.36624e+06	1.12769e+06
3	1.01712e+07	1.92082e+07			3	1.61731e+06	1.54333e+06
3	1.02036e+07	1.86643e+07			3	1.61618e+06	1.42083e+06
9	1.18812e+07	2.79722e+07			9	1.42685e+06	1.6419e+06
9	1.14539e+07	2.70567e+07			9	1.53313e+06	2.05907e+06
A[L]FDGDPHL	Boost	No boost			K[L]DVGNAEV	Boost	No boost
1	1.10422e+07	1.63978e+06			1	2.7539e+07	3.22029e+07
1	1.2516e+07	1.35295e+06			1	3.1833e+07	2.43727e+07
3	1.18096e+07	1.77406e+06			3	3.12119e+07	3.74012e+07
3	1.15311e+07	1.70233e+06			3	3.07538e+07	3.62657e+07
9	1.20395e+07	1.88067e+06			9	3.29418e+07	4.79982e+07
9	1.0943e+07	2.27824e+06			9	3.44092e+07	3.4444e+07
G[L]FDQHFRL	Boost	No boost			S[L]DDYNHLV	Boost	No boost
1	5.08401e+06	1.72899e+06			1	4.46022e+06	2.61153e+06
1	6.41619e+06	1.49417e+06			1	4.80701e+06	2.32078e+06
3	5.59365e+06	3.13476e+06			3	4.81702e+06	3.6008e+06
3	5.16073e+06	3.24381e+06			3	4.33299e+06	3.65959e+06
9	1.16205e+07	7.53076e+06			9	4.50081e+06	4.4942e+06
9	6.16034e+06	8.25544e+06			9	4.40886e+06	4.41394e+06
