# Supplementary material for: Quantitative Consequences of Protein Carriers in Immunopeptidomics and Tyrosine Phosphorylation MS2 Analyses
Source: Mol Cell Proteomics. 2021 May 28;20:100104. doi: 10.1016/j.mcpro.2021.100104 (PMC8240026; doi:10.1016/j.mcpro.2021.100104)
Supplement: Supplemental Table S4 [file mmc5.xlsx]

## Sheet: Sheet1
			No-boost										PV-boost, 0s-2 included										PV-boost, 0s-2 excluded
Sequence	Modifications	Master Protein Descriptions	0s-1	0s-2	0s-3	30s-1	30s-2	30s-3	2s-1	2s-2	2s-3		0s-1	0s-2	0s-3	30s-1	30s-2	30s-3	2s-1	2s-2	2s-3		0s-1	0s-3	30s-1	30s-2	30s-3	2s-1	2s-2	2s-3
ALDYYMLR	N-Term(TMT6plex); Y4(Phospho)	Talin-1 OS=Homo sapiens OX=9606 GN=TLN1 PE=1 SV=3	-0.0142211	0.14438	-0.144723	-0.256626	-0.117326	-0.345892	-0.0790641	-0.269436	0.0559276		-0.0903656	0.185566	-0.114891	-0.426863	-0.49176	-0.498578	-0.360172	-0.338318	-0.490614		0.0122107	-0.012315	-0.324286	-0.389184	-0.396002	-0.257596	-0.235742	-0.388037
ALDYYMLR	N-Term(TMT6plex); Y4(Phospho); M6(Oxidation)	Talin-1 OS=Homo sapiens OX=9606 GN=TLN1 PE=1 SV=3	0.0640195	0.197812	-0.308165	-0.0791548	0.0644717	-0.0446571	-0.0512068	-0.358028	-0.509667		-0.385965	0.730431	-0.796866	-1.14336	-0.90459	-1.78955	-0.643891	-1.32882	-1.11055		0.190871	-0.22003	-0.566526	-0.327755	-1.21272	-0.0670554	-0.751984	-0.533715
ALELDSNLYR	N-Term(TMT6plex); Y9(Phospho)	Myosin-9 OS=Homo sapiens OX=9606 GN=MYH9 PE=1 SV=4	-0.0835494	-0.0393928	0.115303	0.0343865	0.204009	-0.187935	0.0296951	-0.323805	-0.124759		-0.255106	0.658144	-0.775903	-0.653443	-0.0174517	-0.742884	-0.736016	-0.594034	0.0592936		0.237025	-0.283772	-0.161313	0.474679	-0.250754	-0.243885	-0.101904	0.551424
ALYEAGER	N-Term(TMT6plex); Y3(Phospho)	Annexin A1 OS=Homo sapiens OX=9606 GN=ANXA1 PE=1 SV=2	-0.204738	0.0328982	0.14957	0.514847	0.18959	-0.75482	-0.113553	-0.273953	0.592616		-0.280427	0.481661	-0.357895	-0.469468	-0.377222	-0.515161	-0.767232	-1.43831	-1.16807		0.0382138	-0.0392536	-0.150827	-0.0585807	-0.19652	-0.448591	-1.11967	-0.849425
AVCSTYLQSR	N-Term(TMT6plex); C3(Carbamidomethyl); Y6(Phospho)	Homeodomain-interacting protein kinase 2 OS=Homo sapiens OX=9606 GN=HIPK2 PE=1 SV=2	0.0704021	0.0129451	-0.087768	-0.0979165	-0.0532775	-0.0982581	-0.0649283	-0.184105	-0.0924798		-0.0742157	0.0751261	-0.00478533	-0.153762	0.00934374	-0.258929	-0.0504776	0.150466	0.00899803		-0.0351328	0.0342976	-0.114679	0.0484266	-0.219846	-0.0113947	0.189549	0.0480809
AVLYADYR	N-Term(TMT6plex); Y7(Phospho)	Kin of IRRE-like protein 1 OS=Homo sapiens OX=9606 GN=KIRREL1 PE=1 SV=2	-0.00251615	0.0781171	-0.0799306	-0.0918576	0.216839	-0.236364	0.215231	0.231154	0.246191		-1.10573	1.08413	-1.26799	-1.70664	-1.67015	-1.44502	-0.835754	-0.823195	-2.07044		0.0788509	-0.0834109	-0.522059	-0.485575	-0.260442	0.348823	0.361382	-0.885864
CSPSGDSEGGEYCSILDCCPGSPVAK	N-Term(TMT6plex); C1(Carbamidomethyl); Y12(Phospho); C13(Carbamidomethyl); C18(Carbamidomethyl); C19(Carbamidomethyl); S22(Phospho); K26(TMT6plex)	Inactive tyrosine-protein kinase PRAG1 OS=Homo sapiens OX=9606 GN=PRAG1 PE=1 SV=4	-0.319281	0.224576	0.0427794	0.859757	-0.0311019	0.114547	1.0068	0.218827	0.063386		-0.79168	1.08497	-1.73219	-1.08946	-2.02858	-0.96127	-0.902217	-1.53952	-1.47726		0.394934	-0.545577	0.0971532	-0.841961	0.225344	0.284397	-0.352908	-0.290647
DGVYDVPLHNPPDAK	N-Term(TMT6plex); Y4(Phospho); K15(TMT6plex)	Enhancer of filamentation 1 OS=Homo sapiens OX=9606 GN=NEDD9 PE=1 SV=1	0.0626139	-0.011621	-0.0533942	0.0629678	-0.0111675	-0.0177155	-0.398622	-0.428988	-0.176204		-0.660002	0.993817	-1.41244	-1.26365	-1.37634	-1.75018	-1.55459	-1.82627	-1.72269		0.327711	-0.424727	-0.275934	-0.388627	-0.762467	-0.566874	-0.838559	-0.734977
DHLEGLYAK	N-Term(TMT6plex); Y7(Phospho); K9(TMT6plex)	Partitioning defective 3 homolog B OS=Homo sapiens OX=9606 GN=PARD3B PE=1 SV=2	-0.276711	-0.270435	0.428099	-0.397945	-0.326579	-0.0586223	0.0757913	-0.138401	-0.413034		-0.79707	1.06061	-1.56206	-1.32522	-0.918007	-1.14026	-1.98273	-2.27776	-1.51649		0.332373	-0.432616	-0.195774	0.211436	-0.0108206	-0.853285	-1.14832	-0.387046
DKVTIADDYSDPFDAK	N-Term(TMT6plex); K2(TMT6plex); Y9(Phospho); K16(TMT6plex)	SH2 domain-containing adapter protein B OS=Homo sapiens OX=9606 GN=SHB PE=1 SV=2	0.0778056	-0.00568667	-0.0762461	0.636144	0.539688	0.538191	0.668059	0.44072	0.529436		-0.709391	0.982559	-1.27769	-0.535939	-0.853462	-0.853532	-0.901629	-0.511155	-0.698741		0.256347	-0.311954	0.429799	0.112276	0.112206	0.0641085	0.454583	0.266997
DPHLLDPTVEYVK	N-Term(TMT6plex); Y11(Phospho); K13(TMT6plex)	Breast cancer anti-estrogen resistance protein 3 OS=Homo sapiens OX=9606 GN=BCAR3 PE=1 SV=1	-0.045815	0.0669954	-0.0236733	-0.382519	-0.550526	-0.39692	-0.594617	-0.578339	-0.525124		-0.22686	0.655306	-0.809556	-1.12043	-0.518923	-0.605933	-0.913064	-1.17333	-0.944577		0.262128	-0.320569	-0.631443	-0.0299356	-0.116946	-0.424077	-0.684346	-0.45559
DVDAAYMSK	N-Term(TMT6plex); Y6(Phospho); K9(TMT6plex)	Keratin, type II cytoskeletal 7 OS=Homo sapiens OX=9606 GN=KRT7 PE=1 SV=5	0.271614	-0.147377	-0.168201	-0.38327	-0.426507	-0.0781474	-0.0316405	-0.412455	0.0299795		-0.492925	0.884037	-1.17174	-1.32103	-1.6824	-1.36841	-1.14353	-1.71319	-1.2507		0.299847	-0.378971	-0.528254	-0.889629	-0.575633	-0.350753	-0.920419	-0.457923
DVDEAYMNKVELESR	N-Term(TMT6plex); Y6(Phospho); K9(TMT6plex)	Keratin, type II cytoskeletal 8 OS=Homo sapiens OX=9606 GN=KRT8 PE=1 SV=7	-0.224638	0.0278283	0.169558	-0.287678	0.0176621	-0.162862	-0.113171	-0.348632	0.212533		-0.869988	1.25072	-3.77124	-1.95857	-3.54914	-2.8823	-3.13338	-2.55819	-2.68045		0.818763	-2.08248	-0.26982	-1.86039	-1.19355	-1.44463	-0.869436	-0.991704
DYEIQR	N-Term(TMT6plex); Y2(Phospho)	Focal adhesion kinase 1 OS=Homo sapiens OX=9606 GN=PTK2 PE=1 SV=2	-0.0132315	-0.0394284	0.0511481	0.375639	0.332624	0.206616	-0.327347	0.0630749	-0.241965		-0.0402976	0.382564	-0.466159	-0.327714	-0.407677	-0.45717	-1.02529	-1.31842	-1.09292		0.197274	-0.228588	-0.0901419	-0.170105	-0.219598	-0.787721	-1.08085	-0.855353
EATQPEPIYAESTK	N-Term(TMT6plex); Y9(Phospho); K14(TMT6plex)	Inactive tyrosine-protein kinase PRAG1 OS=Homo sapiens OX=9606 GN=PRAG1 PE=1 SV=4	0.0324358	-0.00470076	-0.0283875	-0.151362	-0.142039	-0.165984	0.0260677	-0.0576816	0.0179142		-0.139022	0.473319	-0.507242	-0.266323	-0.224891	-0.257451	-0.345632	-0.140979	-0.290931		0.172394	-0.195826	0.0450933	0.0865247	0.0539652	-0.0342159	0.170437	0.0204855
EATQPEPIYAESTKR	N-Term(TMT6plex); Y9(Phospho); K14(TMT6plex)	Inactive tyrosine-protein kinase PRAG1 OS=Homo sapiens OX=9606 GN=PRAG1 PE=1 SV=4	-0.0403361	0.0668387	-0.0289217	0.315893	0.272673	0.275855	-0.111115	-0.188895	-0.111041		-0.254799	0.614392	-0.664325	-0.193866	-0.705126	-0.391232	-0.613138	-0.328262	-0.515348		0.190281	-0.219246	0.251213	-0.260047	0.0538478	-0.168059	0.116817	-0.0702683
EEDEHPYELLLTAETK	N-Term(TMT6plex); Y7(Phospho); K16(TMT6plex)	Ankyrin repeat and SAM domain-containing protein 1A OS=Homo sapiens OX=9606 GN=ANKS1A PE=1 SV=4	0.247593	0.0321446	-0.339629	0.123844	0.147516	0.481101	0.236001	-0.0958683	0.447225		-0.44562	0.572768	-0.361497	-0.148871	-0.275811	-0.153407	-0.237113	-0.373973	-0.0371396		-0.0426749	0.0414487	0.254074	0.127134	0.249538	0.165832	0.0289721	0.365806
EENPYAR	N-Term(TMT6plex); Y5(Phospho)	Pituitary tumor-transforming gene 1 protein-interacting protein OS=Homo sapiens OX=9606 GN=PTTG1IP PE=1 SV=1	0.046316	-0.17062	0.109581	0.413635	0.348842	0.519288	0.0660743	0.117687	0.13869		-0.452259	0.548843	-0.310807	-1.11278	-0.586114	-0.695062	-1.73021	-1.55918	-1.2691		-0.0724589	0.068993	-0.732981	-0.206313	-0.315261	-1.35041	-1.17938	-0.889298
EKDYDFPPPMR	N-Term(TMT6plex); K2(TMT6plex); Y4(Phospho)	Enhancer of filamentation 1 OS=Homo sapiens OX=9606 GN=NEDD9 PE=1 SV=1	0.039897	-0.0321963	-0.00863998	-0.305025	-0.368129	-0.281619	-0.541611	-0.732431	-0.576295		-0.181191	0.395192	-0.316694	-0.561573	-0.558155	-0.464301	-0.719466	-0.638028	-0.661911		0.0661611	-0.0693417	-0.314221	-0.310803	-0.216949	-0.472113	-0.390675	-0.414558
ELFDDPSYVNVQNLDK	N-Term(TMT6plex); Y8(Phospho); K16(TMT6plex)	SHC-transforming protein 1 OS=Homo sapiens OX=9606 GN=SHC1 PE=1 SV=4	-0.0997996	0.055802	0.0389989	3.05876	2.95923	3.13716	3.2983	3.20967	3.31326		-0.792097	1.17134	-2.554	0.420466	0.367053	0.311441	0.480172	0.795056	0.824675		0.627205	-1.1347	1.83977	1.78635	1.73074	1.89947	2.21436	2.24398
ELGEYGFHEYTEVK	N-Term(TMT6plex); Y5(Phospho); K14(TMT6plex)	Retinal dehydrogenase 1 OS=Homo sapiens OX=9606 GN=ALDH1A1 PE=1 SV=2	-0.0262303	-0.0165247	0.0418119	-0.326622	-0.264644	-0.291849	-0.201488	-0.298539	-0.24996		-0.607132	0.961921	-1.3379	-1.20203	-1.38928	-1.57588	-1.36286	-1.31951	-0.944202		0.319599	-0.411164	-0.275296	-0.462545	-0.649153	-0.436127	-0.392775	-0.0174711
ENPYEDVDLK	N-Term(TMT6plex); Y4(Phospho); K10(TMT6plex)	DENN domain-containing protein 2B OS=Homo sapiens OX=9606 GN=DENND2B PE=1 SV=3	0.0656061	0.0315231	-0.102551	-0.000301786	-0.203849	-0.074479	-0.406028	-0.138418	-0.12055		-0.531686	0.85364	-0.996544	-1.0013	-1.27865	-1.08599	-0.998631	-1.0723	-1.16399		0.213787	-0.251072	-0.255832	-0.533175	-0.340523	-0.253158	-0.326826	-0.418521
EPPPPYVSA	N-Term(TMT6plex); Y6(Phospho)	Lysosomal-associated transmembrane protein 4B OS=Homo sapiens OX=9606 GN=LAPTM4B PE=1 SV=2	0.112449	0.0519149	-0.180662	-0.178705	0.115115	-0.0362232	0.0917984	0.342273	0.132535		-0.205673	0.66125	-0.858795	-0.251539	-0.56239	-0.967707	-1.44223	-0.382565	-0.578682		0.289913	-0.363209	0.244046	-0.0668048	-0.472122	-0.94664	0.11302	-0.0830967
ESMCSTPAFPVSPETPYVK	N-Term(TMT6plex); C4(Carbamidomethyl); Y17(Phospho); K19(TMT6plex)	Tensin-3 OS=Homo sapiens OX=9606 GN=TNS3 PE=1 SV=2	-0.0389003	0.0318474	0.0061659	-0.178074	0.0111945	-0.0104315	0.310798	0.287263	0.492948		-0.951325	1.10526	-1.59306	-1.47591	-1.2607	-1.68824	-1.07695	-0.490335	-0.775237		0.285478	-0.356262	-0.239111	-0.0238934	-0.451439	0.159856	0.746468	0.461565
EVCDGWSLPNPEYYTLR	N-Term(TMT6plex); C3(Carbamidomethyl); Y13(Phospho)	Engulfment and cell motility protein 2 OS=Homo sapiens OX=9606 GN=ELMO2 PE=1 SV=2	-0.0436421	0.160503	-0.132703	-0.356783	-0.0652121	-0.320238	-0.102462	-0.0946264	0.0223017		-0.0344718	0.487175	-0.685215	-0.73871	-1.15387	-0.714756	-0.645329	-0.758972	-0.349697		0.288988	-0.361755	-0.415251	-0.830411	-0.391296	-0.32187	-0.435513	-0.0262377
EVYFAER	N-Term(TMT6plex); Y3(Phospho)	Cysteine-rich protein 1 OS=Homo sapiens OX=9606 GN=CRIP1 PE=1 SV=3	0.0123672	0.0274234	-0.0406742	-0.0706254	-0.00745302	-0.073312	0.378127	0.370592	0.553438		-0.633994	0.977586	-1.37167	-0.952495	-1.19022	-0.996725	-1.12388	-1.83586	-1.07403		0.322196	-0.415485	0.00369514	-0.234029	-0.0405348	-0.167688	-0.879673	-0.117839
EYDQLYEEYTR	N-Term(TMT6plex); Y6(Phospho)	Phosphatidylinositol 3-kinase regulatory subunit beta OS=Homo sapiens OX=9606 GN=PIK3R2 PE=1 SV=2	-0.159831	-0.0296796	0.170223	-0.0479285	-0.271849	0.35023	0.0939983	-0.0175074	0.239284		-0.241113	0.624745	-0.708469	-0.765021	-0.827514	-0.746581	-0.600608	-0.466835	-0.658572		0.214836	-0.252521	-0.309073	-0.371566	-0.290632	-0.14466	-0.0108869	-0.202623
EYDRLYEEYTR	N-Term(TMT6plex); Y6(Phospho)	Phosphatidylinositol 3-kinase regulatory subunit alpha OS=Homo sapiens OX=9606 GN=PIK3R1 PE=1 SV=2	-0.0584042	-0.0653704	0.116331	0.0984813	-0.0772638	0.211009	-0.132216	-0.123471	-0.0171527		0.00268809	0.00247691	-0.00517892	-0.364943	-0.475848	-0.403716	-0.457311	-0.393998	0.246377		0.00392814	-0.00393887	-0.363703	-0.474608	-0.402476	-0.45607	-0.392758	0.247617
FSGFYSMQK	N-Term(TMT6plex); Y5(Phospho); K9(TMT6plex)	Cysteine-rich motor neuron 1 protein OS=Homo sapiens OX=9606 GN=CRIM1 PE=1 SV=1	-0.0845223	0.0494535	0.0314382	0.311194	-0.0705784	-0.0180022	0.435582	0.561604	0.0813536		-0.518898	0.898516	-1.19117	-0.924745	-0.983131	-1.14919	-1.07087	-0.94357	-0.954579		0.297327	-0.374945	-0.108521	-0.166907	-0.332968	-0.254644	-0.127346	-0.138354
GEPNVSYICSR	N-Term(TMT6plex); Y7(Phospho); C9(Carbamidomethyl)	Glycogen synthase kinase-3 alpha OS=Homo sapiens OX=9606 GN=GSK3A PE=1 SV=2	0.0198144	0.0519699	-0.0747729	-0.174865	-0.117012	-0.262836	-0.133364	-0.130829	-0.108291		0.0580519	0.056146	-0.121461	-0.121876	-0.23935	-0.036513	0.079544	0.0523187	-0.0278884		0.0869661	-0.0925466	-0.0929615	-0.210436	-0.00759873	0.108458	0.081233	0.00102587
GEPNVSYICSR	N-Term(TMT6plex); Y7(Phospho); C9(Carbamidomethyl); S10(Phospho)	Glycogen synthase kinase-3 alpha OS=Homo sapiens OX=9606 GN=GSK3A PE=1 SV=2	0.0503978	0.0823286	-0.142857	0.437491	0.483183	0.312092	0.683833	0.658822	0.528974		-0.377275	0.732944	-0.815826	-0.118172	-0.125518	0.11111	-0.253903	-0.119582	-0.0680238		0.202675	-0.235875	0.461778	0.454433	0.691061	0.326048	0.460369	0.511927
GESAGYMEPYEAQR	N-Term(TMT6plex); Y6(Phospho)	SH2 domain-containing adapter protein B OS=Homo sapiens OX=9606 GN=SHB PE=1 SV=2	0.177867	-0.0745807	-0.121594	0.247842	0.142901	0.151135	-0.0043667	0.0829579	0.184125		-0.268919	0.842466	-1.40757	-0.789433	-1.0814	-0.78301	-0.658142	-0.533893	-1.17912		0.45979	-0.67886	-0.0607239	-0.352686	-0.0543005	0.0705673	0.194816	-0.450411
IADPEHDHTGFLTEYVATR	N-Term(TMT6plex); Y15(Phospho)	Mitogen-activated protein kinase 3 OS=Homo sapiens OX=9606 GN=MAPK3 PE=1 SV=4	-0.0294926	0.0498397	-0.0216795	0.0619519	0.0710042	-0.0244896	1.29921	1.20345	1.34545		-0.435857	0.914678	-1.41274	-1.29905	-1.15695	-0.709882	-0.410012	0.187526	-0.0923252		0.407291	-0.569594	-0.455901	-0.313799	0.133267	0.433137	1.03068	0.750824
IEGVYAR	N-Term(TMT6plex); Y5(Phospho)	60S ribosomal protein L35a OS=Homo sapiens OX=9606 GN=RPL35A PE=1 SV=2	0.0515027	0.092878	-0.156562	-0.268201	-0.2428	-0.122054	-0.0553386	-0.202833	-0.19048		-0.20322	0.288023	-0.135389	-0.222	-0.226225	-0.130589	-0.092556	0.245779	-0.177596		-0.0343139	0.0335167	-0.0530945	-0.0573198	0.0383167	0.0763496	0.414685	-0.00868993
IGEGTYGVVYK	N-Term(TMT6plex); T5(Phospho); Y6(Phospho); K11(TMT6plex)	Cyclin-dependent kinase 2 OS=Homo sapiens OX=9606 GN=CDK2 PE=1 SV=2	0.0985426	-0.12833	0.0206537	1.01709	1.08728	1.07578	1.65499	1.49942	1.7752		-0.49989	1.03551	-2.04099	-0.218449	-0.550393	-0.302119	-0.588411	-0.288987	-0.187358		0.57387	-0.967225	0.85531	0.523366	0.771641	0.485349	0.784773	0.886401
IGEGTYGVVYK	N-Term(TMT6plex); Y6(Phospho); K11(TMT6plex)	Cyclin-dependent kinase 2 OS=Homo sapiens OX=9606 GN=CDK2 PE=1 SV=2	0.0314918	0.0177616	-0.0505859	0.0729716	-0.0616277	-0.0667547	-0.0936502	-0.212293	-0.0350487		-0.17449	0.34011	-0.237752	-0.425015	-0.312392	-0.197791	-0.266686	-0.0975312	-0.121153		0.0312841	-0.0319775	-0.219241	-0.106618	0.00798286	-0.0609124	0.108243	0.0846211
IGITNHDEYSLVR	N-Term(TMT6plex); Y9(Phospho)	Talin-1 OS=Homo sapiens OX=9606 GN=TLN1 PE=1 SV=3	-0.215158	-0.163469	0.316925	-0.262544	-0.325258	-0.143375	0.00792834	-0.0880088	0.0561967		-0.37463	0.868104	-1.30959	-0.456651	-1.20249	-1.40139	-1.29298	-1.41858	-0.465788		0.393031	-0.541932	0.31101	-0.434825	-0.633724	-0.52532	-0.65092	0.301873
IQNTGDYYDLYGGEK	N-Term(TMT6plex); Y7(Phospho); K15(TMT6plex)	Tyrosine-protein phosphatase non-receptor type 11 OS=Homo sapiens OX=9606 GN=PTPN11 PE=1 SV=3	0.00360751	-0.0745133	0.0674101	-0.392057	-0.00960726	-0.317762	0.0694682	-0.1059	0.304597		-0.0515879	0.315319	-0.338543	-0.413787	-0.326643	-0.187964	-0.267401	-0.121609	-0.201879		0.136355	-0.1506	-0.225844	-0.138701	-2.1167e-05	-0.0794584	0.0663337	-0.0139363
IYNGDYYR	N-Term(TMT6plex); Y6(Phospho)	Tyrosine-protein kinase receptor UFO OS=Homo sapiens OX=9606 GN=AXL PE=1 SV=4	0.112936	-0.0764289	-0.0436891	0.140599	0.15808	0.0311414	-0.0304352	-0.0514676	-0.136226		-0.480548	0.649984	-0.485713	-1.08133	-1.01307	-0.918433	-0.994313	-0.953039	-0.935515		0.00258005	-0.00258467	-0.5982	-0.529944	-0.435305	-0.511186	-0.469911	-0.452387
IYQYIQSR	N-Term(TMT6plex); Y4(Phospho)	Dual specificity tyrosine-phosphorylation-regulated kinase 1A OS=Homo sapiens OX=9606 GN=DYRK1A PE=1 SV=2	0.0762463	0.00236263	-0.0830043	-0.190746	-0.0972569	-0.163137	-0.130277	-0.17163	-0.0785686		-0.0491385	0.247991	-0.241383	-0.287965	-0.25943	-0.0567472	-0.173738	0.116241	0.158883		0.0929224	-0.0993219	-0.145904	-0.11737	0.0853137	-0.0316772	0.258302	0.300944
KLSLGQYDNDAGGQLPFSK	N-Term(TMT6plex); K1(TMT6plex); S3(Phospho); Y7(Phospho); K19(TMT6plex)	Tensin-3 OS=Homo sapiens OX=9606 GN=TNS3 PE=1 SV=2	0.237287	-0.0862263	-0.185666	0.306844	0.397468	0.787275	1.83844	1.78328	1.86675		-1.08318	1.28943	-3.5788	-2.83739	-2.87438	-3.036	-1.2933	-1.12005	-1.46806		0.764501	-1.73112	-0.989707	-1.0267	-1.18832	0.554384	0.727627	0.37962
KLSLGQYDNDAGGQLPFSK	N-Term(TMT6plex); K1(TMT6plex); Y7(Phospho); K19(TMT6plex)	Tensin-3 OS=Homo sapiens OX=9606 GN=TNS3 PE=1 SV=2	0.062304	0.0487721	-0.117969	0.270299	0.15298	0.411692	0.136249	0.12772	0.336453		-0.320334	0.561243	-0.466784	-0.388349	-0.335852	-0.459272	0.0776635	0.00912235	-0.179925		0.0713676	-0.0750826	0.0033525	0.0558496	-0.0675698	0.469365	0.400824	0.211776
KVYNDGYDDDNYDYIVK	N-Term(TMT6plex); K1(TMT6plex); Y12(Phospho); K17(TMT6plex)	Dual specificity tyrosine-phosphorylation-regulated kinase 1A OS=Homo sapiens OX=9606 GN=DYRK1A PE=1 SV=2	0.0266812	-0.0377034	0.0102491	0.0829143	-0.247822	-0.205448	0.280489	-0.275786	-0.346671		-0.266909	0.479839	-0.36901	-1.01339	-0.372982	-0.238782	-0.909029	-0.25084	-0.0603778		0.0501471	-0.0519531	-0.696338	-0.0559251	0.0782744	-0.591973	0.0662166	0.256679
LASYLDR	N-Term(TMT6plex); Y4(Phospho)	Keratin, type I cytoskeletal 18 OS=Homo sapiens OX=9606 GN=KRT18 PE=1 SV=2	-0.170561	-0.118263	0.251212	-0.486527	-0.284489	-0.437861	-0.330678	-0.0963764	0.172165		-0.100822	0.401925	-0.42231	-0.0119749	-0.478369	-0.367531	-0.232859	-0.530872	-0.210558		0.151807	-0.16968	0.240655	-0.225739	-0.114902	0.0197705	-0.278243	0.042072
LCDFGSASHVADNDITPYLVSR	N-Term(TMT6plex); C2(Carbamidomethyl); Y18(Phospho)	Serine/threonine-protein kinase PRP4 homolog OS=Homo sapiens OX=9606 GN=PRPF4B PE=1 SV=3	-0.0486759	0.0460918	0.00102754	-0.17706	-0.0384958	-0.206812	0.0226204	-0.129803	0.0473132		-0.173846	0.379407	-0.299176	-0.474258	-0.469686	-0.503899	-0.640683	-0.39706	-0.366269		0.0613046	-0.0640256	-0.239108	-0.234536	-0.268749	-0.405533	-0.16191	-0.131119
LIEDNEYTAR	N-Term(TMT6plex); Y7(Phospho)	Tyrosine-protein kinase Yes OS=Homo sapiens OX=9606 GN=YES1 PE=1 SV=3	0.0559636	0.00106875	-0.059336	0.0263085	0.166669	0.0350536	-0.362123	-0.337239	-0.432767		-0.24156	0.831199	-1.41501	-1.16908	-1.51035	-1.17968	-1.04263	-0.53766	-1.62023		0.470571	-0.702885	-0.456948	-0.798222	-0.467553	-0.330503	0.17447	-0.908103
LMYQELK	N-Term(TMT6plex); Y3(Phospho); K7(TMT6plex)	5'-3' exonuclease PLD3 OS=Homo sapiens OX=9606 GN=PLD3 PE=1 SV=1	0.11302	-0.226986	0.0896233	-0.27391	-0.344323	0.0496036	-0.637474	0.229643	-0.239075		-0.274799	0.556531	-0.509006	-0.425402	-0.34274	-0.489426	-0.349699	-0.380573	-0.480593		0.112356	-0.12185	-0.0382468	0.044415	-0.102271	0.0374556	0.00658161	-0.0934376
LSEAYSR	N-Term(TMT6plex); Y5(Phospho)	Breast cancer anti-estrogen resistance protein 3 OS=Homo sapiens OX=9606 GN=BCAR3 PE=1 SV=1	0.0545101	-0.0416337	-0.0145878	0.495433	0.469785	0.443964	0.117991	-0.0298733	0.0740398		-0.187976	0.479794	-0.458745	-0.351287	-0.550439	-0.413745	-0.738039	-0.708828	-1.02006		0.129041	-0.141727	-0.0342696	-0.233422	-0.0967276	-0.421022	-0.39181	-0.703047
LSSFTSYENPT	N-Term(TMT6plex); Y7(Phospho)	Protein-tyrosine kinase 6 OS=Homo sapiens OX=9606 GN=PTK6 PE=1 SV=1	-0.0754096	0.348507	-0.362743	0.268169	0.491873	0.509026	0.360637	0.838567	0.950639		-0.472306	0.782482	-0.838818	-0.298617	-0.699396	-0.733118	0.0412029	0.2457	0.201967		0.171648	-0.194864	0.345337	-0.0554412	-0.089164	0.685157	0.889655	0.845921
LYDLNMPAYVK	N-Term(TMT6plex); Y2(Phospho); K11(TMT6plex)	Cytoplasmic protein NCK1 OS=Homo sapiens OX=9606 GN=NCK1 PE=1 SV=1	0.000384851	-0.0124134	0.0119258	-0.192257	-0.23342	-0.241135	-0.0543534	-0.13518	0.0336969		-0.207325	0.746537	-1.13259	-1.15032	-1.01581	-1.19724	-0.949379	-1.23072	-1.17548		0.389692	-0.535569	-0.553306	-0.418794	-0.60022	-0.352362	-0.633703	-0.578467
LYEEYTR	N-Term(TMT6plex); Y2(Phospho)	Phosphatidylinositol 3-kinase regulatory subunit alpha OS=Homo sapiens OX=9606 GN=PIK3R1 PE=1 SV=2	-0.0108991	-0.0860348	0.0914192	-0.315492	-0.334524	-0.219831	-0.0865711	-0.0699494	0.137267		0.0187609	0.00737772	-0.0265224	-0.228663	-0.11958	-0.133094	-0.226153	-0.168191	-0.204452		0.022464	-0.0228193	-0.22496	-0.115876	-0.129391	-0.22245	-0.164488	-0.200749
LYEWISIDKDEAGAK	N-Term(TMT6plex); Y2(Phospho); K9(TMT6plex); K15(TMT6plex)	Phosphatidylinositol 3,4,5-trisphosphate 5-phosphatase 2 OS=Homo sapiens OX=9606 GN=INPPL1 PE=1 SV=2	-0.105037	0.093294	0.00491928	-0.107589	-0.312115	-0.177896	0.0650999	-2.59001e-05	0.115647		-0.62241	1.16456	-3.20071	-2.08937	-2.81576	-2.96696	-2.42042	-2.59233	-2.61775		0.776654	-1.80164	-0.690309	-1.4167	-1.5679	-1.02136	-1.19326	-1.21869
MQNHGYENPTYK	N-Term(TMT6plex); Y11(Phospho); K12(TMT6plex)	Amyloid-like protein 2 OS=Homo sapiens OX=9606 GN=APLP2 PE=1 SV=2	0.351494	-0.433236	-0.0239731	-0.261315	-0.462672	0.186429	0.035594	-0.347309	0.171963		-0.323713	0.539435	-0.41969	-0.534173	-0.791622	-0.502174	-0.609152	-0.554189	-0.877768		0.0471906	-0.0487866	-0.16327	-0.420719	-0.131271	-0.238248	-0.183286	-0.506864
MQNHGYENPTYK	N-Term(TMT6plex); Y6(Phospho); K12(TMT6plex)	Amyloid-like protein 2 OS=Homo sapiens OX=9606 GN=APLP2 PE=1 SV=2	-0.00209185	-0.249184	0.21422	0.134184	0.281973	-0.25985	-0.0291546	0.069543	-0.242311		-0.399394	0.766559	-0.887323	-0.837708	-0.986765	-0.731967	-1.39111	-0.969254	-1.23305		0.223435	-0.264495	-0.214879	-0.363936	-0.109138	-0.768281	-0.346426	-0.610224
NGDVSQFPYVEFTGR	N-Term(TMT6plex); Y9(Phospho)	Transmembrane protein 106B OS=Homo sapiens OX=9606 GN=TMEM106B PE=1 SV=2	0.0556802	-0.182984	0.110727	-0.294024	-0.404986	-0.285645	-0.206835	-0.0756016	-0.110409		-0.953095	1.1192	-1.68405	-0.832698	-1.15341	-1.67775	-1.05576	-0.756716	-1.00979		0.319672	-0.411285	0.440068	0.119358	-0.404983	0.217009	0.51605	0.262981
NSFNNPAYYVLEGVPHQLLPPEPPSPAR	N-Term(TMT6plex); Y8(Phospho)	Phosphatidylinositol 3,4,5-trisphosphate 5-phosphatase 2 OS=Homo sapiens OX=9606 GN=INPPL1 PE=1 SV=2	-0.083989	-0.192069	0.24026	1.89365	1.93749	2.06213	3.06473	2.80829	3.39484		-1.02366	1.19652	-2.20912	0.276632	-0.308538	-0.362707	1.11973	1.16019	1.14894		0.474247	-0.711212	1.77454	1.18937	1.1352	2.61763	2.6581	2.64685
NSYVAGQYDDAASYQR	N-Term(TMT6plex); Y8(Phospho)	Glucose-6-phosphate 1-dehydrogenase OS=Homo sapiens OX=9606 GN=G6PD PE=1 SV=4	0.207366	-0.22917	-0.0111567	0.597104	0.0193474	0.797619	0.384008	-0.0564852	0.209598		-0.0885671	0.446292	-0.520749	-0.0964969	-0.1179	-0.582191	-0.124333	-0.25892	-0.0733061		0.199968	-0.232214	0.192038	0.170634	-0.293657	0.164202	0.0296149	0.215229
QASEQNWANYSAEQNR	N-Term(TMT6plex); Y10(Phospho)	Gap junction alpha-1 protein OS=Homo sapiens OX=9606 GN=GJA1 PE=1 SV=2	0.451191	0.084193	-0.804055	0.403403	0.0849682	0.127329	-0.0704754	-0.30214	-0.145938		-0.489303	1.01376	-1.89723	-1.51265	-1.09468	-0.967365	-1.6469	-1.15147	-1.37973		0.538625	-0.869298	-0.48472	-0.0667554	0.0605625	-0.618974	-0.123546	-0.3518
QSPEDVYFSK	N-Term(TMT6plex); Y7(Phospho); K10(TMT6plex)	Ephrin type-A receptor 2 OS=Homo sapiens OX=9606 GN=EPHA2 PE=1 SV=2	0.0780852	-0.0799608	-0.0024538	-0.171438	-0.47727	-0.411929	-0.299613	-0.784574	-0.373907		-0.108651	0.799253	-1.58924	-0.456578	-0.662097	-0.231437	-0.0059284	-1.54015	-0.829695		0.558154	-0.922439	0.210227	0.004708	0.435368	0.660877	-0.873348	-0.16289
QVVESAYEVIK	N-Term(TMT6plex); Y7(Phospho); K11(TMT6plex)	L-lactate dehydrogenase A chain OS=Homo sapiens OX=9606 GN=LDHA PE=1 SV=2	-0.145598	0.00239377	0.130054	-0.238793	-0.13391	0.0596368	-0.305479	-0.348562	-0.284957		-0.0915422	0.550281	-0.743932	-0.514519	-0.664874	-0.4699	-0.348102	-0.769851	-0.208673		0.289628	-0.362761	-0.133349	-0.283704	-0.0887299	0.0330683	-0.38868	0.172498
RPPGLEYCYNPSHNPEEQLSSK	N-Term(TMT6plex); Y7(Phospho); C8(Carbamidomethyl); K22(TMT6plex)	Fibroblast growth factor receptor 1 OS=Homo sapiens OX=9606 GN=FGFR1 PE=1 SV=3	-0.0639858	0.204991	-0.166984	-0.683639	-0.00214386	-0.44762	-0.302231	-0.519178	0.513306		-0.576685	0.91908	-1.18906	-0.421227	-1.20325	-1.04605	-1.24511	-1.06155	-1.02459		0.273938	-0.33844	0.429396	-0.352628	-0.195431	-0.394491	-0.210931	-0.173965
RVPCAYDK	N-Term(TMT6plex); C4(Carbamidomethyl); Y6(Phospho); K8(TMT6plex)	Crk-like protein OS=Homo sapiens OX=9606 GN=CRKL PE=1 SV=1	-0.231243	0.107762	0.098344	0.843834	0.875844	1.06393	1.29957	1.32978	1.33434		-0.260794	0.384337	-0.217404	0.592786	0.412916	0.445008	0.247723	0.436793	0.141155		-0.0218584	0.0215321	0.831722	0.651852	0.683944	0.486659	0.675729	0.380091
RVPNAYDK	N-Term(TMT6plex); Y6(Phospho); K8(TMT6plex)	Adapter molecule crk OS=Homo sapiens OX=9606 GN=CRK PE=1 SV=2	-0.383122	0.172549	0.14558	0.709239	0.516361	0.667882	0.712123	0.410544	0.697953		-0.0151948	0.491208	-0.725338	-0.673744	-0.276208	-0.378235	-1.06087	-0.909291	-0.227312		0.311811	-0.398332	-0.346738	0.0507982	-0.0512286	-0.733859	-0.582285	0.0996945
SFLDSGYR	N-Term(TMT6plex); Y7(Phospho)	Vinculin OS=Homo sapiens OX=9606 GN=VCL PE=1 SV=4	-0.0170835	0.0570992	-0.041863	-0.520328	-0.480435	-0.48412	-0.331954	-0.381014	-0.327318		0.132438	0.0205984	-0.168973	-0.25647	-0.127562	-0.291063	-0.0226793	-0.222202	-0.0350507		0.142848	-0.158563	-0.24606	-0.117152	-0.280653	-0.0122688	-0.211792	-0.0246402
SHYADVDPENQNFLLESNLGK	N-Term(TMT6plex); Y3(Phospho); K21(TMT6plex)	Sodium-coupled neutral amino acid transporter 2 OS=Homo sapiens OX=9606 GN=SLC38A2 PE=1 SV=2	-0.0316046	0.0630548	-0.0335799	-0.182837	-0.192783	-0.160748	-0.241648	-0.247336	-0.136292		-0.828415	1.04069	-1.39731	-1.65199	-1.97109	-1.25502	-1.57268	-1.42994	-1.70838		0.256585	-0.312307	-0.566994	-0.886092	-0.170019	-0.487682	-0.344937	-0.623382
SYGEEDFEYHR	N-Term(TMT6plex); Y9(Phospho)	Anion exchange protein 2 OS=Homo sapiens OX=9606 GN=SLC4A2 PE=1 SV=4	0.060585	0.0818765	-0.15406	0.474913	0.501949	-0.0357077	-0.142165	0.161637	0.292069		-0.336523	0.951734	-1.86851	-1.01073	-1.9863	-1.88242	-1.39878	-1.65793	-1.21385		0.571535	-0.96045	-0.102676	-1.07824	-0.974361	-0.490725	-0.749877	-0.305791
THAVSVSETDDYAEIIDEEDTYTMPSTR	N-Term(TMT6plex); Y12(Phospho)	Focal adhesion kinase 1 OS=Homo sapiens OX=9606 GN=PTK2 PE=1 SV=2	-0.259456	0.00121789	0.218784	0.375269	-0.00120151	0.075998	0.324708	0.412747	0.13268		-0.427983	0.28541	0.0537273	-0.293056	-0.787477	-0.545422	-0.579062	-0.798107	-0.761077		-0.260867	0.220843	-0.125941	-0.620361	-0.378306	-0.411947	-0.630991	-0.593962
TLSEVDYAPAGPAR	N-Term(TMT6plex); Y7(Phospho)	Phosphatidylinositol 3,4,5-trisphosphate 5-phosphatase 2 OS=Homo sapiens OX=9606 GN=INPPL1 PE=1 SV=2	0.519869	0.112462	-1.04364	1.7959	1.51723	1.49005	1.95267	2.06581	2.10156		-0.635258	1.07812	-2.02976	-0.795573	-1.37492	-1.18249	-1.05755	-0.904619	-1.26442		0.534938	-0.859561	0.374623	-0.204728	-0.0122906	0.112642	0.265577	-0.0942215
VADPDHDHTGFLTEYVATR	N-Term(TMT6plex); Y15(Phospho)	Mitogen-activated protein kinase 1 OS=Homo sapiens OX=9606 GN=MAPK1 PE=1 SV=3	-0.0736832	0.0153982	0.0552798	-0.00598935	0.115557	-0.0152445	1.25743	1.34994	1.32101		-0.566917	0.896943	-1.11146	-0.701998	-0.973982	-0.384214	0.473383	0.858735	0.785606		0.246728	-0.29781	0.111648	-0.160336	0.429431	1.28703	1.67238	1.59925
VDYVVVDQQK	N-Term(TMT6plex); Y3(Phospho); K10(TMT6plex)	GRB2-associated-binding protein 1 OS=Homo sapiens OX=9606 GN=GAB1 PE=1 SV=2	-0.225706	0.317124	-0.153641	2.47936	2.17459	2.22902	3.15985	3.05539	3.07045		-0.644734	0.959895	-1.26805	1.50196	1.65272	1.45806	2.14889	2.03509	2.13504		0.278253	-0.345061	2.42495	2.5757	2.38105	3.07188	2.95807	3.05803
VGEEEHVYSFPNK	N-Term(TMT6plex); Y8(Phospho); K13(TMT6plex)	Paxillin OS=Homo sapiens OX=9606 GN=PXN PE=1 SV=3	-0.0423167	0.0594022	-0.0190654	0.161959	0.132772	0.158316	-0.151701	-0.156006	-0.0597916		-0.481434	1.07018	-2.44192	-1.72374	-1.59391	-2.24043	-4.00246	-3.91557	-2.04551		0.670082	-1.2904	-0.572223	-0.442394	-1.08891	-2.85095	-2.76405	-0.893998
VGFQYEGTYK	N-Term(TMT6plex); Y9(Phospho); K10(TMT6plex)	Glucose-6-phosphate 1-dehydrogenase OS=Homo sapiens OX=9606 GN=G6PD PE=1 SV=4	-0.0841075	0.111109	-0.0341985	0.04946	-0.329284	-0.342564	0.158956	0.13248	-0.0233245		-0.622259	0.830627	-0.806192	-0.88242	-0.872716	-1.09839	-0.787598	-0.691004	-0.959507		0.0890372	-0.0948958	-0.171124	-0.16142	-0.387094	-0.076302	0.0202917	-0.248211
VIEDDPEAVYTTTGGK	N-Term(TMT6plex); Y10(Phospho); K16(TMT6plex)	Ephrin type-A receptor 7 OS=Homo sapiens OX=9606 GN=EPHA7 PE=1 SV=3	-0.147789	0.132804	0.00136212	-0.214815	-0.0860202	-0.287907	-0.51435	-0.138976	0.164129		-0.676449	1.11419	-2.25454	-1.64879	-1.87458	-2.11284	-1.95193	-2.46564	-1.73959		0.583241	-0.994848	-0.389104	-0.614889	-0.853147	-0.692236	-1.20595	-0.4799
VIYDFIEK	N-Term(TMT6plex); Y3(Phospho); K8(TMT6plex)	Neural Wiskott-Aldrich syndrome protein OS=Homo sapiens OX=9606 GN=WASL PE=1 SV=2	0.0489691	0.0287581	-0.0810933	-0.464519	-0.476315	-0.499593	-0.445405	-0.54511	-0.456846		-0.828875	1.16335	-2.34178	-2.19448	-4.15402	-3.89071	-3.95607	-3.26583	-3.47944		0.566608	-0.946299	-0.799	-2.75854	-2.49523	-2.56059	-1.87035	-2.08395
VQPNEAVYTK	N-Term(TMT6plex); Y8(Phospho); K10(TMT6plex)	Glucose-6-phosphate 1-dehydrogenase OS=Homo sapiens OX=9606 GN=G6PD PE=1 SV=4	0.167311	0.0566969	-0.256779	0.350826	-0.479744	-0.184833	-0.0412131	-0.117726	-0.254348		-0.236566	0.567102	-0.578429	-0.711181	-0.915928	-0.699485	-0.842803	-0.930111	-1.01462		0.160829	-0.181034	-0.313786	-0.518533	-0.302089	-0.445408	-0.532716	-0.61722
VTIADDYSDPFDAK	N-Term(TMT6plex); Y7(Phospho); K14(TMT6plex)	SH2 domain-containing adapter protein B OS=Homo sapiens OX=9606 GN=SHB PE=1 SV=2	-0.232827	0.0452625	0.15984	0.544857	0.759844	0.752258	0.785428	1.06345	0.814762		-0.55752	0.853756	-0.96204	-0.287809	-0.372082	-0.390676	-0.123409	-0.269573	0.0284089		0.188128	-0.216392	0.457839	0.373566	0.354972	0.622239	0.476075	0.774057
WDSYENLSADGEVLHTQGPVDGSLYAK	N-Term(TMT6plex); S3(Phospho); Y25(Phospho); K27(TMT6plex)	Tensin-3 OS=Homo sapiens OX=9606 GN=TNS3 PE=1 SV=2	0.00415347	0.0274613	-0.0322414	-0.107594	-0.182275	-0.144434	-0.172607	-0.200484	-0.164493		-1.01701	1.17173	-1.9825	-1.26103	-2.69215	-1.40328	-1.59341	-2.37241	-1.69835		0.403445	-0.562052	0.159421	-1.2717	0.0171676	-0.172957	-0.951955	-0.2779
YCRPESQEHPEADPGSAAPYLK	N-Term(TMT6plex); C2(Carbamidomethyl); Y20(Phospho); K22(TMT6plex)	Signal transducer and activator of transcription 3 OS=Homo sapiens OX=9606 GN=STAT3 PE=1 SV=2	0.0644042	-0.0465106	-0.0202358	-0.0824306	-0.144555	-0.033286	0.260954	0.290944	0.445733		-0.939635	1.21502	-2.66933	-1.6756	-3.02419	-3.13492	-2.1654	-2.9906	-2.07336		0.619808	-1.10989	-0.116155	-1.46474	-1.57547	-0.605953	-1.43116	-0.513916
YIEDEDYYK	N-Term(TMT6plex); Y7(Phospho); K9(TMT6plex)	Protein-tyrosine kinase 2-beta OS=Homo sapiens OX=9606 GN=PTK2B PE=1 SV=2	0.0333618	-0.0308974	-0.00318511	-0.454651	-0.750546	-0.521856	-0.55172	-0.726452	-0.603046		-0.289758	0.267105	-0.0312522	-0.451946	-0.607264	-0.651368	-1.00127	-0.80136	-0.831005		-0.135035	0.123471	-0.297223	-0.452541	-0.496645	-0.846548	-0.646637	-0.676282
YLDIPK	N-Term(TMT6plex); Y1(Phospho); K6(TMT6plex)	Alpha-actinin-1 OS=Homo sapiens OX=9606 GN=ACTN1 PE=1 SV=2	-0.0278509	0.112958	-0.0928377	-0.358828	-0.245681	-0.183572	-0.254677	0.0266851	-0.209137		-0.243025	0.487139	-0.408576	-0.617725	-0.199147	-0.752775	-0.477349	-0.420436	-0.297746		0.0804021	-0.0851488	-0.294297	0.12428	-0.429348	-0.153922	-0.0970087	0.0256813
YLDPEYIDR	N-Term(TMT6plex); Y6(Phospho)	Dynactin subunit 3 OS=Homo sapiens OX=9606 GN=DCTN3 PE=1 SV=1	0.0472819	0.279016	-0.408672	-0.00417149	0.0265959	0.127319	0.0220419	0.528555	-0.712879		-0.721931	1.04187	-1.57857	-1.69535	-1.65333	-1.5937	-1.31826	-1.71989	-1.38057		0.36565	-0.490988	-0.607765	-0.56575	-0.506114	-0.230677	-0.632306	-0.29299
YMEDSTYYK	N-Term(TMT6plex); M2(Oxidation); Y7(Phospho); K9(TMT6plex)	Focal adhesion kinase 1 OS=Homo sapiens OX=9606 GN=PTK2 PE=1 SV=2	-0.0673324	0.0721726	-0.00824653	-0.186178	-0.242801	-0.139814	-0.417884	-0.511686	-0.398532		-0.000131684	0.0155208	-0.0155565	-0.165772	-0.181865	-0.0331063	-0.447797	-0.492694	-0.45455		0.0076918	-0.00773303	-0.157948	-0.174042	-0.0252828	-0.439973	-0.484871	-0.446727
YMEDSTYYK	N-Term(TMT6plex); Y7(Phospho); K9(TMT6plex)	Focal adhesion kinase 1 OS=Homo sapiens OX=9606 GN=PTK2 PE=1 SV=2	-0.00874043	0.0176239	-0.00904626	-0.157736	-0.208547	-0.277778	-0.43451	-0.579952	-0.484434		0.0423723	-0.211479	0.146059	-0.0488136	-0.000548238	-0.109255	-0.389196	-0.223621	-0.237349		-0.0527746	0.050912	-0.143961	-0.0956951	-0.204402	-0.484343	-0.318768	-0.332496
YQEVWTSSTSPR	N-Term(TMT6plex); Y1(Phospho)	Inactive tyrosine-protein kinase PEAK1 OS=Homo sapiens OX=9606 GN=PEAK1 PE=1 SV=4	-0.135364	0.0161509	0.108761	0.258324	-0.0701619	0.470542	0.736923	0.932539	0.802821		-0.880407	1.1743	-2.3223	-2.07227	-1.94665	-2.63771	-1.49742	-0.980036	-0.964121		0.547843	-0.89405	-0.644015	-0.518396	-1.20946	-0.069168	0.448215	0.46413
