# Supplementary material for: Quantitative Consequences of Protein Carriers in Immunopeptidomics and Tyrosine Phosphorylation MS2 Analyses
Source: Mol Cell Proteomics. 2021 May 28;20:100104. doi: 10.1016/j.mcpro.2021.100104 (PMC8240026; doi:10.1016/j.mcpro.2021.100104)
Supplement: Supplemental Table S5 [file mmc6.xlsx]

## Sheet: Sheet1
				No boost									EGF-boost 250 ms IT									EGF-boost 500 ms IT
Sequence	Modifications	Master Protein Descriptions	GN	0s-1	0s-2	0s-3	30s-1	30s-2	30s-3	2s-1	2s-2	2s-3	0s-1	0s-2	0s-3	30s-1	30s-2	30s-3	2s-1	2s-2	2s-3	0s-1	0s-2	0s-3	30s-1	30s-2	30s-3	2s-1	2s-2	2s-3
AAVPSGASTGIYEALELR	N-Term(TMT6plex); Y12(Phospho)	Beta-enolase OS=Homo sapiens OX=9606 GN=ENO3 PE=1 SV=5	ENO3	-0.111182	0.161144	-0.0649209	0.148917	0.439572	0.0387874	0.08801	-0.218648	0.384446	0.146874	0.0479147	-0.219165	0.159193	-0.158411	-0.0944231	0.133088	0.746101	0.194577	-0.227978	0.211468	-0.0169741	0.415764	0.328254	0.45448	-0.077368	0.36778	-0.281385
ADQEGDEELYFHFK	N-Term(TMT6plex); Y10(Phospho); K14(TMT6plex)	Ephrin type-A receptor 7 OS=Homo sapiens OX=9606 GN=EPHA7 PE=1 SV=3	EPHA7	0.0579212	-0.0487791	-0.0111792	0.447658	0.178148	0.530146	0.669188	0.789021	0.936061	-0.162509	0.157304	-0.0125642	0.0754274	0.313263	-0.0631788	-0.0506627	0.478468	-0.127639	-0.0659307	0.0282995	0.0354293	0.0345238	-0.18194	0.294861	-0.129105	0.239967	-0.0324799
ADYDTLSLR	N-Term(TMT6plex); Y3(Phospho)	Plakophilin-3 OS=Homo sapiens OX=9606 GN=PKP3 PE=1 SV=1	PKP3	-0.0834209	0.0774436	0.00149428	1.27115	1.23951	1.23091	2.04855	1.88584	2.00745	0.372574	0.152253	-0.751379	0.720625	0.880648	0.846346	1.42315	1.15682	1.41791	0.0174466	-0.000851849	-0.0167983	0.977034	1.05244	0.977871	1.57374	1.52172	1.74571
AGVDYAPNLPPFPSPADVK	N-Term(TMT6plex); Y5(Phospho); K19(TMT6plex)	Tensin-3 OS=Homo sapiens OX=9606 GN=TNS3 PE=1 SV=2	TNS3	-0.0475635	0.111207	-0.0705127	0.844929	0.627192	0.77863	1.51909	1.5154	1.61168	0.0514858	0.145664	-0.221912	0.971218	0.799336	1.03515	1.56071	1.74285	1.471	0.244448	0.0635018	-0.376392	0.897228	0.36683	0.756805	1.62576	1.15012	1.64047
ALDYYMLR	N-Term(TMT6plex); Y4(Phospho)	Talin-1 OS=Homo sapiens OX=9606 GN=TLN1 PE=1 SV=3	TLN1	-0.0142211	0.14438	-0.144723	-0.256626	-0.117326	-0.345892	-0.0790641	-0.269436	0.0559276	0.0534932	0.0161868	-0.0725703	0.0161999	-0.207706	-0.132401	-0.166482	0.0455529	-0.0213149	0.0558605	0.0140942	-0.0729322	-0.185105	-0.237694	-0.114279	-0.162354	-0.221729	-0.159572
ALDYYMLR	N-Term(TMT6plex); Y4(Phospho); M6(Oxidation)	Talin-1 OS=Homo sapiens OX=9606 GN=TLN1 PE=1 SV=3	TLN1	0.0640195	0.197812	-0.308165	-0.0791548	0.0644717	-0.0446571	-0.0512068	-0.358028	-0.509667	0.0452951	0.0293864	-0.0777599	-0.108774	0.374291	-0.318013	-0.235416	0.138988	0.216961	0.142491	0.0459794	-0.211219	-0.0683203	-0.225585	-0.112606	-0.0157602	-0.101301	-0.0470447
ALELDSNLYR	N-Term(TMT6plex); Y9(Phospho)	Myosin-9 OS=Homo sapiens OX=9606 GN=MYH9 PE=1 SV=4	MYH9	-0.0835494	-0.0393928	0.115303	0.0343865	0.204009	-0.187935	0.0296951	-0.323805	-0.124759	0.153596	0.305057	-0.616627	-0.750568	-0.544115	0.377404	-0.383424	-0.843447	-0.565901	0.148083	-0.094926	-0.0655465	0.080081	0.0962226	0.159759	-0.0773758	0.0202865	-0.0682917
ANYLEDR	N-Term(TMT6plex); Y3(Phospho)	Syntaxin-binding protein 3 OS=Homo sapiens OX=9606 GN=STXBP3 PE=1 SV=2	STXBP3	-0.040752	-0.180991	0.196299	2.55814	2.4684	2.4584	2.98104	2.59949	2.63734	-0.0362078	0.251771	-0.261678	2.18301	2.38889	2.16154	2.26179	2.04657	2.40553	-0.245641	0.153887	0.0621161	2.44316	2.45061	2.31283	2.60216	2.5679	2.51551
AQYDDIVTR	N-Term(TMT6plex); Y3(Phospho)	Keratin, type II cuticular Hb1 OS=Homo sapiens OX=9606 GN=KRT81 PE=1 SV=3	KRT81	-0.190848	-0.0342348	0.198318	2.21444	2.0572	2.11915	2.60541	2.57969	2.6767	0.00423955	0.149303	-0.17133	2.1808	2.13123	2.21461	2.70419	2.52576	2.71177	0.0309824	-0.103978	0.0674027	2.14163	1.97305	1.94257	2.518	2.31078	2.53267
AVCSTYLQSR	N-Term(TMT6plex); C3(Carbamidomethyl); Y6(Phospho)	Homeodomain-interacting protein kinase 2 OS=Homo sapiens OX=9606 GN=HIPK2 PE=1 SV=2	HIPK2	0.0704021	0.0129451	-0.087768	-0.0979165	-0.0532775	-0.0982581	-0.0649283	-0.184105	-0.0924798	0.0421925	0.03081	-0.0759199	-0.144592	-0.0524127	-0.178502	-0.146992	-0.317148	-0.0867857	0.00343304	-0.0106672	0.00717283	-0.0978121	-0.189279	-0.125434	-0.1613	-0.226179	-0.0068976
AVDGYVKPQIK	N-Term(TMT6plex); Y5(Phospho); K7(TMT6plex); K11(TMT6plex)	Signal transducer and activator of transcription 5B OS=Homo sapiens OX=9606 GN=STAT5B PE=1 SV=2	STAT5B	-0.0848922	-0.227834	0.266911	3.16913	3.22026	3.34137	4.82232	4.59327	4.70282	-0.558795	0.190237	0.239007	2.87188	2.93166	3.20012	4.75932	4.53026	4.72674	-0.079236	0.0287909	0.0472374	2.77268	2.90483	2.79531	4.32917	3.86631	4.2715
AVLYADYR	N-Term(TMT6plex); Y4(Phospho)	Kin of IRRE-like protein 1 OS=Homo sapiens OX=9606 GN=KIRREL1 PE=1 SV=2	KIRREL1	0.0966262	0.15084	-0.285399	0.223084	0.0889636	0.0139919	0.33635	-0.114301	0.13464	0.0167528	-0.0118867	-0.00502136	-0.0368139	0.108624	0.0758914	0.163645	0.0290991	-0.0872228	0.0601123	0.146303	-0.233238	0.153796	0.0819336	0.248183	0.190107	-0.226755	-0.100604
AVLYADYR	N-Term(TMT6plex); Y7(Phospho)	Kin of IRRE-like protein 1 OS=Homo sapiens OX=9606 GN=KIRREL1 PE=1 SV=2	KIRREL1	-0.00251615	0.0781171	-0.0799306	-0.0918576	0.216839	-0.236364	0.215231	0.231154	0.246191	0.0829962	-0.007583	-0.0800471	-0.231061	-0.106757	0.0416992	-0.302144	0.0116611	-0.174371	0.0781122	0.103966	-0.201509	-0.0165694	-0.0622793	-0.241438	-0.346838	-0.240137	-0.144594
DGVYDVPLHNPPDAK	N-Term(TMT6plex); Y4(Phospho); K15(TMT6plex)	Enhancer of filamentation 1 OS=Homo sapiens OX=9606 GN=NEDD9 PE=1 SV=1	NEDD9	0.0626139	-0.011621	-0.0533942	0.0629678	-0.0111675	-0.0177155	-0.398622	-0.428988	-0.176204	0.0469243	-0.148966	0.0909121	0.120785	0.223592	0.1089	0.177021	0.189302	-0.0859005	-0.0463442	0.0977504	-0.0566273	0.191807	-0.120752	0.154429	-0.197215	-0.125772	-0.260987
DKVTIADDYSDPFDAK	N-Term(TMT6plex); K2(TMT6plex); Y9(Phospho); K16(TMT6plex)	SH2 domain-containing adapter protein B OS=Homo sapiens OX=9606 GN=SHB PE=1 SV=2	SHB	0.0778056	-0.00568667	-0.0762461	0.636144	0.539688	0.538191	0.668059	0.44072	0.529436	-0.203678	0.106825	0.0769836	0.57988	0.648254	0.616237	1.02512	0.924345	0.726252	0.0203381	0.208666	-0.268497	0.48262	0.540051	0.611893	0.581683	0.806193	0.574404
DPHLLDPTVEYVK	N-Term(TMT6plex); Y11(Phospho); K13(TMT6plex)	Breast cancer anti-estrogen resistance protein 3 OS=Homo sapiens OX=9606 GN=BCAR3 PE=1 SV=1	BCAR3	-0.045815	0.0669954	-0.0236733	-0.382519	-0.550526	-0.39692	-0.594617	-0.578339	-0.525124	-0.061587	0.00137754	0.0577417	-0.128215	-0.29828	-0.238729	-0.322732	-0.295016	-0.341113	0.0565166	-0.0233179	-0.0349272	-0.323213	-0.410796	-0.427153	-0.348749	-0.205421	-0.268911
DTLYEAVR	N-Term(TMT6plex); Y4(Phospho)	60S ribosomal protein L10a OS=Homo sapiens OX=9606 GN=RPL10A PE=1 SV=2	RPL10A	0.127511	-0.084971	-0.0517146	-0.34767	-0.29267	-0.179564	0.0770197	-0.216657	-0.103836	0.0292644	-0.0416653	0.0114605	-0.076892	0.00554208	-0.02412	0.00337977	0.0539622	0.0527955	0.124029	0.0454018	-0.187288	0.0655365	-0.0497388	-0.106339	-0.0783995	-0.0132557	0.124228
DVDEAYMNKVELESR	N-Term(TMT6plex); Y6(Phospho); K9(TMT6plex)	Keratin, type II cytoskeletal 8 OS=Homo sapiens OX=9606 GN=KRT8 PE=1 SV=7	KRT8	-0.224638	0.0278283	0.169558	-0.287678	0.0176621	-0.162862	-0.113171	-0.348632	0.212533	0.486051	-0.0796107	-0.614665	-0.260765	0.422093	-0.121442	1.02942	0.368721	0.404087	0.0901462	-0.225116	0.111025	0.109641	0.0464998	0.118732	0.144889	0.0869789	0.129029
DYEIQR	N-Term(TMT6plex); Y2(Phospho)	Focal adhesion kinase 1 OS=Homo sapiens OX=9606 GN=PTK2 PE=1 SV=2	PTK2	-0.0132315	-0.0394284	0.0511481	0.375639	0.332624	0.206616	-0.327347	0.0630749	-0.241965	0.243614	0.195024	-0.574966	0.239197	-0.350101	-0.185001	-1.46889	-1.10489	-0.83169	0.114486	-0.0606619	-0.0610192	0.230248	0.346464	0.195536	-0.236657	-0.259851	0.0830862
EATQPEPIYAESTK	N-Term(TMT6plex); Y9(Phospho); K14(TMT6plex)	Inactive tyrosine-protein kinase PRAG1 OS=Homo sapiens OX=9606 GN=PRAG1 PE=1 SV=4	PRAG1	0.0324358	-0.00470076	-0.0283875	-0.151362	-0.142039	-0.165984	0.0260677	-0.0576816	0.0179142	-0.0521979	-0.0392725	0.0873115	-0.0349839	0.0427929	-0.0377925	0.171938	-0.226579	0.00562398	0.151844	-0.0262431	-0.140766	-0.0736561	-0.142793	-0.16273	0.142248	0.108638	0.196962
EATQPEPIYAESTKR	N-Term(TMT6plex); Y9(Phospho); K14(TMT6plex)	Inactive tyrosine-protein kinase PRAG1 OS=Homo sapiens OX=9606 GN=PRAG1 PE=1 SV=4	PRAG1	-0.0403361	0.0668387	-0.0289217	0.315893	0.272673	0.275855	-0.111115	-0.188895	-0.111041	-0.0613905	0.000290901	0.0586052	0.258503	0.169988	0.243358	0.197686	-0.111588	-0.0202951	-0.0663493	-0.067146	0.124889	0.243012	0.280212	0.198882	-0.0150372	0.0433666	-0.213136
EDQTEYLEER	N-Term(TMT6plex); Y6(Phospho)	Heat shock protein HSP 90-alpha OS=Homo sapiens OX=9606 GN=HSP90AA1 PE=1 SV=5;Heat shock protein HSP 90-beta OS=Homo sapiens OX=9606 GN=HSP90AB1 PE=1 SV=4	HSP90AA1	-0.0306696	0.077812	-0.0504755	-0.5282	-0.79924	-0.263973	0.0299722	0.239634	-0.145243	-0.155237	-0.0770631	0.206681	0.184238	0.28203	-0.364676	0.594537	-0.184437	0.146176	0.0472448	-0.14905	0.0906723	-0.450447	-0.438047	0.0172776	-0.133483	-0.352296	0.172375
EEDEHPYELLLTAETK	N-Term(TMT6plex); Y7(Phospho); K16(TMT6plex)	Ankyrin repeat and SAM domain-containing protein 1A OS=Homo sapiens OX=9606 GN=ANKS1A PE=1 SV=4	ANKS1A	0.247593	0.0321446	-0.339629	0.123844	0.147516	0.481101	0.236001	-0.0958683	0.447225	-0.0503121	0.0152844	0.0336829	0.140645	0.057176	0.350167	0.442994	0.447058	0.364168	0.145222	-0.13142	-0.02743	0.196209	0.16508	0.23663	0.293651	0.272543	0.322154
EEPEALYAAVNK	N-Term(TMT6plex); Y7(Phospho); K12(TMT6plex)	Intersectin-2 OS=Homo sapiens OX=9606 GN=ITSN2 PE=1 SV=3	ITSN2	0.120152	-0.0339345	-0.0948068	0.790381	0.476935	0.445294	1.575	1.37947	1.53129	0.524665	-0.414742	-0.301787	0.355936	0.834636	0.502908	1.40553	1.41502	1.42138	0.0368648	0.0451373	-0.0856856	0.511197	0.348327	0.274386	1.18874	1.02565	0.922845
EHALLAYTLGVK	N-Term(TMT6plex); Y7(Phospho); K12(TMT6plex)	Elongation factor 1-alpha 1 OS=Homo sapiens OX=9606 GN=EEF1A1 PE=1 SV=1	EEF1A1	0.187216	0.0573112	-0.284703	-0.214486	-0.536094	-0.372997	-0.341119	0.13299	-0.197529	0.279626	-0.318141	-0.0232446	0.138735	-0.0257034	0.141304	0.0971147	0.455682	0.100891	0.179917	-0.451942	0.184119	-0.15209	-0.0779539	-0.245048	0.080794	-0.0772096	0.174339
EKDYDFPPPMR	N-Term(TMT6plex); K2(TMT6plex); Y4(Phospho)	Enhancer of filamentation 1 OS=Homo sapiens OX=9606 GN=NEDD9 PE=1 SV=1	NEDD9	0.039897	-0.0321963	-0.00863998	-0.305025	-0.368129	-0.281619	-0.541611	-0.732431	-0.576295	-0.0381329	-0.0383219	0.073544	-0.26974	-0.288606	-0.157946	-0.248774	-0.138864	-0.428473	0.0513895	0.0600815	-0.118393	-0.178331	-0.0675022	-0.155937	-0.401458	-0.413663	-0.390079
EKDYDFPPPMR	N-Term(TMT6plex); K2(TMT6plex); Y4(Phospho); M10(Oxidation)	Enhancer of filamentation 1 OS=Homo sapiens OX=9606 GN=NEDD9 PE=1 SV=1	NEDD9	-0.160997	0.37424	-0.30501	-0.111447	-0.441373	-0.352893	-0.859135	-0.455962	-0.572841	-0.0486999	-0.015778	0.062218	-0.127066	-0.446805	-0.0850391	-0.257445	0.0784332	-0.35154	0.00277537	-0.00857574	0.00576074	-0.194197	-0.116277	-0.0735262	-0.329155	-0.157394	-0.35799
ELFDDPSYVNVQNLDK	N-Term(TMT6plex); Y8(Phospho); K16(TMT6plex)	SHC-transforming protein 1 OS=Homo sapiens OX=9606 GN=SHC1 PE=1 SV=4	SHC1	-0.0997996	0.055802	0.0389989	3.05876	2.95923	3.13716	3.2983	3.20967	3.31326	0.0077052	-0.0542958	0.0448564	3.23803	3.27862	3.3907	3.66728	3.57901	3.5449	-0.116819	0.105477	0.00278287	2.89957	2.83747	2.92171	3.10864	2.98177	3.11797
ELGEYGFHEYTEVK	N-Term(TMT6plex); Y5(Phospho); K14(TMT6plex)	Retinal dehydrogenase 1 OS=Homo sapiens OX=9606 GN=ALDH1A1 PE=1 SV=2	ALDH1A1	-0.0262303	-0.0165247	0.0418119	-0.326622	-0.264644	-0.291849	-0.201488	-0.298539	-0.24996	-0.0457442	-0.0497646	0.0910107	-0.285771	-0.307179	-0.102197	0.0478284	0.0636629	0.0282133	-0.162917	0.133668	0.0139315	-0.067207	-0.424735	-0.142425	-0.117022	-0.235946	-0.277849
ENPYEDVDLK	N-Term(TMT6plex); Y4(Phospho); K10(TMT6plex)	DENN domain-containing protein 2B OS=Homo sapiens OX=9606 GN=DENND2B PE=1 SV=3	DENND2B	0.0656061	0.0315231	-0.102551	-0.000301786	-0.203849	-0.074479	-0.406028	-0.138418	-0.12055	0.0545026	-0.0675014	0.0103641	-0.17356	-0.0640147	-0.120608	-0.186974	-0.397866	-0.106028	-0.181529	0.243784	-0.0982931	-0.0393199	-0.269295	-0.365387	0.0879833	0.216599	-0.195068
EPPPPYVSA	N-Term(TMT6plex); Y6(Phospho)	Lysosomal-associated transmembrane protein 4B OS=Homo sapiens OX=9606 GN=LAPTM4B PE=1 SV=2	LAPTM4B	0.112449	0.0519149	-0.180662	-0.178705	0.115115	-0.0362232	0.0917984	0.342273	0.132535	0.0521585	0.100324	-0.166226	0.156844	-0.0818393	0.0220598	0.239404	-0.135556	0.0504641	-0.0415807	0.0662915	-0.027104	0.201474	0.0450509	0.0527608	0.0352142	0.266925	0.0971406
ERDYAEIQDFHR	N-Term(TMT6plex); Y4(Phospho)	Partitioning defective 3 homolog OS=Homo sapiens OX=9606 GN=PARD3 PE=1 SV=2	PARD3	-0.247454	0.0953684	0.123375	0.498686	0.343037	0.607543	0.548366	0.484005	0.60972	0.0379368	0.0553042	-0.0980774	0.135573	0.187353	0.271452	0.239544	0.401643	0.0590222	0.090496	-0.0421481	-0.0528111	0.481241	0.356334	0.235087	0.360342	0.536974	0.152258
ESMCSTPAFPVSPETPYVK	N-Term(TMT6plex); C4(Carbamidomethyl); Y17(Phospho); K19(TMT6plex)	Tensin-3 OS=Homo sapiens OX=9606 GN=TNS3 PE=1 SV=2	TNS3	-0.0389003	0.0318474	0.0061659	-0.178074	0.0111945	-0.0104315	0.310798	0.287263	0.492948	-0.0781285	-0.0145685	0.0878181	-0.0378639	-0.25733	0.234407	0.629199	0.951523	0.550765	0.128964	-0.316785	0.142263	0.175558	0.00634781	0.110075	0.292398	0.571065	0.363059
ESMCSTPAFPVSPETPYVK	N-Term(TMT6plex); M3(Oxidation); C4(Carbamidomethyl); Y17(Phospho); K19(TMT6plex)	Tensin-3 OS=Homo sapiens OX=9606 GN=TNS3 PE=1 SV=2	TNS3	-0.0822238	-0.0497151	0.123365	0.0133208	-0.169836	-0.0881382	0.383033	0.302665	0.359897	-0.294489	0.178403	0.0745166	0.0757613	0.0729177	-0.0412379	0.421688	0.752171	0.723007	0.0264624	-0.0901805	0.0594704	0.278121	0.102138	0.360365	0.754384	0.713724	0.820916
EVPIYANR	N-Term(TMT6plex); Y5(Phospho)	Disintegrin and metalloproteinase domain-containing protein 9 OS=Homo sapiens OX=9606 GN=ADAM9 PE=1 SV=1	ADAM9	0.0194844	0.008186	-0.0280977	0.0075982	-0.0609878	-0.121201	-0.0140981	0.0395787	-0.017024	0.003062	0.0946727	-0.104616	-0.105074	0.0913681	-0.0407452	0.101028	-0.170156	-0.0813026	0.023611	0.00213255	-0.0261754	0.123726	0.210703	-0.0710503	0.0339628	-0.0668131	0.0758112
EVYFAER	N-Term(TMT6plex); Y3(Phospho)	Cysteine-rich protein 1 OS=Homo sapiens OX=9606 GN=CRIP1 PE=1 SV=3	CRIP1	0.0123672	0.0274234	-0.0406742	-0.0706254	-0.00745302	-0.073312	0.378127	0.370592	0.553438	0.0792123	0.101063	-0.199263	-0.187546	0.120631	0.0726753	0.461015	0.0630522	0.513742	0.050757	0.018643	-0.0722013	-0.00701429	0.00135951	-0.118599	0.363779	0.222118	0.537867
EYDQLYEEYTR	N-Term(TMT6plex); Y6(Phospho)	Phosphatidylinositol 3-kinase regulatory subunit beta OS=Homo sapiens OX=9606 GN=PIK3R2 PE=1 SV=2	PIK3R2	-0.159831	-0.0296796	0.170223	-0.0479285	-0.271849	0.35023	0.0939983	-0.0175074	0.239284	0.128994	-0.130749	-0.00997116	-0.170974	-0.43327	0.300593	0.0376764	0.414891	-0.294583	-0.11096	0.0520368	0.052834	-0.0969479	-0.409177	-0.166659	-0.229247	-0.204752	0.148473
EYDRLYEEYTR	N-Term(TMT6plex); Y6(Phospho)	Phosphatidylinositol 3-kinase regulatory subunit alpha OS=Homo sapiens OX=9606 GN=PIK3R1 PE=1 SV=2	PIK3R1	-0.0584042	-0.0653704	0.116331	0.0984813	-0.0772638	0.211009	-0.132216	-0.123471	-0.0171527	0.516432	-0.0434807	-0.738708	-0.521378	0.00567097	-0.208248	-0.502829	-0.674595	-0.366581	0.167207	0.131866	-0.355853	0.245906	0.186255	0.139337	0.00572499	0.125026	0.0909744
FANYIDK	N-Term(TMT6plex); Y4(Phospho); K7(TMT6plex)	Vimentin OS=Homo sapiens OX=9606 GN=VIM PE=1 SV=4	VIM	-0.0566529	0.00726045	0.0474861	-0.289322	-0.264734	-0.293876	-0.198172	-0.403747	-0.176525	-0.117383	-0.0360121	0.141164	0.152427	-0.363188	-0.179639	0.185966	-0.367993	-0.147633	0.0571978	0.07915	-0.146944	0.0258053	-0.190057	-0.121955	0.0269437	-0.00232786	-0.0595317
FIHQQPQSSSPVYGSSAK	N-Term(TMT6plex); S10(Phospho); Y13(Phospho); K18(TMT6plex)	Paxillin OS=Homo sapiens OX=9606 GN=PXN PE=1 SV=3	PXN	0.0654222	0.0133996	-0.0827168	0.199293	0.0721033	0.107509	-0.116646	-0.333722	-0.167324	0.0283953	-0.125667	0.0888776	0.23036	-0.129358	0.122304	-0.325182	-0.398702	-0.345263	-0.100795	0.0948797	-0.000715079	0.296919	0.10786	0.474839	-0.257782	0.0370994	0.010178
FIHQQPQSSSPVYGSSAK	N-Term(TMT6plex); Y13(Phospho); K18(TMT6plex)	Paxillin OS=Homo sapiens OX=9606 GN=PXN PE=1 SV=3	PXN	0.0230817	-0.0113338	-0.0120279	-0.0177514	-0.0248369	0.0160716	-0.310922	-0.270087	-0.279617	-0.0135185	0.0273912	-0.0142678	0.0669669	0.0886563	0.0319435	-0.09154	-0.237633	-0.336661	0.0410848	0.00657636	-0.0490926	-0.084895	-0.109716	-0.0440356	-0.175248	-0.19926	-0.274972
FSPDSQYIDNR	N-Term(TMT6plex); Y7(Phospho)	Partitioning defective 3 homolog OS=Homo sapiens OX=9606 GN=PARD3 PE=1 SV=2	PARD3	-0.150491	-0.0225139	0.156449	0.568624	0.495035	0.782298	0.293296	0.516115	0.386932	0.098062	-0.121978	0.0154093	0.58181	0.335682	0.521692	0.774608	0.299231	0.662602	-0.0371441	0.193994	-0.181981	0.22312	0.330661	0.262673	0.256302	0.296345	0.166664
GDYPLEAVR	N-Term(TMT6plex); Y3(Phospho)	Pyruvate kinase PKM OS=Homo sapiens OX=9606 GN=PKM PE=1 SV=4	PKM	0.136386	-0.112611	-0.0351368	-0.310724	-0.39405	-0.37758	0.0211073	-0.222816	0.10544	0.0877524	0.121468	-0.235406	-0.240625	-0.284767	-0.218405	-0.0970145	-0.157458	0.147671	0.139689	0.000836916	-0.155611	-0.543625	-0.534429	-0.636693	-0.0600547	-0.327496	0.0329783
GEPNVSYICSR	N-Term(TMT6plex); Y7(Phospho); C9(Carbamidomethyl)	Glycogen synthase kinase-3 alpha OS=Homo sapiens OX=9606 GN=GSK3A PE=1 SV=2	GSK3A	0.0198144	0.0519699	-0.0747729	-0.174865	-0.117012	-0.262836	-0.133364	-0.130829	-0.108291	-0.0284389	0.0560986	-0.0293395	-0.0953219	-0.104045	-0.115851	-0.0889706	-0.215032	-0.043807	-0.0583499	0.137323	-0.0896117	-0.0920792	-0.11188	-0.179483	-0.212012	-0.0877313	-0.123553
GEPNVSYICSR	N-Term(TMT6plex); Y7(Phospho); C9(Carbamidomethyl); S10(Phospho)	Glycogen synthase kinase-3 alpha OS=Homo sapiens OX=9606 GN=GSK3A PE=1 SV=2	GSK3A	0.0503978	0.0823286	-0.142857	0.437491	0.483183	0.312092	0.683833	0.658822	0.528974	0.515236	-0.162518	-0.562116	0.901474	0.446654	0.597503	0.206576	0.780049	-0.58402	0.227295	-0.19083	-0.0690568	0.256977	0.00176971	0.0456968	0.466284	0.272951	0.129157
GESAGYMEPYEAQR	N-Term(TMT6plex); Y6(Phospho)	SH2 domain-containing adapter protein B OS=Homo sapiens OX=9606 GN=SHB PE=1 SV=2	SHB	0.177867	-0.0745807	-0.121594	0.247842	0.142901	0.151135	-0.0043667	0.0829579	0.184125	0.151732	-0.156459	-0.0117726	-0.191182	0.196938	0.0170565	-0.0821376	0.0862815	-0.0371789	-0.0572851	0.156136	-0.113052	-0.130504	-0.153847	0.0453761	-0.0228341	-0.0135457	-0.139084
GIVVYTGDR	N-Term(TMT6plex); Y5(Phospho)	Sodium/potassium-transporting ATPase subunit alpha-1 OS=Homo sapiens OX=9606 GN=ATP1A1 PE=1 SV=1	ATP1A1	-0.194216	-0.00139278	0.172381	0.251103	0.37794	0.353208	0.365473	0.570132	0.411288	-0.0131963	0.0470825	-0.0351477	0.028681	0.411157	0.0720125	0.594589	0.503773	0.705505	0.215717	0.0702372	-0.342215	0.0894673	0.0839327	0.291844	0.259744	0.210205	0.351894
GLCTSPAEHQYFMTEYVATR	N-Term(TMT6plex); C3(Carbamidomethyl); Y16(Phospho)	Mitogen-activated protein kinase 7 OS=Homo sapiens OX=9606 GN=MAPK7 PE=1 SV=2	MAPK7	-0.0355205	-0.123552	0.145867	-0.195058	0.269359	0.214154	0.662847	0.344812	0.591292	0.00960222	0.204715	-0.250057	0.389375	0.0164106	0.763655	0.485749	1.10343	0.980366	0.116797	-0.358701	0.18372	0.814035	0.977943	1.02366	0.774549	0.377721	0.685819
GPLDGSPYAQVQRPPR	N-Term(TMT6plex); Y8(Phospho)	Tensin-2 OS=Homo sapiens OX=9606 GN=TNS2 PE=1 SV=2	TNS2	-0.064343	-0.18661	0.22027	0.0855915	-0.0308427	0.441769	0.511603	0.394967	0.0916161	0.0851501	-0.139573	0.0446233	-0.0548391	0.222072	-0.208737	0.0596644	0.302301	0.296157	-0.0385513	0.201452	-0.190152	-0.00128163	-0.173365	0.0432726	-0.0423865	-0.133625	-0.146729
GSTAENAEYLR	N-Term(TMT6plex); Y9(Phospho)	Epidermal growth factor receptor OS=Homo sapiens OX=9606 GN=EGFR PE=1 SV=2	EGFR	-0.198066	0.15457	0.0217528	4.1351	4.19817	4.1113	4.36076	4.32974	4.39705	-0.216715	0.00161627	0.186952	4.44397	4.38124	4.32383	4.42612	4.20622	4.52178	-0.192233	0.139363	0.0332738	3.73884	3.7916	3.66607	3.79742	3.81441	3.87537
HGSGADSDYENTQSGDPLLGLEGK	N-Term(TMT6plex); Y9(Phospho); K24(TMT6plex)	ARF GTPase-activating protein GIT1 OS=Homo sapiens OX=9606 GN=GIT1 PE=1 SV=2	GIT1	0.103103	-0.299627	0.155045	-0.295305	-0.264579	-0.221766	-1.04545	-0.824278	-2.05866	0.234296	-0.414348	0.102066	0.0856069	0.0292361	0.173183	-0.161911	0.345086	-0.178602	-0.110952	0.10539	-0.00254389	-0.202521	-0.272668	-0.123158	-0.575845	-0.374774	-0.531266
HTDDEMTGYVATR	N-Term(TMT6plex); Y9(Phospho)	Mitogen-activated protein kinase 14 OS=Homo sapiens OX=9606 GN=MAPK14 PE=1 SV=3	MAPK14	-0.131493	-0.0605587	0.17405	-0.116226	0.129774	-0.0859495	0.179582	0.379507	0.371564	-0.0099274	0.100054	-0.0968944	0.14184	0.0842804	0.0180877	0.205384	0.600045	0.53113	-0.00173119	0.0275068	-0.0262785	-0.0196228	-0.079199	0.0499485	0.264099	0.353756	0.233668
HYGGLTGLNK	N-Term(TMT6plex); Y2(Phospho); K10(TMT6plex)	Phosphoglycerate mutase 1 OS=Homo sapiens OX=9606 GN=PGAM1 PE=1 SV=2	PGAM1	-0.331857	-0.127351	0.367344	-0.255403	-0.252956	-0.298374	-0.0924518	-0.144371	-0.388397	0.0135447	-0.0223615	0.00855522	0.0565164	-0.071061	0.0762447	-0.0866036	-0.0878514	-0.244985	-0.0298122	-0.0627264	0.0881405	-0.0856251	-0.355673	-0.11743	0.142641	-0.158073	-0.0714273
IADPEHDHTGFLTEYVATR	N-Term(TMT6plex); T13(Phospho); Y15(Phospho)	Mitogen-activated protein kinase 3 OS=Homo sapiens OX=9606 GN=MAPK3 PE=1 SV=4	MAPK3	-0.014714	0.0739538	-0.0625808	0.441285	0.596103	0.599904	2.21553	2.31927	2.31598	0.26923	0.0341239	-0.375382	0.81421	0.0815172	0.526275	2.27702	1.90758	2.20063	0.0643627	-0.164516	0.0869868	0.701878	0.757938	0.65093	2.04437	2.13902	2.10561
IADPEHDHTGFLTEYVATR	N-Term(TMT6plex); Y15(Phospho)	Mitogen-activated protein kinase 3 OS=Homo sapiens OX=9606 GN=MAPK3 PE=1 SV=4	MAPK3	-0.0294926	0.0498397	-0.0216795	0.0619519	0.0710042	-0.0244896	1.29921	1.20345	1.34545	-0.10766	0.137995	-0.0416647	-0.0190131	0.022601	0.180131	1.25168	1.46598	1.35838	0.000664918	-0.014217	0.0134195	0.0171139	0.0648118	0.0666616	1.13065	1.10472	1.2926
IEGVYAR	N-Term(TMT6plex); Y5(Phospho)	60S ribosomal protein L35a OS=Homo sapiens OX=9606 GN=RPL35A PE=1 SV=2	RPL35A	0.0515027	0.092878	-0.156562	-0.268201	-0.2428	-0.122054	-0.0553386	-0.202833	-0.19048	-0.0615068	-0.0158983	0.0740896	-0.226099	-0.20241	-0.0937152	0.0762056	-0.350947	-0.0551941	0.114186	0.00617579	-0.130766	-0.0151373	-0.048646	-0.183526	-0.259927	-0.301884	0.114539
IGEGTYGVVYK	N-Term(TMT6plex); T5(Phospho); Y6(Phospho); K11(TMT6plex)	Cyclin-dependent kinase 2 OS=Homo sapiens OX=9606 GN=CDK2 PE=1 SV=2	CDK2	0.0985426	-0.12833	0.0206537	1.01709	1.08728	1.07578	1.65499	1.49942	1.7752	0.0289072	0.000951486	-0.03047	1.08629	1.26058	1.21369	1.38327	1.05575	1.13927	0.0736739	-0.0161403	-0.0608005	0.889734	0.844851	0.815135	1.16877	1.13732	1.26109
IGEGTYGVVYK	N-Term(TMT6plex); Y10(Phospho); K11(TMT6plex)	Cyclin-dependent kinase 2 OS=Homo sapiens OX=9606 GN=CDK2 PE=1 SV=2	CDK2	0.0977315	-0.0163271	-0.0874824	-0.113758	-0.468559	-0.20001	-0.233447	-0.259112	-0.260141	0.0594295	-0.0697673	0.00741767	0.15744	0.0608588	-0.00526322	0.249078	0.0206934	0.0313102	0.0627541	-0.079573	0.0132186	0.0086392	-0.139327	-0.164112	0.0831703	-0.0827709	0.0715068
IGEGTYGVVYK	N-Term(TMT6plex); Y6(Phospho); K11(TMT6plex)	Cyclin-dependent kinase 2 OS=Homo sapiens OX=9606 GN=CDK2 PE=1 SV=2	CDK2	0.0314918	0.0177616	-0.0505859	0.0729716	-0.0616277	-0.0667547	-0.0936502	-0.212293	-0.0350487	-0.033576	0.00513694	0.0277731	-0.0236758	-0.00115919	-0.010211	0.226195	0.0117341	-0.00246638	0.031195	0.0512248	-0.0862047	0.0414332	0.0139618	0.0133688	0.00159114	-0.026432	-0.0133344
IQNTGDYYDLYGGEK	N-Term(TMT6plex); Y7(Phospho); K15(TMT6plex)	Tyrosine-protein phosphatase non-receptor type 11 OS=Homo sapiens OX=9606 GN=PTPN11 PE=1 SV=3	PTPN11	0.00360751	-0.0745133	0.0674101	-0.392057	-0.00960726	-0.317762	0.0694682	-0.1059	0.304597	0.115416	-0.0375669	-0.0855638	-0.267266	-0.206837	-0.0402151	0.0475585	0.344553	0.0748823	0.258703	-0.049068	-0.256636	0.0887261	-0.0497003	0.142934	0.27925	0.061425	-0.184824
ITLDNAYMEK	N-Term(TMT6plex); Y7(Phospho); K10(TMT6plex)	Pyruvate kinase PKM OS=Homo sapiens OX=9606 GN=PKM PE=1 SV=4	PKM	-0.142385	0.253014	-0.148344	-0.537348	-0.564666	-0.0425193	-0.704254	-0.530519	0.264801	-0.140742	-0.313482	0.365413	-0.735264	0.163272	0.128444	0.444242	0.286542	-0.0163801	0.21079	-0.261437	0.0120984	-0.32915	-0.168726	0.268888	-0.190309	0.522955	-0.0833896
ITNDYIF	N-Term(TMT6plex); Y5(Phospho)	Keratinocyte-associated transmembrane protein 2 OS=Homo sapiens OX=9606 GN=KCT2 PE=1 SV=2	KCT2	0.0668733	-0.105476	0.0328874	0.0740821	-0.0137201	-0.0302873	-0.0425914	-0.0338328	0.0681095	0.0992364	0.0484301	-0.160597	-0.696026	0.421231	-1.0059	-0.199617	-0.529481	0.142992	0.0671102	-0.823913	0.472463	0.30921	0.250558	0.463567	-0.113592	0.0445657	-0.144894
IYNGDYYR	N-Term(TMT6plex); Y6(Phospho)	Tyrosine-protein kinase receptor UFO OS=Homo sapiens OX=9606 GN=AXL PE=1 SV=4	AXL	0.112936	-0.0764289	-0.0436891	0.140599	0.15808	0.0311414	-0.0304352	-0.0514676	-0.136226	-0.102258	0.212372	-0.136323	-0.361802	-0.0186057	0.16646	-0.0490381	-0.183972	-0.207936	0.126873	-0.0164189	-0.121248	-0.16458	-0.0942599	-0.260371	-0.266288	-0.175001	-0.283494
IYQYIQSR	N-Term(TMT6plex); Y4(Phospho)	Dual specificity tyrosine-phosphorylation-regulated kinase 1A OS=Homo sapiens OX=9606 GN=DYRK1A PE=1 SV=2	DYRK1A	0.0762463	0.00236263	-0.0830043	-0.190746	-0.0972569	-0.163137	-0.130277	-0.17163	-0.0785686	-0.0197986	0.0365298	-0.0174378	-0.132304	-0.212574	-0.164548	0.00782079	-0.232109	-0.111112	0.0570438	0.012204	-0.0722202	-0.165161	-0.18987	-0.186291	-0.119715	-0.17614	-0.133095
KLSLGQYDNDAGGQLPFSK	N-Term(TMT6plex); K1(TMT6plex); S3(Phospho); Y7(Phospho); K19(TMT6plex)	Tensin-3 OS=Homo sapiens OX=9606 GN=TNS3 PE=1 SV=2	TNS3	0.237287	-0.0862263	-0.185666	0.306844	0.397468	0.787275	1.83844	1.78328	1.86675	0.0456301	-0.239708	0.164721	0.215354	0.210864	0.228426	2.03577	1.97106	1.78827	0.0957997	-0.0414992	-0.0593482	0.884507	0.600531	0.585279	1.73525	1.41614	1.3005
KLSLGQYDNDAGGQLPFSK	N-Term(TMT6plex); K1(TMT6plex); Y7(Phospho); K19(TMT6plex)	Tensin-3 OS=Homo sapiens OX=9606 GN=TNS3 PE=1 SV=2	TNS3	0.062304	0.0487721	-0.117969	0.270299	0.15298	0.411692	0.136249	0.12772	0.336453	0.124142	-0.126802	-0.00827448	0.13058	0.320668	0.18626	0.696629	0.848639	0.57143	-0.0218112	0.00147463	0.020032	0.342447	0.377902	0.220951	0.358804	0.20226	0.405626
LASYLDR	N-Term(TMT6plex); Y4(Phospho)	Keratin, type I cytoskeletal 18 OS=Homo sapiens OX=9606 GN=KRT18 PE=1 SV=2	KRT18	-0.170561	-0.118263	0.251212	-0.486527	-0.284489	-0.437861	-0.330678	-0.0963764	0.172165	0.208625	0.009684	-0.255532	-0.649505	0.0161446	-0.11586	-0.0313562	0.0340305	0.33317	0.0479341	0.0274388	-0.0785403	-0.0113261	-0.206253	-0.215693	-0.171548	-0.159115	0.0913977
LCDFGSASHVADNDITPYLVSR	N-Term(TMT6plex); C2(Carbamidomethyl); Y18(Phospho)	Serine/threonine-protein kinase PRP4 homolog OS=Homo sapiens OX=9606 GN=PRPF4B PE=1 SV=3	PRPF4B	-0.0486759	0.0460918	0.00102754	-0.17706	-0.0384958	-0.206812	0.0226204	-0.129803	0.0473132	-0.0289687	-0.011172	0.0392694	-0.00543112	0.157698	0.0303628	-0.264628	0.555191	0.196633	0.0942021	-0.0317455	-0.0675016	-0.0982688	-0.120699	-0.161187	-0.282864	-0.0253152	-0.117514
LGEYEDVSR	N-Term(TMT6plex); Y4(Phospho)	Tubulin-folding cofactor B OS=Homo sapiens OX=9606 GN=TBCB PE=1 SV=2	TBCB	0.0864095	0.0761169	-0.177721	2.69575	2.81203	2.846	3.05494	3.08397	3.17741	0.0565689	-0.0398861	-0.0184706	2.42417	2.34206	2.31687	2.61854	2.1679	2.55784	0.0827717	-0.0853611	-0.00230924	1.98342	1.9489	2.03912	2.38761	2.22307	2.31081
LIEDNEYTAR	N-Term(TMT6plex); Y7(Phospho)	Tyrosine-protein kinase Yes OS=Homo sapiens OX=9606 GN=YES1 PE=1 SV=3	YES1	0.0559636	0.00106875	-0.059336	0.0263085	0.166669	0.0350536	-0.362123	-0.337239	-0.432767	-0.0294247	-0.00716788	0.0358282	0.109209	0.083211	0.0157759	-0.367538	-0.587575	-0.38322	0.0530998	0.078743	-0.141763	0.214166	0.152375	0.198183	-0.351233	-0.26604	-0.333638
LLAQAEGEPCYIR	N-Term(TMT6plex); C10(Carbamidomethyl); Y11(Phospho)	Non-receptor tyrosine-protein kinase TYK2 OS=Homo sapiens OX=9606 GN=TYK2 PE=1 SV=3	TYK2	0.342373	-0.223368	-0.191662	0.12932	0.152768	-0.38352	-0.133237	0.940476	0.442901	-0.302509	-0.268219	0.442349	-0.471637	-0.543845	0.135434	-0.990154	-0.522854	-0.427594	0.242777	-0.11254	-0.165249	0.0722539	-0.208317	-0.083605	0.121131	0.0176482	0.231783
LMYQELK	N-Term(TMT6plex); Y3(Phospho); K7(TMT6plex)	5'-3' exonuclease PLD3 OS=Homo sapiens OX=9606 GN=PLD3 PE=1 SV=1	PLD3	0.11302	-0.226986	0.0896233	-0.27391	-0.344323	0.0496036	-0.637474	0.229643	-0.239075	0.0916652	0.0261738	-0.126434	-0.108209	-0.0717476	-0.0251424	0.127659	-0.148979	-0.126585	0.0997769	-0.00406614	-0.102827	-0.285426	-0.307784	-0.173121	-0.294617	-0.178082	-0.211137
LSEAYSR	N-Term(TMT6plex); Y5(Phospho)	Breast cancer anti-estrogen resistance protein 3 OS=Homo sapiens OX=9606 GN=BCAR3 PE=1 SV=1	BCAR3	0.0545101	-0.0416337	-0.0145878	0.495433	0.469785	0.443964	0.117991	-0.0298733	0.0740398	-0.0154903	0.0232005	-0.00800282	-0.0807633	-0.232188	-0.124157	-0.71211	-1.08916	-0.754503	0.026219	0.160216	-0.210554	0.480158	0.452732	0.402024	0.154586	0.0844001	0.0821052
LSLEGDHSTPPSAYGSVK	N-Term(TMT6plex); Y14(Phospho); K18(TMT6plex)	Annexin A2 OS=Homo sapiens OX=9606 GN=ANXA2 PE=1 SV=2	ANXA2	0.00646319	-0.281131	0.229667	0.329802	-0.0106668	-0.00400483	1.00807	1.11652	0.716076	0.306665	-0.00582712	-0.382353	-0.0420793	0.473918	0.506223	-0.0859327	0.932602	0.141121	-0.337885	0.287287	-0.0167504	0.0172099	0.418629	0.384179	0.549324	0.756118	0.80479
LSLGQYDNDAGGQLPFSK	N-Term(TMT6plex); Y6(Phospho); K18(TMT6plex)	Tensin-3 OS=Homo sapiens OX=9606 GN=TNS3 PE=1 SV=2	TNS3	0.153163	0.0617427	-0.244225	0.0965488	-0.0270805	-0.190393	0.611015	0.61077	0.0153906	0.025386	0.0995631	-0.134795	-0.0023637	0.0655417	0.0598116	0.513305	0.53653	0.438997	0.371339	-0.62922	0.0839577	0.696402	0.458106	-0.0550779	0.693723	0.668159	0.806188
LVYDGIR	N-Term(TMT6plex); Y3(Phospho)	Catenin alpha-1 OS=Homo sapiens OX=9606 GN=CTNNA1 PE=1 SV=1	CTNNA1	0.0429083	-0.022842	-0.0210433	0.283742	0.194859	0.550668	0.115939	-0.0874273	0.294891	0.371864	0.0182804	-0.528605	-0.445666	-0.11438	0.0656526	-0.582322	-0.641717	0.0229142	0.0815764	-0.13078	0.0405263	0.150852	0.30278	0.329992	0.161932	0.0444205	0.0354739
LYDLNMPAYVK	N-Term(TMT6plex); Y2(Phospho); K11(TMT6plex)	Cytoplasmic protein NCK1 OS=Homo sapiens OX=9606 GN=NCK1 PE=1 SV=1	NCK1	0.000384851	-0.0124134	0.0119258	-0.192257	-0.23342	-0.241135	-0.0543534	-0.13518	0.0336969	-0.0143666	0.0696534	-0.0582263	-0.320484	-0.289392	-0.0320479	-0.00163353	0.168879	0.087614	0.0230274	0.233684	-0.307435	0.0069866	-0.106508	0.00549183	-0.12687	-0.0788433	-0.286658
LYDLNMPAYVK	N-Term(TMT6plex); Y2(Phospho); M6(Oxidation); K11(TMT6plex)	Cytoplasmic protein NCK1 OS=Homo sapiens OX=9606 GN=NCK1 PE=1 SV=1	NCK1	0.126448	-0.0202535	-0.116633	0.10306	-0.49523	-0.0796353	0.206156	0.00993227	-0.198501	0.183728	0.0987691	-0.334015	-0.567616	-0.284344	-0.252436	-0.192313	0.622385	0.0454111	0.020326	0.0387176	-0.0609826	-0.694919	-0.274022	-0.637791	-0.154021	-0.0111742	-0.866202
LYEEYTR	N-Term(TMT6plex); Y2(Phospho)	Phosphatidylinositol 3-kinase regulatory subunit alpha OS=Homo sapiens OX=9606 GN=PIK3R1 PE=1 SV=2	PIK3R1	-0.0108991	-0.0860348	0.0914192	-0.315492	-0.334524	-0.219831	-0.0865711	-0.0699494	0.137267	-0.115944	0.0633338	0.0459243	-0.3692	-0.346775	-0.198123	-0.165586	-0.705912	-0.138547	0.102365	-0.0725259	-0.0357914	-0.258758	-0.274162	-0.424453	-0.343688	-0.221346	-0.104221
LYEWISIDKDEAGAK	N-Term(TMT6plex); Y2(Phospho); K9(TMT6plex); K15(TMT6plex)	Phosphatidylinositol 3,4,5-trisphosphate 5-phosphatase 2 OS=Homo sapiens OX=9606 GN=INPPL1 PE=1 SV=2	INPPL1	-0.105037	0.093294	0.00491928	-0.107589	-0.312115	-0.177896	0.0650999	-2.59001e-05	0.115647	0.138469	-0.14968	-0.00315867	-0.16236	-0.409693	-0.0303032	0.45619	0.551401	0.256149	0.0167774	0.0468509	-0.0659813	0.0183534	-0.326045	-0.129028	0.272094	0.0583161	0.239394
LYQVPNPQAAPR	N-Term(TMT6plex); Y2(Phospho)	Enhancer of filamentation 1 OS=Homo sapiens OX=9606 GN=NEDD9 PE=1 SV=1	NEDD9	-0.294846	0.199518	0.0517559	-0.0781437	-0.518688	-0.278166	-0.207921	0.107309	-0.729658	-0.138669	0.295301	-0.210059	0.129337	-0.0427344	0.176194	-0.381949	0.0537141	0.354022	0.123813	-0.874517	0.448851	-0.297185	0.0585554	-0.453262	-1.04629	-0.209636	-1.0488
LYTYIQSR	N-Term(TMT6plex); Y4(Phospho)	Dual specificity tyrosine-phosphorylation-regulated kinase 3 OS=Homo sapiens OX=9606 GN=DYRK3 PE=1 SV=3	DYRK3	-0.0388159	-0.00711106	0.0446925	-0.033651	-0.0318645	-0.29696	-0.0609539	-0.277945	-0.0265979	0.145399	-0.136783	-0.022657	-0.181537	-0.118549	0.0304739	-0.0519438	-0.352135	-0.0890702	0.0070077	0.0695638	-0.0804975	-0.184002	-0.0222993	-0.0452285	0.0869209	0.103398	0.164258
MPEQEYEFPEPR	N-Term(TMT6plex); Y6(Phospho)	Anthrax toxin receptor 1 OS=Homo sapiens OX=9606 GN=ANTXR1 PE=1 SV=2	ANTXR1	-0.302513	-0.016133	0.263373	-0.158773	-0.172361	-0.13068	-0.305897	-0.162643	-0.205704	0.196305	-0.208117	-0.0165803	0.281652	0.15565	0.147762	0.501643	0.303875	0.22684	0.141149	0.0687114	-0.237119	-0.217285	-0.367651	0.0951732	-0.020844	-0.0402626	-0.0780974
MQNHGYENPTYK	N-Term(TMT6plex); Y11(Phospho); K12(TMT6plex)	Amyloid-like protein 2 OS=Homo sapiens OX=9606 GN=APLP2 PE=1 SV=2	APLP2	0.351494	-0.433236	-0.0239731	-0.261315	-0.462672	0.186429	0.035594	-0.347309	0.171963	-0.227549	-0.151931	0.317154	0.629257	0.24554	0.247335	0.00286878	-0.442648	0.569343	0.106208	0.222678	-0.402193	0.0745283	0.0447407	-0.152183	0.148776	0.130002	-0.047422
MQNHGYENPTYK	N-Term(TMT6plex); Y6(Phospho); K12(TMT6plex)	Amyloid-like protein 2 OS=Homo sapiens OX=9606 GN=APLP2 PE=1 SV=2	APLP2	-0.00209185	-0.249184	0.21422	0.134184	0.281973	-0.25985	-0.0291546	0.069543	-0.242311	0.0626796	-0.388462	0.252964	-0.428189	-0.294054	0.899684	-0.240448	0.0414752	-0.40824	0.0726201	-0.184451	0.0954403	-0.0785848	-0.0733196	0.299886	-0.0687647	0.0752894	-0.137037
MQQNGYENPTYK	N-Term(TMT6plex); Y11(Phospho); K12(TMT6plex)	Amyloid-beta precursor protein OS=Homo sapiens OX=9606 GN=APP PE=1 SV=3	APP	-0.0489664	-0.140263	0.171229	0.328849	-0.222942	0.198468	0.39503	0.154469	0.118435	0.139974	-0.0473732	-0.104049	0.125441	-0.0628373	0.20828	0.469478	0.0620731	-0.190147	-0.172744	-0.103564	0.241371	-0.259642	-0.164882	0.111833	0.104225	0.106028	0.133948
MQQNGYENPTYK	N-Term(TMT6plex); Y6(Phospho); K12(TMT6plex)	Amyloid-beta precursor protein OS=Homo sapiens OX=9606 GN=APP PE=1 SV=3	APP	-0.767912	0.258085	0.283143	-0.074869	-0.490304	0.540423	-0.493793	-0.70228	0.213868	0.0427513	0.07825	-0.129439	-0.0437386	0.0643946	-0.0205268	-0.569051	-0.772688	-0.120862	0.112173	-0.0338332	-0.0857062	0.0457731	0.0105966	-0.197993	0.261314	0.0341899	-0.0930182
MVVESAYEVIK	N-Term(TMT6plex); M1(Oxidation); Y7(Phospho); K11(TMT6plex)	L-lactate dehydrogenase B chain OS=Homo sapiens OX=9606 GN=LDHB PE=1 SV=2	LDHB	-0.268691	0.332667	-0.135129	0.143969	-0.217855	-0.250681	0.37804	0.447613	-0.258369	-0.644862	-0.0663139	0.490951	-0.373407	-0.650401	-0.204913	0.0286493	0.863616	-0.0687936	0.0169513	0.14418	-0.179387	-0.499085	-0.0752127	-0.20679	-0.335404	0.188307	-0.152929
MVVESAYEVIK	N-Term(TMT6plex); Y7(Phospho); K11(TMT6plex)	L-lactate dehydrogenase B chain OS=Homo sapiens OX=9606 GN=LDHB PE=1 SV=2	LDHB	-0.264767	-0.00334677	0.226489	0.0924373	0.250763	0.166135	0.292911	0.947065	0.459946	-0.0339878	0.0871751	-0.0573989	-0.0588465	-0.0718492	0.404622	0.148152	0.373654	0.544972	-0.235098	0.211773	-0.0112061	0.465659	0.123166	0.404523	-0.0334306	0.492562	0.290547
NDSDPTYGQQGHPNTWK	N-Term(TMT6plex); Y7(Phospho); K17(TMT6plex)	Lipoma-preferred partner OS=Homo sapiens OX=9606 GN=LPP PE=1 SV=1	LPP	0.355129	-0.271345	-0.164313	-0.108411	-0.215109	-0.0679219	-0.352868	-0.643733	-0.264275	0.065801	-0.227078	0.136153	0.168812	-0.0837467	0.0892474	-0.035902	-0.375667	-0.137551	0.0347827	-0.147377	0.101256	-0.0911979	-0.187142	-0.29247	-0.513644	-0.208421	-0.347564
NEEENIYSVPHDSTQGK	N-Term(TMT6plex); Y7(Phospho); K17(TMT6plex)	Rho GTPase-activating protein 35 OS=Homo sapiens OX=9606 GN=ARHGAP35 PE=1 SV=3	ARHGAP35	0.0561578	-0.0329295	-0.0249227	-0.167117	-0.0842107	-0.0994565	-0.116465	-0.206181	-0.0619922	-0.123746	-0.0572577	0.164927	1.13185	0.0739335	0.782336	0.564268	0.177503	0.671933	0.0242617	0.0476682	-0.0748393	-0.0955498	-0.0309976	-0.0240799	0.124942	0.0622174	0.0470818
NGDVSQFPYVEFTGR	N-Term(TMT6plex); Y9(Phospho)	Transmembrane protein 106B OS=Homo sapiens OX=9606 GN=TMEM106B PE=1 SV=2	TMEM106B	0.0556802	-0.182984	0.110727	-0.294024	-0.404986	-0.285645	-0.206835	-0.0756016	-0.110409	0.126026	-0.152654	0.013101	-0.00248368	0.0283011	-0.135144	0.013411	0.156927	0.0527602	0.158256	-0.0358173	-0.138308	0.228325	-0.167396	0.194035	0.0899753	0.224203	0.126162
NILSSADYVER	N-Term(TMT6plex); Y8(Phospho)	Syntaxin-4 OS=Homo sapiens OX=9606 GN=STX4 PE=1 SV=2	STX4	-0.0566928	0.267512	-0.260491	0.361361	-0.0228819	-0.242898	0.532799	0.499982	0.867796	-0.0660078	-0.709769	0.519345	0.450725	0.421095	0.413966	0.57305	-0.689898	-0.0970988	0.0401541	-0.0736113	0.0307174	-0.29016	0.277138	-0.17181	0.173003	-0.207385	-0.0355357
NLSEGNNANYTEYVATR	N-Term(TMT6plex); Y13(Phospho)	Cyclin-dependent kinase-like 5 OS=Homo sapiens OX=9606 GN=CDKL5 PE=1 SV=2	CDKL5	-0.0810509	-0.194273	0.239542	0.388794	-0.143159	-0.0568814	0.220789	-0.219741	0.165115	-0.301672	0.328076	-0.0995101	0.476405	-0.205787	0.215963	0.664524	0.668184	0.489202	-0.428958	0.124908	0.222512	0.0730735	0.628592	0.300075	-0.0216584	0.252268	0.18793
NNASTDYDLSDK	N-Term(TMT6plex); Y7(Phospho); K12(TMT6plex)	60S ribosomal protein L3 OS=Homo sapiens OX=9606 GN=RPL3 PE=1 SV=2	RPL3	0.0599601	-0.453805	0.295662	-0.0824562	-0.0902285	0.138195	-0.313507	-0.270485	-0.384125	0.470609	-0.655444	-0.0299915	0.191811	0.218766	0.683856	0.557367	-0.971525	-0.437108	-0.170123	-0.0973133	0.234453	-0.0639188	-0.0232704	0.286835	0.0641043	0.0918414	-0.0736616
QEDAPVVYLGSFR	N-Term(TMT6plex); Y8(Phospho)	Inactive tyrosine-protein kinase PRAG1 OS=Homo sapiens OX=9606 GN=PRAG1 PE=1 SV=4	PRAG1	-0.157821	0.206763	-0.074721	0.137807	-0.0980878	0.327801	0.564164	0.735135	0.598435	0.145532	0.0810789	-0.258334	0.7381	0.437586	0.59944	0.80201	0.938411	0.684942	0.280809	-0.270775	-0.0645397	0.413161	0.700278	-0.0296576	0.39831	0.656359	0.874095
QEEAEYVR	N-Term(TMT6plex); Y6(Phospho)	Adapter molecule crk OS=Homo sapiens OX=9606 GN=CRK PE=1 SV=2	CRK	-0.00883802	-0.0415823	0.0489595	1.89934	2.00463	1.8844	3.10864	3.04478	3.11921	0.0569912	-0.163579	0.0934228	1.2667	1.34268	1.55611	2.00349	1.74241	2.00263	0.0117454	-0.189962	0.157298	1.98359	1.93358	1.83505	2.90589	2.70178	2.9364
QGYVIYR	N-Term(TMT6plex); Y3(Phospho)	60S ribosomal protein L15 OS=Homo sapiens OX=9606 GN=RPL15 PE=1 SV=2	RPL15	0.200022	0.0778742	-0.329481	-0.0577677	-0.284087	-0.159551	-0.207091	-0.0750473	-0.0519661	0.111156	-0.0237771	-0.0950303	-0.144591	-0.0291741	-0.115598	-0.0873635	-0.255632	-0.147314	-0.0195184	0.102875	-0.0899939	-0.311611	-0.0493612	-0.249144	0.0447006	0.0413271	-0.167841
QHYIDLK	N-Term(TMT6plex); Y3(Phospho); K7(TMT6plex)	Putative nucleoside diphosphate kinase OS=Homo sapiens OX=9606 GN=NME2P1 PE=5 SV=1	NME2P1	-0.117361	-0.161697	0.243857	-0.324287	0.189279	-0.317088	-0.300524	-0.112848	-0.0363852	-0.17675	0.0964558	0.0651073	-0.289387	-0.312013	-0.245719	0.175055	-0.0959593	-0.0330609	-0.00742598	0.169275	-0.183374	0.0844649	-0.0619232	-0.0706906	0.0600366	-0.379373	-0.152408
QSPEDVYFSK	N-Term(TMT6plex); Y7(Phospho); K10(TMT6plex)	Ephrin type-A receptor 2 OS=Homo sapiens OX=9606 GN=EPHA2 PE=1 SV=2	EPHA2	0.0780852	-0.0799608	-0.0024538	-0.171438	-0.47727	-0.411929	-0.299613	-0.784574	-0.373907	0.0762075	0.0380592	-0.121824	0.179476	0.0758601	0.147205	0.0351419	0.0899508	0.238725	0.0917085	0.048581	-0.151808	0.0118558	0.091156	-0.165624	-0.331091	0.0895032	0.0468207
QVVESAYEVIK	N-Term(TMT6plex); Y7(Phospho); K11(TMT6plex)	L-lactate dehydrogenase A chain OS=Homo sapiens OX=9606 GN=LDHA PE=1 SV=2	LDHA	-0.145598	0.00239377	0.130054	-0.238793	-0.13391	0.0596368	-0.305479	-0.348562	-0.284957	0.210944	-0.210549	-0.031582	-0.0243634	-0.209705	0.0375034	0.193844	0.3399	0.0405939	0.0841231	-0.138717	0.0449255	-0.00603173	0.0404285	-0.282571	-0.333207	-0.379277	0.0949847
REEPEALYAAVNK	N-Term(TMT6plex); Y8(Phospho); K13(TMT6plex)	Intersectin-2 OS=Homo sapiens OX=9606 GN=ITSN2 PE=1 SV=3	ITSN2	6.96574e-05	0.0215638	-0.0219617	0.20948	0.502735	0.775655	1.50467	1.14476	1.30754	0.0418578	-0.0177131	-0.0250829	0.704815	0.716877	1.09707	1.79536	1.81995	1.67884	-0.122959	-0.102864	0.20228	0.854217	0.425966	0.587372	1.60105	1.20701	1.33097
RPGPGTLYDVPR	N-Term(TMT6plex); Y8(Phospho)	Breast cancer anti-estrogen resistance protein 1 OS=Homo sapiens OX=9606 GN=BCAR1 PE=1 SV=2	BCAR1	-0.0737354	0.0479198	0.0229744	-0.0520876	-0.372071	-0.133985	-1.08795	-1.0922	-0.808505	0.173399	-0.110353	-0.0802008	0.0964053	0.0371203	-0.23404	-0.80722	-0.584351	-0.657549	0.139766	-0.209387	0.047355	-0.194335	0.0500508	-0.395031	-0.698541	-0.440209	-0.884859
RVPCAYDK	N-Term(TMT6plex); C4(Carbamidomethyl); Y6(Phospho); K8(TMT6plex)	Crk-like protein OS=Homo sapiens OX=9606 GN=CRKL PE=1 SV=1	CRKL	-0.231243	0.107762	0.098344	0.843834	0.875844	1.06393	1.29957	1.32978	1.33434	0.109493	-0.0858181	-0.030765	0.825682	0.580915	0.675004	0.594553	0.109296	0.613793	0.1155	0.114162	-0.261356	1.02139	0.973527	0.861265	1.43193	1.33405	1.35593
SDYDGIGSR	N-Term(TMT6plex); Y3(Phospho)	ATP-dependent RNA helicase DDX3X OS=Homo sapiens OX=9606 GN=DDX3X PE=1 SV=3	DDX3X	-0.0589491	0.0470802	0.00987032	1.35103	1.27964	1.13965	2.11723	1.99354	2.12164	-0.178261	0.181388	-0.0258266	0.888156	0.807945	0.871794	1.22792	0.86379	1.31823	-0.12409	0.0213508	0.0942467	0.853523	0.993106	1.17566	1.81609	1.70035	1.8697
SESVVYADIR	N-Term(TMT6plex); Y6(Phospho)	Myelin protein zero-like protein 1 OS=Homo sapiens OX=9606 GN=MPZL1 PE=1 SV=1	MPZL1	0.0350698	-0.0191493	-0.0165715	0.027747	6.35301e-05	0.0239254	-0.235951	-0.135801	-0.0398222	0.1357	-0.0957046	-0.0505636	0.0916652	0.10222	0.0932981	0.254269	0.00443091	0.112682	-0.0190686	0.0726714	-0.0566891	0.24725	0.232977	0.0833549	0.00236417	-0.0561496	0.0735223
SFLDSGYR	N-Term(TMT6plex); Y7(Phospho)	Vinculin OS=Homo sapiens OX=9606 GN=VCL PE=1 SV=4	VCL	-0.0170835	0.0570992	-0.041863	-0.520328	-0.480435	-0.48412	-0.331954	-0.381014	-0.327318	-0.101859	0.0712991	0.0250373	-0.101574	-0.155008	-0.251916	-0.0497337	-0.302118	-0.0995607	0.0329886	0.0239998	-0.0587493	-0.43704	-0.47619	-0.496379	-0.324329	-0.31327	-0.258509
SFTPDHVVYAR	N-Term(TMT6plex); Y9(Phospho)	Caveolae-associated protein 1 OS=Homo sapiens OX=9606 GN=CAVIN1 PE=1 SV=1	CAVIN1	-0.02344	0.0181161	0.00501155	-0.168707	-0.000239345	-0.0636376	-0.158758	0.185816	-0.201682	0.0259166	0.158247	-0.207656	0.191546	0.29719	0.153141	-0.27306	0.0780776	0.162571	-0.128215	0.11098	0.00730445	0.241036	0.117879	0.0161821	0.105559	-0.258338	0.122188
SHYADVDPENQNFLLESNLGK	N-Term(TMT6plex); Y3(Phospho); K21(TMT6plex)	Sodium-coupled neutral amino acid transporter 2 OS=Homo sapiens OX=9606 GN=SLC38A2 PE=1 SV=2	SLC38A2	-0.0316046	0.0630548	-0.0335799	-0.182837	-0.192783	-0.160748	-0.241648	-0.247336	-0.136292	0.0142359	-0.0652878	0.0486951	0.0303075	0.122008	0.0349176	0.132052	0.300149	-0.0263352	0.056086	-0.118182	0.0552105	0.0059534	0.101075	0.0287114	-0.00466733	0.196666	-0.0573267
SILYDER	N-Term(TMT6plex); Y4(Phospho)	Proteasome subunit alpha type-2 OS=Homo sapiens OX=9606 GN=PSMA2 PE=1 SV=2	PSMA2	-0.0304601	0.0164313	0.0135517	-0.32138	-0.264034	-0.266995	-0.270958	-0.327415	-0.254429	0.128866	0.126879	-0.29577	-0.21938	-0.123794	-0.0723232	-0.342093	-0.137311	0.267026	0.214626	-0.151604	-0.0902687	0.111986	0.0769054	0.00640775	0.0476731	0.0437058	0.0507723
SKPPYTDYVSTR	N-Term(TMT6plex); K2(TMT6plex); T6(Phospho); Y8(Phospho)	Serine/threonine-protein kinase ICK OS=Homo sapiens OX=9606 GN=CILK1 PE=1 SV=1	CILK1	-0.171355	0.141171	0.0132001	0.20755	-0.175161	0.0956083	0.332853	-0.130451	0.174649	0.0105252	-0.0357138	0.0245025	0.157207	0.0299736	0.1031	0.15222	0.102269	0.0330976	0.0940042	-0.176748	0.0676068	0.104889	-0.0936955	0.0520163	0.158692	0.438629	0.181831
STFSTNYR	N-Term(TMT6plex); Y7(Phospho)	Keratin, type I cytoskeletal 18 OS=Homo sapiens OX=9606 GN=KRT18 PE=1 SV=2	KRT18	-0.00603075	0.0608446	-0.0572487	-0.151787	-0.00785541	-0.119986	0.0721305	-0.0343617	0.148287	-0.0262535	-0.00263927	0.0283721	-0.235113	-0.103467	-0.120444	-0.0970414	-0.349413	-0.00510386	-0.00766696	0.0900462	-0.0878929	-0.081669	-0.179768	-0.116712	0.109418	-0.00449338	-0.0243058
SYDYDLIIIGGGSGGLAAAK	N-Term(TMT6plex); Y4(Phospho); K20(TMT6plex)	Thioredoxin reductase 1, cytoplasmic OS=Homo sapiens OX=9606 GN=TXNRD1 PE=1 SV=3	TXNRD1	0.0681848	-0.0675387	-0.00384474	-0.0403251	-0.203742	-0.144573	-0.0845584	-0.371119	-0.237357	-0.0985303	0.0824832	0.0103174	-0.0754581	0.148876	0.0882749	0.365488	0.120189	0.476738	0.152668	0.0518	-0.231381	-0.15188	0.0741005	-0.0526854	-0.0551499	-0.239609	-0.236974
SYGEEDFEYHR	N-Term(TMT6plex); Y9(Phospho)	Anion exchange protein 2 OS=Homo sapiens OX=9606 GN=SLC4A2 PE=1 SV=4	SLC4A2	0.060585	0.0818765	-0.15406	0.474913	0.501949	-0.0357077	-0.142165	0.161637	0.292069	0.412502	-0.317906	-0.206272	-0.133599	0.202151	0.29766	0.415832	0.135123	0.301312	0.0498315	0.0659937	-0.123355	0.639403	0.777892	0.554901	0.207069	0.35871	0.632747
TLSEVDYAPAGPAR	N-Term(TMT6plex); Y7(Phospho)	Phosphatidylinositol 3,4,5-trisphosphate 5-phosphatase 2 OS=Homo sapiens OX=9606 GN=INPPL1 PE=1 SV=2	INPPL1	0.519869	0.112462	-1.04364	1.7959	1.51723	1.49005	1.95267	2.06581	2.10156	-0.0872845	0.0278261	0.0555183	1.18492	0.628929	0.920153	1.15617	1.22968	0.877758	-0.427009	0.294015	0.0428552	2.10373	2.56808	2.08917	2.25799	2.40631	2.63491
TLYDFPGNDAEDLPFK	N-Term(TMT6plex); Y3(Phospho); K16(TMT6plex)	Crk-like protein OS=Homo sapiens OX=9606 GN=CRKL PE=1 SV=1	CRKL	0.0166902	0.0479997	-0.0671322	-0.00529098	0.0115633	0.0824232	0.0855555	0.16233	0.196091	0.0778258	-0.268721	0.156421	-0.481868	-0.122665	-0.268647	0.480458	0.317441	-0.0759601	0.0471134	-0.0360132	-0.0123766	-0.0876566	-0.517473	0.159871	0.143066	0.0929663	0.227037
TTDGVYEGVAIGGDR	N-Term(TMT6plex); Y6(Phospho)	ATP-citrate synthase OS=Homo sapiens OX=9606 GN=ACLY PE=1 SV=3	ACLY	0.187813	0.050568	-0.277023	-0.471218	-0.174937	-0.165965	0.0851553	-0.167514	0.0270287	-0.0283555	0.142322	-0.126923	-0.584726	0.0983926	-0.0688825	-0.155769	0.104819	0.399846	0.0781996	-0.0598959	-0.0218528	-0.427627	-0.609163	-0.636492	-0.148695	-0.250242	0.159017
TVCSTYLQSR	N-Term(TMT6plex); C3(Carbamidomethyl); Y6(Phospho)	Homeodomain-interacting protein kinase 3 OS=Homo sapiens OX=9606 GN=HIPK3 PE=1 SV=1	HIPK3	-0.00142853	-0.0104412	0.0117831	-0.379867	-0.384145	-0.127224	-0.238047	-0.358574	-0.35639	0.0318681	0.00221016	-0.0348521	-0.101445	-0.104337	-0.0974051	0.205815	-0.194946	0.0728065	0.120721	-0.0409302	-0.0882028	-0.0803464	-0.0825168	-0.11227	0.00241628	-0.168836	-0.0897104
TYDYLFK	N-Term(TMT6plex); Y2(Phospho); K7(TMT6plex)	Ras-related protein Rab-8A OS=Homo sapiens OX=9606 GN=RAB8A PE=1 SV=1	RAB8A	-0.102094	0.0342753	0.062506	-0.038016	-0.324729	-0.309703	-0.441868	-0.0972575	-0.264127	0.184825	-0.154237	-0.051828	-0.33806	-0.0488852	0.308571	-0.39437	-1.02872	0.147088	0.137895	-0.189519	0.0325292	0.102445	-0.181865	-0.191816	-0.219948	-0.286331	-0.497614
VADPDHDHTGFLTEYVATR	N-Term(TMT6plex); T13(Phospho); Y15(Phospho)	Mitogen-activated protein kinase 1 OS=Homo sapiens OX=9606 GN=MAPK1 PE=1 SV=3	MAPK1	0.00454963	-0.0340201	0.0287764	0.420748	0.517306	0.452723	2.1804	2.13317	2.20609	0.0538798	0.00712296	-0.0634126	0.708932	0.630504	0.794442	2.43455	2.37079	2.36629	-0.0293792	-0.0181612	0.046376	0.484051	0.543159	0.614175	2.23179	2.14972	2.31933
VADPDHDHTGFLTEYVATR	N-Term(TMT6plex); Y15(Phospho)	Mitogen-activated protein kinase 1 OS=Homo sapiens OX=9606 GN=MAPK1 PE=1 SV=3	MAPK1	-0.0736832	0.0153982	0.0552798	-0.00598935	0.115557	-0.0152445	1.25743	1.34994	1.32101	0.0465129	0.0812729	-0.137198	0.240217	-0.00211292	0.117728	1.46102	1.47168	1.419	-0.0323816	-0.0379242	0.0678311	0.00618918	-0.000755978	0.119065	1.1918	1.14817	1.30418
VDYVVVDQQK	N-Term(TMT6plex); Y3(Phospho); K10(TMT6plex)	GRB2-associated-binding protein 1 OS=Homo sapiens OX=9606 GN=GAB1 PE=1 SV=2	GAB1	-0.225706	0.317124	-0.153641	2.47936	2.17459	2.22902	3.15985	3.05539	3.07045	0.2414	-0.0353894	-0.24795	1.65508	1.83098	1.89888	2.6562	2.19571	2.59905	0.0309498	-0.177756	0.129927	2.63151	2.72763	2.66514	3.52953	3.41497	3.43314
VGEEEHVYSFPNK	N-Term(TMT6plex); Y8(Phospho); K13(TMT6plex)	Paxillin OS=Homo sapiens OX=9606 GN=PXN PE=1 SV=3	PXN	-0.0423167	0.0594022	-0.0190654	0.161959	0.132772	0.158316	-0.151701	-0.156006	-0.0597916	0.0120878	-0.106309	0.0876319	0.194071	0.206924	0.23684	-0.065101	-0.0755001	-0.136471	0.00337634	0.00373659	-0.00713936	0.202088	0.130284	0.136675	-0.096079	-0.135958	-0.159483
VGFQYEGTYK	N-Term(TMT6plex); Y5(Phospho); K10(TMT6plex)	Glucose-6-phosphate 1-dehydrogenase OS=Homo sapiens OX=9606 GN=G6PD PE=1 SV=4	G6PD	-0.0422221	0.0288009	0.012466	-0.250404	-0.333473	-0.434409	-0.286667	-0.247326	-0.251834	0.093748	-0.0552724	-0.0432766	-0.114935	0.00623962	-0.0906576	0.192963	0.0238029	0.136867	-0.0516715	0.0812278	-0.0331796	-0.273522	-0.203059	-0.186648	0.10241	0.159154	-0.0189479
VGFQYEGTYK	N-Term(TMT6plex); Y9(Phospho); K10(TMT6plex)	Glucose-6-phosphate 1-dehydrogenase OS=Homo sapiens OX=9606 GN=G6PD PE=1 SV=4	G6PD	-0.0841075	0.111109	-0.0341985	0.04946	-0.329284	-0.342564	0.158956	0.13248	-0.0233245	0.364213	-0.141248	-0.310994	-0.361282	-0.834733	-0.322459	-0.287872	-0.39484	-0.221791	0.0403829	-0.0753955	0.0321451	-0.448073	0.141773	0.00688922	0.128294	-0.0341447	-0.0545103
VIEDNEYTAR	N-Term(TMT6plex); Y7(Phospho)	Tyrosine-protein kinase Lyn OS=Homo sapiens OX=9606 GN=LYN PE=1 SV=3	LYN	0.00133116	-0.0118533	0.0104351	0.134478	0.476862	0.141199	0.344282	0.0617035	0.0543793	-0.099587	-0.431798	0.406387	-0.0323705	0.225413	0.240493	0.364912	0.320932	0.155047	-0.101842	0.0774646	0.018628	0.112068	-0.095188	-0.0471039	0.139814	0.017216	-0.0348844
VIYDFIEK	N-Term(TMT6plex); Y3(Phospho); K8(TMT6plex)	Neural Wiskott-Aldrich syndrome protein OS=Homo sapiens OX=9606 GN=WASL PE=1 SV=2	WASL	0.0489691	0.0287581	-0.0810933	-0.464519	-0.476315	-0.499593	-0.445405	-0.54511	-0.456846	-0.0490701	0.0238126	0.0240335	-0.567045	-0.532069	-0.581953	-0.348242	-0.145943	-0.402	-0.0131677	0.0296444	-0.0169423	-0.372904	-0.434527	-0.51807	-0.465663	-0.309224	-0.455578
VPIVINPNAYDNLAIYK	N-Term(TMT6plex); Y10(Phospho); K17(TMT6plex)	Inactive tyrosine-protein kinase PEAK1 OS=Homo sapiens OX=9606 GN=PEAK1 PE=1 SV=4	PEAK1	-0.00132369	0.0175458	-0.0164229	-0.0964654	-0.0974617	-0.0758561	-0.025123	-0.127271	-0.0796806	-0.108353	0.0178758	0.0839086	-0.214428	-0.200568	-0.253235	0.0394655	0.137206	-0.0956626	-0.0324909	0.00260682	0.0292206	-0.128409	-0.136747	-0.14352	0.0409203	0.152227	-0.0414966
VQPNEAVYTK	N-Term(TMT6plex); Y8(Phospho); K10(TMT6plex)	Glucose-6-phosphate 1-dehydrogenase OS=Homo sapiens OX=9606 GN=G6PD PE=1 SV=4	G6PD	0.167311	0.0566969	-0.256779	0.350826	-0.479744	-0.184833	-0.0412131	-0.117726	-0.254348	-0.0130548	-0.0608416	0.0708062	-0.225928	-0.512509	-0.196198	-0.500814	-0.858733	-0.260552	0.0877527	-0.0144623	-0.0781662	-0.00136178	-0.38305	-0.222391	-0.103149	-0.179562	0.0139732
VTIADDYSDPFDAK	N-Term(TMT6plex); Y7(Phospho); K14(TMT6plex)	SH2 domain-containing adapter protein B OS=Homo sapiens OX=9606 GN=SHB PE=1 SV=2	SHB	-0.232827	0.0452625	0.15984	0.544857	0.759844	0.752258	0.785428	1.06345	0.814762	-0.032723	0.104006	-0.0775394	0.622652	0.437946	0.717318	0.708831	0.837432	0.57181	0.0798229	-0.260026	0.148009	0.494962	0.386754	0.588597	0.886102	0.596984	0.607358
VYESIGQYGGETVK	N-Term(TMT6plex); Y2(Phospho); K14(TMT6plex)	MAGUK p55 subfamily member 5 OS=Homo sapiens OX=9606 GN=MPP5 PE=1 SV=3	MPP5	-0.633706	0.486292	-0.0669689	0.343421	-0.209289	0.807402	0.708189	-0.313318	0.734241	0.0760746	-0.0385474	-0.0406464	0.103016	0.0425044	0.479481	0.525751	0.105272	-0.104332	0.146279	-0.299192	0.111808	0.0997038	-0.0687656	0.481654	0.168494	0.139451	0.219341
VYTYIQSR	N-Term(TMT6plex); Y4(Phospho)	Dual specificity tyrosine-phosphorylation-regulated kinase 2 OS=Homo sapiens OX=9606 GN=DYRK2 PE=1 SV=3	DYRK2	-0.011113	0.131608	-0.132642	-0.013933	-0.169952	-0.165142	-0.255333	-0.172988	-0.208119	-0.0922444	0.0938838	-0.00766904	0.0904836	-0.485885	-0.135955	0.0595493	-0.202919	-0.29451	-0.0922816	0.105097	-0.0197625	-0.125187	-0.130944	-0.197956	-0.0887178	-0.147395	0.0091889
VYVTAESR	N-Term(TMT6plex); Y2(Phospho)	Tyrosine-protein kinase ABL2 OS=Homo sapiens OX=9606 GN=ABL2 PE=1 SV=1	ABL2	0.349044	-0.0875229	-0.348966	0.35722	0.29857	0.0873784	0.421049	-0.163803	0.119353	-0.0109061	0.252788	-0.293318	0.577836	0.444399	-0.523161	-0.461631	-0.621554	-1.07377	0.235671	-0.0664585	-0.204954	-0.0276883	0.00308977	-0.0315263	-0.00738807	-0.239652	-0.309921
WDSYENLSADGEVLHTQGPVDGSLYAK	N-Term(TMT6plex); S3(Phospho); Y25(Phospho); K27(TMT6plex)	Tensin-3 OS=Homo sapiens OX=9606 GN=TNS3 PE=1 SV=2	TNS3	0.00415347	0.0274613	-0.0322414	-0.107594	-0.182275	-0.144434	-0.172607	-0.200484	-0.164493	0.0394356	-0.0255439	-0.0147355	-0.118901	-0.11149	-0.118187	0.0383969	0.296957	0.000735498	-0.025349	-0.130467	0.142585	-0.0362707	-0.237215	-0.127696	-0.095441	-0.21434	-0.435292
WDTGENPIYK	N-Term(TMT6plex); Y9(Phospho); K10(TMT6plex)	Integrin beta-1 OS=Homo sapiens OX=9606 GN=ITGB1 PE=1 SV=2	ITGB1	-0.0958747	0.0749147	0.0157779	-0.167382	-0.16263	-0.182683	-0.270511	-0.554849	-0.111743	-0.0444386	0.0139885	0.0294029	0.022077	0.158776	0.131857	0.00944005	0.0998494	-0.0986978	-0.101583	0.0864504	0.00896793	-0.0518214	0.00229783	-0.0798234	0.0299211	-0.0667009	0.0220989
YATPQVIQAPGPR	N-Term(TMT6plex); Y1(Phospho)	Activated CDC42 kinase 1 OS=Homo sapiens OX=9606 GN=TNK2 PE=1 SV=3	TNK2	-0.219987	-0.00670818	0.19669	0.137876	-0.273772	0.0885842	-0.278473	0.106385	-0.305318	0.0772402	-0.106832	0.0234358	-0.152695	-0.117217	-0.132281	0.246573	0.0657566	0.0974856	0.0512927	0.25438	-0.375227	0.145935	0.157064	-0.126714	-0.254319	0.432895	0.343074
YCRPESQEHPEADPGSAAPYLK	N-Term(TMT6plex); C2(Carbamidomethyl); Y20(Phospho); K22(TMT6plex)	Signal transducer and activator of transcription 3 OS=Homo sapiens OX=9606 GN=STAT3 PE=1 SV=2	STAT3	0.0644042	-0.0465106	-0.0202358	-0.0824306	-0.144555	-0.033286	0.260954	0.290944	0.445733	0.133613	-0.268926	0.101684	0.0478636	0.312587	0.303417	0.796837	0.795454	0.354982	0.207386	-0.0752963	-0.158013	-0.205272	0.0257417	-0.11493	0.38866	0.40197	0.078241
YDDYANYNYCDGR	N-Term(TMT6plex); Y4(Phospho); C10(Carbamidomethyl)	Solute carrier family 41 member 2 OS=Homo sapiens OX=9606 GN=SLC41A2 PE=1 SV=2	SLC41A2	0.1406	0.0781604	-0.248168	0.00554735	0.246293	0.00613355	-0.0497036	0.19598	0.0120503	0.418126	-0.0254018	-0.553718	0.245671	0.456119	0.554088	0.560575	0.017192	-0.214936	-0.111201	-0.170981	0.246036	-0.176528	0.300264	0.296187	0.256223	0.779565	0.0130906
YGEVFEPTVER	N-Term(TMT6plex); Y1(Phospho)	Tyrosine-protein kinase receptor UFO OS=Homo sapiens OX=9606 GN=AXL PE=1 SV=4	AXL	-0.162771	-0.0353927	0.177505	0.347856	0.310065	0.0829519	-0.658869	0.564712	0.177111	0.240705	-0.185024	-0.0911168	0.326346	0.00590238	-0.845682	-0.0416593	0.464813	-0.452369	0.103736	-0.121327	0.00878211	0.233074	0.166005	0.163232	0.186013	0.0558201	0.126062
YGTDLSR	N-Term(TMT6plex); Y1(Phospho)	Sodium/potassium-transporting ATPase subunit alpha-1 OS=Homo sapiens OX=9606 GN=ATP1A1 PE=1 SV=1	ATP1A1	-0.0551854	0.121326	-0.0743121	0.581217	0.559083	0.549429	0.0962261	0.137368	0.245283	-0.0442563	0.0257443	0.0175024	0.191195	0.239015	0.25553	-0.222173	-0.473351	-0.277284	0.0216772	0.0183838	-0.0409171	0.57488	0.652595	0.516817	0.342508	0.155449	0.34748
YIEVTSAR	N-Term(TMT6plex); Y1(Phospho)	Tensin-4 OS=Homo sapiens OX=9606 GN=TNS4 PE=1 SV=3	TNS4	0.16832	-0.068065	-0.116639	1.56908	1.52297	1.6698	3.0342	2.94665	3.08742	0.145611	-0.0871915	-0.070289	1.57681	1.38014	1.69442	2.91025	2.75273	2.94457	0.159635	0.0294033	-0.213562	1.76149	1.46115	1.67931	2.96132	2.84917	2.86213
YLYEIAR	N-Term(TMT6plex); Y1(Phospho)	Albumin OS=Homo sapiens OX=9606 GN=ALB PE=1 SV=2	ALB	-0.112785	0.0976437	0.00744562	0.295437	0.257234	0.161703	-0.0010787	0.167087	0.333542	0.20014	0.000741263	-0.233317	0.378851	0.0468163	0.437145	0.0426678	0.0952975	0.385926	-0.0192641	-0.190762	0.185387	-0.1215	-0.046154	0.258638	0.155555	-0.103744	0.294835
YLYEIAR	N-Term(TMT6plex); Y3(Phospho)	Albumin OS=Homo sapiens OX=9606 GN=ALB PE=1 SV=2	ALB	0.102489	-0.282154	0.142757	0.0272591	0.178938	0.267414	0.211953	0.181405	0.135587	-0.284928	0.177879	0.0676348	-0.077851	0.261882	0.125053	0.262958	0.144891	-0.0213005	0.104676	-0.0799865	-0.0310902	-0.00884035	0.216489	0.0519278	-0.0940742	0.118686	0.0259836
YMAPEVLESR	N-Term(TMT6plex); Y1(Phospho)	TGF-beta receptor type-2 OS=Homo sapiens OX=9606 GN=TGFBR2 PE=1 SV=2	TGFBR2	0.23788	-0.19561	-0.0777445	-0.0773195	-0.551824	-0.212586	-0.102098	-0.402717	-0.315411	-0.0780339	0.176398	-0.116233	-0.308383	-0.159635	0.0318776	-0.295039	-0.457074	-0.00352381	0.141113	-0.117193	-0.0361339	0.339036	0.0945862	0.0543703	0.0737927	0.438219	0.54395
YMEDSTYYK	N-Term(TMT6plex); M2(Oxidation); Y7(Phospho); K9(TMT6plex)	Focal adhesion kinase 1 OS=Homo sapiens OX=9606 GN=PTK2 PE=1 SV=2	PTK2	-0.0673324	0.0721726	-0.00824653	-0.186178	-0.242801	-0.139814	-0.417884	-0.511686	-0.398532	-0.00679649	0.0413291	-0.0355815	-0.140134	-0.285883	-0.200102	-0.573189	-0.798153	-0.703097	0.0741976	0.0231821	-0.103106	-0.124638	-0.258158	-0.156779	-0.408579	-0.383828	-0.453691
YMEDSTYYK	N-Term(TMT6plex); Y1(Phospho); K9(TMT6plex)	Focal adhesion kinase 1 OS=Homo sapiens OX=9606 GN=PTK2 PE=1 SV=2	PTK2	-0.0170849	0.0668982	-0.0524307	-0.079689	-0.184191	-0.182598	-0.318515	-0.224121	-0.123363	0.018933	0.0155939	-0.0351613	-0.28113	-0.269308	-0.251085	-0.119199	-0.676731	-0.28383	0.0190784	0.0887199	-0.115188	-0.0932642	-0.0457499	-0.130683	-0.190863	-0.140822	-0.434858
YMEDSTYYK	N-Term(TMT6plex); Y1(Phospho); M2(Oxidation); K9(TMT6plex)	Focal adhesion kinase 1 OS=Homo sapiens OX=9606 GN=PTK2 PE=1 SV=2	PTK2	0.0979485	-0.00709291	-0.0974959	0.0359233	0.00742519	-0.684405	-0.252335	-0.88293	-0.184126	-0.128742	0.0982841	0.021298	-0.441726	-0.436615	-0.226531	-0.00855237	-0.604379	-0.213921	0.0704602	0.00345037	-0.07772	-0.0736232	-0.111755	-0.0852288	-0.127151	-0.130913	-0.534159
YMEDSTYYK	N-Term(TMT6plex); Y7(Phospho); K9(TMT6plex)	Focal adhesion kinase 1 OS=Homo sapiens OX=9606 GN=PTK2 PE=1 SV=2	PTK2	-0.00874043	0.0176239	-0.00904626	-0.157736	-0.208547	-0.277778	-0.43451	-0.579952	-0.484434	-0.0683507	0.021163	0.0447369	-0.17525	-0.238924	-0.168208	-0.456616	-0.899785	-0.618889	0.0576928	0.0656752	-0.131905	-0.103578	-0.105469	-0.110195	-0.288684	-0.224232	-0.404334
YQEVWTSSTSPR	N-Term(TMT6plex); Y1(Phospho)	Inactive tyrosine-protein kinase PEAK1 OS=Homo sapiens OX=9606 GN=PEAK1 PE=1 SV=4	PEAK1	-0.135364	0.0161509	0.108761	0.258324	-0.0701619	0.470542	0.736923	0.932539	0.802821	0.0226851	0.210614	-0.274091	0.660862	0.739537	0.69538	1.52705	1.10218	0.84534	-0.00636046	0.0471041	-0.0421447	0.442924	0.516849	0.422014	1.24034	1.23225	1.15457
YSISDR	N-Term(TMT6plex); Y1(Phospho)	Son of sevenless homolog 1 OS=Homo sapiens OX=9606 GN=SOS1 PE=1 SV=1	SOS1	0.128337	-0.0324134	-0.105965	4.48022	4.47683	4.51114	4.30386	4.40348	4.42568	-0.0104351	-0.158252	0.151985	3.52882	3.53301	3.53674	3.11985	2.72978	3.04871	-0.162017	-0.410597	0.437135	4.3081	4.19338	4.27944	4.08847	4.05322	4.20248
YVDSEGHLYTVPIR	N-Term(TMT6plex); Y9(Phospho)	Caveolin-1 OS=Homo sapiens OX=9606 GN=CAV1 PE=1 SV=4	CAV1	-0.139582	0.0672337	0.062829	0.497705	0.605362	0.42682	0.493986	0.384375	0.519564	0.0352712	0.0506355	-0.0899896	0.00857817	0.218155	-0.0328094	0.121605	0.398235	0.184938	-0.108655	0.112815	-0.0127355	0.228553	0.403176	0.321068	0.179855	0.285922	0.349495
YVLCPSTTPSPAQPADR	N-Term(TMT6plex); Y1(Phospho); C4(Carbamidomethyl)	Tyrosine-protein kinase receptor UFO OS=Homo sapiens OX=9606 GN=AXL PE=1 SV=4	AXL	0.456981	-0.159922	-0.449572	-0.0981916	-0.206746	-0.222637	0.208231	-0.138109	-0.256864	0.137742	-0.367962	0.169851	0.281466	-0.36447	0.16202	0.450046	0.536756	-0.00637043	0.0961574	0.148611	-0.28178	0.0136179	-0.0611074	-0.512048	-0.306729	-0.436586	0.0428296
YYGYTGAFR	N-Term(TMT6plex); Y4(Phospho)	Lactotransferrin OS=Homo sapiens OX=9606 GN=LTF PE=1 SV=6	LTF	0.094346	-0.154787	0.0484508	0.211596	0.243627	0.0347827	0.106611	-0.258263	-0.0123064	-0.0309594	0.101542	-0.0765678	0.025001	0.0468186	0.242077	0.2242	0.029791	0.160195	0.118885	-0.0737688	-0.0529667	0.0860501	0.215724	0.131663	0.00609152	0.11038	0.103674
